# Supplementary material for: Memory-like CD8+ T cells lacking PD-1 adapt to persistent stimulation by reducing TCR signal transduction rather than increasing exhaustion
Source: Front Immunol. 2026 Feb 5;17:1743170. doi: 10.3389/fimmu.2026.1743170 (PMC12916634; doi:10.3389/fimmu.2026.1743170)
Supplement: Supplementary Table 1 — Bulk RNAseq: Genes differentially expressed between the indicated populations of PD-1 KO and WT P14 cells. Related to Figure 1 and Figure 6. [file Table1.xlsx]

## Sheet: WT Tml vs KO Tml
List of significantly differentially expressed genes (at adj.P.Val<0.05) in WT Tml vs KO Tml. Results of differential gene expression analysis performed with the limma package for R. The columns are: gene_id = Ensembl gene ID, logFC = log2(fold change) in WT Tml vs KO Tml, AveExpr = average gene expression level across all samples, in log2(cpm), t = t statistic, P.Value = raw p-value, adj.P.Val =…
gene_id	logFC	AveExpr	t	P.Value	adj.P.Val	gene_name	gene_biotype
ENSMUSG00000094212	7.03881	-0.986231	12.8469	7.91068e-09	2.44148e-05	Trav14-3	TR_V_gene
ENSMUSG00000027524	6.49305	-4.32991	6.77359	1.2293e-05	0.00375411	Edn3	protein_coding
ENSMUSG00000041782	6.48967	-1.20396	6.10966	3.51771e-05	0.0061547	Lad1	protein_coding
ENSMUSG00000051590	6.36812	-2.94574	7.92168	2.28862e-06	0.00152202	Map3k19	protein_coding
ENSMUSG00000106289	6.11651	-1.30159	5.15123	0.000178705	0.0141529	Trav23	TR_V_gene
ENSMUSG00000035694	5.77948	-3.86258	5.64254	7.64479e-05	0.00886965	Caps2	protein_coding
ENSMUSG00000076474	5.70867	-0.957437	4.77207	0.000351879	0.0199275	Trbv17	TR_V_gene
ENSMUSG00000055523	5.57716	-4.78596	5.16023	0.000175894	0.0141529	Gucy2g	protein_coding
ENSMUSG00000076473	5.20976	-1.8259	4.05567	0.0013277	0.0443122	Trbv16	TR_V_gene
ENSMUSG00000020419	5.19641	-3.65442	4.64691	0.000441864	0.022453	Hormad2	protein_coding
ENSMUSG00000026354	4.04354	-2.42946	4.00679	0.00145648	0.0469142	Lct	protein_coding
ENSMUSG00000024176	3.99042	-1.83696	4.71512	0.000390195	0.0213611	Sox8	protein_coding
ENSMUSG00000039377	3.87237	-2.70072	5.47065	0.000102503	0.0105907	Hlx	protein_coding
ENSMUSG00000042417	3.83055	-1.63947	5.89958	4.96859e-05	0.00751103	Ccno	protein_coding
ENSMUSG00000067591	3.59186	0.722117	8.16295	1.6411e-06	0.00136447	Klra3	protein_coding
ENSMUSG00000098292	3.38927	-1.00993	3.98041	0.00153124	0.0481561	Gm27194	lincRNA
ENSMUSG00000054889	3.24438	-1.13604	4.0414	0.00136404	0.0449146	Dsp	protein_coding
ENSMUSG00000026360	3.22524	5.40449	9.76523	2.12034e-07	0.000313409	Rgs2	protein_coding
ENSMUSG00000060678	3.21654	-1.60731	4.12885	0.00115635	0.0404815	Hist1h4c	protein_coding
ENSMUSG00000064427	3.1579	0.411399	5.93691	4.67074e-05	0.00730998	Gm22748	snoRNA
ENSMUSG00000050199	3.1518	1.30128	6.18399	3.11768e-05	0.00560466	Lgr4	protein_coding
ENSMUSG00000089662	3.04029	-1.64545	4.22285	0.000969048	0.036207	Gm14057	transcribed_processed_pseudogene
ENSMUSG00000037211	3.02231	1.44234	4.81245	0.000327088	0.0190845	Spry1	protein_coding
ENSMUSG00000030325	2.99133	0.848002	5.07949	0.000202851	0.0151602	Klrb1c	protein_coding
ENSMUSG00000035954	2.93308	0.550247	5.29726	0.000138365	0.0123589	Dock4	protein_coding
ENSMUSG00000003545	2.5518	5.89072	5.30446	0.000136639	0.0123589	Fosb	protein_coding
ENSMUSG00000055003	2.52869	-0.168452	4.41414	0.000678265	0.0300765	Lrtm2	protein_coding
ENSMUSG00000018930	2.5126	4.10816	11.4134	3.33209e-08	7.38779e-05	Ccl4	protein_coding
ENSMUSG00000040435	2.48461	7.29582	8.94107	5.87312e-07	0.000710274	Ppp1r15a	protein_coding
ENSMUSG00000021250	2.44163	7.02534	6.20153	3.03048e-05	0.00552252	Fos	protein_coding
ENSMUSG00000021701	2.40074	1.95755	4.93045	0.000264532	0.0174211	Plk2	protein_coding
ENSMUSG00000026826	2.34375	6.08915	7.66426	3.28863e-06	0.00173236	Nr4a2	protein_coding
ENSMUSG00000036402	2.32463	0.259188	4.3814	0.000720769	0.0308804	Gng12	protein_coding
ENSMUSG00000019850	2.28247	9.12634	5.27076	0.000144908	0.012611	Tnfaip3	protein_coding
ENSMUSG00000014686	2.26576	1.28316	5.69327	7.01652e-05	0.00871324	Ceacam16	protein_coding
ENSMUSG00000044734	2.24095	-0.413432	4.62211	0.000462365	0.0231551	Serpinb1a	protein_coding
ENSMUSG00000048264	2.20719	-0.297066	4.30098	0.000837242	0.0329696	Dip2c	protein_coding
ENSMUSG00000023034	2.17306	5.75425	7.77155	2.82469e-06	0.0015657	Nr4a1	protein_coding
ENSMUSG00000022132	2.09092	-1.49382	4.23779	0.000942292	0.0357131	Cldn10	protein_coding
ENSMUSG00000038550	2.08122	1.25736	8.47283	1.08122e-06	0.00110642	Ciart	protein_coding
ENSMUSG00000052837	2.07201	9.29415	6.52464	1.81051e-05	0.00433125	Junb	protein_coding
ENSMUSG00000100170	2.01796	1.15913	6.04104	3.93508e-05	0.00654354	Gm28942	lincRNA
ENSMUSG00000000982	2.00529	4.20485	7.36841	5.03893e-06	0.00209478	Ccl3	protein_coding
ENSMUSG00000024190	1.94221	7.25742	4.96421	0.000249028	0.0169888	Dusp1	protein_coding
ENSMUSG00000001300	1.92464	1.01024	5.19284	0.000166089	0.0136388	Efnb2	protein_coding
ENSMUSG00000019982	1.91756	4.02681	7.43115	4.59874e-06	0.00209478	Myb	protein_coding
ENSMUSG00000004105	1.88652	1.25143	4.32962	0.000793692	0.0326407	Angptl2	protein_coding
ENSMUSG00000074923	1.87718	2.31466	7.26763	5.84194e-06	0.00228575	Pak6	protein_coding
ENSMUSG00000056749	1.86391	4.22851	6.72729	1.32024e-05	0.00375411	Nfil3	protein_coding
ENSMUSG00000074634	1.83548	2.56394	4.82999	0.000316893	0.018571	Tmem267	protein_coding
ENSMUSG00000025876	1.80779	1.2222	6.39276	2.23027e-05	0.00478536	Unc5a	protein_coding
ENSMUSG00000030789	1.79049	3.36831	5.2628	0.000146938	0.012611	Itgax	protein_coding
ENSMUSG00000055170	1.72315	5.00417	4.9079	0.000275448	0.0180135	Ifng	protein_coding
ENSMUSG00000054364	1.71089	4.75397	7.30881	5.49853e-06	0.00221657	Rhob	protein_coding
ENSMUSG00000070369	1.70614	2.27237	7.87859	2.43046e-06	0.00152202	Itgad	protein_coding
ENSMUSG00000037972	1.70366	1.37341	5.4781	0.000101201	0.0105907	Snn	protein_coding
ENSMUSG00000084760	1.69121	1.81661	4.52605	0.000551533	0.0255646	Gm15472	sense_intronic
ENSMUSG00000031933	1.66101	4.08338	7.6174	3.51603e-06	0.00173236	Izumo1r	protein_coding
ENSMUSG00000052684	1.64129	7.62349	4.86347	0.000298338	0.0182775	Jun	protein_coding
ENSMUSG00000026064	1.63854	3.4803	6.35207	2.3796e-05	0.00485766	Ptp4a1	protein_coding
ENSMUSG00000015202	1.63084	0.162314	4.58837	0.000491847	0.0240122	Magi1	protein_coding
ENSMUSG00000035085	1.62525	1.14311	5.46502	0.0001035	0.0105907	1700020L24Rik	protein_coding
ENSMUSG00000065126	1.59526	1.66239	4.96948	0.000246696	0.0169165	Snord104	snoRNA
ENSMUSG00000022263	1.54247	2.87186	6.07641	3.71378e-05	0.00633389	Trio	protein_coding
ENSMUSG00000030156	1.49824	7.31477	4.69714	0.000403174	0.0217143	Cd69	protein_coding
ENSMUSG00000109498	1.49328	0.653506	3.95978	0.00159241	0.0492648	Gm45222	TEC
ENSMUSG00000032528	1.48197	1.71176	3.98836	0.00150832	0.0476606	Vipr1	protein_coding
ENSMUSG00000026581	1.48046	6.28334	5.84973	5.39779e-05	0.00772116	Sell	protein_coding
ENSMUSG00000008129	1.46372	0.883851	4.23309	0.000950613	0.0357956	4930432K21Rik	protein_coding
ENSMUSG00000028874	1.44987	2.61947	5.68055	7.16877e-05	0.00871324	Fgr	protein_coding
ENSMUSG00000044786	1.44662	7.22714	6.71065	1.35464e-05	0.00375411	Zfp36	protein_coding
ENSMUSG00000026475	1.43953	5.08885	4.13603	0.00114083	0.0404477	Rgs16	protein_coding
ENSMUSG00000022661	1.43475	3.47048	5.04716	0.000214823	0.0155323	Cd200	protein_coding
ENSMUSG00000000078	1.42994	8.17766	5.75011	6.37625e-05	0.00848233	Klf6	protein_coding
ENSMUSG00000047604	1.4052	4.02161	5.73966	6.48918e-05	0.00852313	Frat2	protein_coding
ENSMUSG00000038776	1.3749	6.05056	9.31375	3.6739e-07	0.000488739	Ephx1	protein_coding
ENSMUSG00000026358	1.36367	7.14154	5.92841	4.73687e-05	0.00732728	Rgs1	protein_coding
ENSMUSG00000052374	1.3512	3.06238	4.1688	0.00107258	0.0389983	Actn2	protein_coding
ENSMUSG00000105986	1.32806	1.48101	4.4777	0.000602988	0.0273773	Gm43065	sense_intronic
ENSMUSG00000038578	1.3243	2.14517	5.44363	0.000107381	0.0107405	Susd1	protein_coding
ENSMUSG00000078439	1.30335	2.15942	4.69391	0.000405555	0.0217454	Smim24	protein_coding
ENSMUSG00000040061	1.29929	5.54647	6.02282	4.05441e-05	0.00665384	Plcb2	protein_coding
ENSMUSG00000026121	1.29666	1.98167	4.89247	0.000283185	0.0181766	Sema4c	protein_coding
ENSMUSG00000028341	1.29144	3.83525	6.67156	1.43922e-05	0.00375411	Nr4a3	protein_coding
ENSMUSG00000065147	1.27691	2.54187	6.26035	2.75626e-05	0.00523807	Snora31	snoRNA
ENSMUSG00000029135	1.27135	5.17177	5.81207	5.74775e-05	0.0078999	Fosl2	protein_coding
ENSMUSG00000037868	1.2556	3.74834	6.47878	1.94615e-05	0.00438807	Egr2	protein_coding
ENSMUSG00000021185	1.22665	3.59828	6.50893	1.85583e-05	0.00433125	Dglucy	protein_coding
ENSMUSG00000020642	1.22289	3.12861	4.05381	0.0013324	0.0443122	Rnf144a	protein_coding
ENSMUSG00000025017	1.17825	5.31765	10.4764	9.27266e-08	0.00017622	Pik3ap1	protein_coding
ENSMUSG00000081219	1.1699	2.20521	4.29359	0.000848878	0.0331913	Bambi-ps1	processed_pseudogene
ENSMUSG00000028634	1.07782	3.49078	4.6041	0.000477869	0.0237205	Hivep3	protein_coding
ENSMUSG00000029406	1.06741	6.99629	7.62834	3.46153e-06	0.00173236	Pitpnm2	protein_coding
ENSMUSG00000039087	1.04567	4.53646	4.3366	0.000783427	0.0326155	Rreb1	protein_coding
ENSMUSG00000050271	1.04564	6.24756	7.39547	4.84385e-06	0.00209478	Prag1	protein_coding
ENSMUSG00000023942	1.0378	5.51919	7.1746	6.70417e-06	0.00247738	Slc29a1	protein_coding
ENSMUSG00000026355	1.03721	7.44884	6.87979	1.04478e-05	0.00347466	Mcm6	protein_coding
ENSMUSG00000020893	0.993415	6.06803	5.21737	0.000159095	0.0133109	Per1	protein_coding
ENSMUSG00000035168	0.985025	4.01647	7.02577	8.37519e-06	0.0028568	Tanc1	protein_coding
ENSMUSG00000097993	0.972489	4.12968	5.0283	0.000222143	0.015719	Ptprv	processed_transcript
ENSMUSG00000047180	0.966286	6.59792	4.75303	0.000364232	0.0203587	Neurl3	protein_coding
ENSMUSG00000035064	0.937941	3.15647	4.90247	0.000278143	0.0180495	Eef2k	protein_coding
ENSMUSG00000034586	0.923346	5.96306	5.66037	7.41758e-05	0.00873239	Hid1	protein_coding
ENSMUSG00000015745	0.92263	3.32209	5.413	0.000113204	0.0111552	Plekho1	protein_coding
ENSMUSG00000032089	0.910369	7.83972	5.73547	6.53506e-05	0.00852313	Il10ra	protein_coding
ENSMUSG00000000489	0.85518	3.60081	4.15372	0.00110345	0.0393543	Pdgfb	protein_coding
ENSMUSG00000032485	0.845392	6.53151	8.18589	1.59058e-06	0.00136447	Scap	protein_coding
ENSMUSG00000031628	0.841882	6.68415	5.90536	4.92119e-05	0.00751103	Casp3	protein_coding
ENSMUSG00000047407	0.838774	5.32536	5.15245	0.000178319	0.0141529	Tgif1	protein_coding
ENSMUSG00000090952	0.834214	2.41781	3.97446	0.00154863	0.0485883	Gm17251	processed_transcript
ENSMUSG00000040128	0.821887	7.34077	4.03508	0.00138046	0.0451212	Pnrc1	protein_coding
ENSMUSG00000027478	0.821575	3.76404	4.67283	0.000421444	0.0219193	Dnmt3b	protein_coding
ENSMUSG00000041926	0.821438	5.7879	7.20522	6.40635e-06	0.00243496	Rnpep	protein_coding
ENSMUSG00000024528	0.816935	4.3354	6.0158	4.10144e-05	0.00665384	Srfbp1	protein_coding
ENSMUSG00000036931	0.816751	5.7747	7.07041	7.83202e-06	0.00274182	Nfkbid	protein_coding
ENSMUSG00000040276	0.806793	6.18036	6.67857	1.42366e-05	0.00375411	Pacsin1	protein_coding
ENSMUSG00000073643	0.802793	5.52702	5.36777	0.000122413	0.011606	Wdfy1	protein_coding
ENSMUSG00000048878	0.797315	6.55984	4.86452	0.000297778	0.0182775	Hexim1	protein_coding
ENSMUSG00000028064	0.795598	7.83947	4.9403	0.00025991	0.0172057	Sema4a	protein_coding
ENSMUSG00000000532	0.795255	3.57351	5.0633	0.000208756	0.015343	Acvr1b	protein_coding
ENSMUSG00000028680	0.789128	5.34025	4.2152	0.000983061	0.0365298	Plk3	protein_coding
ENSMUSG00000054520	0.785715	4.6919	3.99796	0.00148109	0.0473629	Sh3bp2	protein_coding
ENSMUSG00000038214	0.784705	3.43856	4.54936	0.000528382	0.0250145	Bend3	protein_coding
ENSMUSG00000038418	0.762634	5.58175	4.3747	0.000729805	0.0310179	Egr1	protein_coding
ENSMUSG00000033467	0.762263	5.47397	4.27015	0.000886905	0.0340997	Crlf2	protein_coding
ENSMUSG00000021959	0.758753	5.59685	6.51682	1.83291e-05	0.00433125	Lats2	protein_coding
ENSMUSG00000019960	0.757878	5.74156	5.59425	8.29792e-05	0.00935484	Dusp6	protein_coding
ENSMUSG00000035530	0.753088	8.85033	5.10315	0.000194532	0.0147895	Eif1	protein_coding
ENSMUSG00000048285	0.751253	4.33998	4.50972	0.000568386	0.0260732	Frmd6	protein_coding
ENSMUSG00000024070	0.731029	5.9371	6.34433	2.40919e-05	0.00485766	Prkd3	protein_coding
ENSMUSG00000033373	0.72895	4.01731	4.16862	0.00107294	0.0389983	Fntb	protein_coding
ENSMUSG00000018669	0.721691	6.62616	6.78652	1.2051e-05	0.00375411	Cdk5rap3	protein_coding
ENSMUSG00000059895	0.718292	6.90727	5.83166	5.56278e-05	0.00787252	Ptp4a3	protein_coding
ENSMUSG00000041961	0.709585	4.05533	4.83113	0.000316242	0.018571	Znrf3	protein_coding
ENSMUSG00000076490	0.705764	9.33448	5.50902	9.59732e-05	0.010465	Trbc1	TR_C_gene
ENSMUSG00000052013	0.704942	5.54118	4.87764	0.00029083	0.0182775	Btla	protein_coding
ENSMUSG00000031137	0.704715	4.74528	4.28373	0.000864658	0.0335351	Fgf13	protein_coding
ENSMUSG00000021775	0.687216	5.93941	5.40513	0.000114753	0.0112247	Nr1d2	protein_coding
ENSMUSG00000073609	0.686655	4.74278	4.73558	0.000375957	0.020839	D2hgdh	protein_coding
ENSMUSG00000075289	0.685724	5.50701	4.17255	0.00106504	0.0389983	Carns1	protein_coding
ENSMUSG00000026819	0.667788	4.37545	5.25365	0.000149304	0.012732	Slc25a25	protein_coding
ENSMUSG00000022389	0.660709	5.60741	4.60637	0.00047588	0.0237102	Tef	protein_coding
ENSMUSG00000034610	0.644733	7.03211	4.79849	0.000335445	0.0194019	Zcchc11	protein_coding
ENSMUSG00000036478	0.642117	9.77891	4.30953	0.000823994	0.0329696	Btg1	protein_coding
ENSMUSG00000021756	0.639561	7.42818	4.84849	0.0003065	0.0184496	Il6st	protein_coding
ENSMUSG00000042406	0.636894	7.51642	5.35821	0.000124458	0.0116596	Atf4	protein_coding
ENSMUSG00000039910	0.634272	5.8521	4.94018	0.000259967	0.0172057	Cited2	protein_coding
ENSMUSG00000076470	0.627612	7.02614	5.11326	0.000191086	0.0147895	Trbv13-3	TR_V_gene
ENSMUSG00000039316	0.620948	5.91524	4.3162	0.0008138	0.0329696	Rftn1	protein_coding
ENSMUSG00000000787	0.611505	8.86242	4.26653	0.000892929	0.0342324	Ddx3x	protein_coding
ENSMUSG00000022013	0.609665	5.88485	4.77138	0.000352317	0.0199275	Dnajc15	protein_coding
ENSMUSG00000037260	0.60824	6.10533	5.51332	9.52692e-05	0.010465	Hgsnat	protein_coding
ENSMUSG00000018476	0.601186	5.80848	3.96294	0.00158289	0.0490843	Kdm6b	protein_coding
ENSMUSG00000028381	0.589005	7.47719	4.38312	0.000718473	0.0308804	Ugcg	protein_coding
ENSMUSG00000029313	0.583753	6.79598	5.15114	0.000178733	0.0141529	Aff1	protein_coding
ENSMUSG00000030557	0.581836	6.30311	4.56803	0.000510554	0.0243437	Mef2a	protein_coding
ENSMUSG00000016487	0.579941	3.90634	5.19421	0.000165692	0.0136388	Ppfibp1	protein_coding
ENSMUSG00000060131	0.572339	7.43652	4.07735	0.0012744	0.0430287	Atp8b4	protein_coding
ENSMUSG00000016559	0.569919	9.6476	4.10387	0.00121215	0.0416674	H3f3b	protein_coding
ENSMUSG00000035311	0.558515	7.39461	6.67304	1.43592e-05	0.00375411	Gnptab	protein_coding
ENSMUSG00000022475	0.557954	8.23662	5.06678	0.000207471	0.0153333	Hdac7	protein_coding
ENSMUSG00000028756	0.549224	6.9788	5.28812	0.000140585	0.012468	Pink1	protein_coding
ENSMUSG00000040648	0.547103	6.69274	4.33563	0.000784846	0.0326155	Ppip5k2	protein_coding
ENSMUSG00000048534	0.532884	5.61003	4.67235	0.00042181	0.0219193	Jaml	protein_coding
ENSMUSG00000032020	0.528082	6.95536	4.30086	0.00083744	0.0329696	Ubash3b	protein_coding
ENSMUSG00000001630	0.527173	4.36848	4.37881	0.000724248	0.0308804	Stk38l	protein_coding
ENSMUSG00000022221	0.525776	5.64069	4.88288	0.000288107	0.0182775	Ripk3	protein_coding
ENSMUSG00000021127	0.524586	7.92493	5.22627	0.000156632	0.0131878	Zfp36l1	protein_coding
ENSMUSG00000017561	0.516439	7.56081	5.76749	6.19301e-05	0.00832178	Crlf3	protein_coding
ENSMUSG00000027778	0.515358	5.91997	4.6499	0.000439453	0.022453	Ift80	protein_coding
ENSMUSG00000030067	0.51287	6.74585	4.84472	0.000308586	0.0184713	Foxp1	protein_coding
ENSMUSG00000032446	0.511377	7.69788	4.02371	0.00141052	0.045768	Eomes	protein_coding
ENSMUSG00000028771	0.510692	6.17931	4.38736	0.000712831	0.0308804	Ptpn12	protein_coding
ENSMUSG00000064065	0.503603	8.51009	4.20899	0.000994581	0.0368549	Ipcef1	protein_coding
ENSMUSG00000039942	0.503469	6.65198	5.76762	6.19168e-05	0.00832178	Ptger4	protein_coding
ENSMUSG00000010095	0.503144	7.05888	4.53836	0.000539175	0.0251672	Slc3a2	protein_coding
ENSMUSG00000048546	0.499283	6.94684	5.00948	0.000229711	0.0160834	Tob2	protein_coding
ENSMUSG00000037533	0.497834	8.02521	4.6498	0.000439537	0.022453	Rapgef6	protein_coding
ENSMUSG00000034349	0.492838	8.34646	5.0871	0.000200135	0.0150418	Smc4	protein_coding
ENSMUSG00000027293	0.492539	5.16314	3.99966	0.0014763	0.0473236	Ehd4	protein_coding
ENSMUSG00000027134	0.491841	6.61735	4.27431	0.000880029	0.0339334	Lpcat4	protein_coding
ENSMUSG00000046034	0.487846	6.17565	4.41074	0.000682554	0.0301662	Otulin	protein_coding
ENSMUSG00000002307	0.48338	6.80986	4.85124	0.000304986	0.0184419	Daxx	protein_coding
ENSMUSG00000033530	0.482977	5.99087	4.86128	0.000299518	0.0182775	Ttc7b	protein_coding
ENSMUSG00000025402	0.480806	5.77855	4.3007	0.000837684	0.0329696	Nab2	protein_coding
ENSMUSG00000024642	0.475056	6.44939	4.08768	0.00124976	0.0425206	Tle4	protein_coding
ENSMUSG00000044864	0.472113	5.972	4.99166	0.000237123	0.0164294	Ankrd50	protein_coding
ENSMUSG00000031506	0.470174	7.66421	4.51993	0.000557793	0.025765	Ptpn7	protein_coding
ENSMUSG00000037536	0.467619	5.01679	5.09625	0.00019692	0.0148842	Fbxo34	protein_coding
ENSMUSG00000046985	0.465609	6.85407	5.87978	5.13457e-05	0.00758946	Tapt1	protein_coding
ENSMUSG00000026484	0.464616	6.74552	4.95848	0.000251591	0.0170733	Rnf2	protein_coding
ENSMUSG00000026637	0.462139	6.28503	4.72804	0.00038114	0.0209517	Traf5	protein_coding
ENSMUSG00000051998	0.448279	8.4355	4.87899	0.000290125	0.0182775	Lax1	protein_coding
ENSMUSG00000020393	0.443968	5.33125	4.38014	0.000722453	0.0308804	Kremen1	protein_coding
ENSMUSG00000041375	0.442628	5.52536	4.10454	0.00121062	0.0416674	Ccdc9	protein_coding
ENSMUSG00000021460	0.44006	5.51738	4.34553	0.000770508	0.0324369	Auh	protein_coding
ENSMUSG00000028071	0.437588	8.7815	4.42781	0.000661289	0.0295205	Sh2d2a	protein_coding
ENSMUSG00000031066	0.430236	6.36256	4.38456	0.000716555	0.0308804	Usp11	protein_coding
ENSMUSG00000021109	0.413219	7.58638	4.83511	0.000313982	0.018564	Hif1a	protein_coding
ENSMUSG00000026102	0.412906	7.01607	4.37922	0.000723691	0.0308804	Inpp1	protein_coding
ENSMUSG00000019977	0.412355	6.15179	5.03792	0.000218377	0.0156186	Hbs1l	protein_coding
ENSMUSG00000019843	0.41137	9.94141	4.30194	0.000835747	0.0329696	Fyn	protein_coding
ENSMUSG00000041645	0.405435	7.94268	5.06945	0.000206491	0.0153333	Ddx24	protein_coding
ENSMUSG00000041235	0.404602	7.61551	4.9404	0.000259862	0.0172057	Chd7	protein_coding
ENSMUSG00000037410	0.400593	7.43526	4.16458	0.00108112	0.039082	Tbc1d2b	protein_coding
ENSMUSG00000068129	0.399731	7.4897	4.22281	0.000969126	0.036207	Cst7	protein_coding
ENSMUSG00000025283	0.398439	7.17574	4.23201	0.000952539	0.0357956	Sat1	protein_coding
ENSMUSG00000035671	0.391931	5.10967	4.07501	0.00128003	0.0431095	Zswim4	protein_coding
ENSMUSG00000025024	0.37229	6.21026	4.43633	0.000650937	0.0291563	Smndc1	protein_coding
ENSMUSG00000053838	0.369881	6.70169	4.34659	0.00076898	0.0324369	Nudcd3	protein_coding
ENSMUSG00000049659	0.36029	7.39796	4.90631	0.000276235	0.0180135	Aftph	protein_coding
ENSMUSG00000024098	0.356132	6.37034	4.05446	0.00133076	0.0443122	Twsg1	protein_coding
ENSMUSG00000022280	0.34689	6.60854	4.25236	0.000916911	0.0350508	Rnf19a	protein_coding
ENSMUSG00000062232	0.340704	6.16344	4.15921	0.0010921	0.0392653	Rapgef2	protein_coding
ENSMUSG00000053950	0.335989	5.8614	4.15496	0.00110088	0.0393543	Adnp2	protein_coding
ENSMUSG00000010025	-0.310672	6.58333	-4.35715	0.000754015	0.0319448	Aldh3a2	protein_coding
ENSMUSG00000037318	-0.348181	7.70225	-4.06685	0.00129993	0.0436691	Traf3ip3	protein_coding
ENSMUSG00000005417	-0.370291	7.1827	-4.64648	0.000442207	0.022453	Mprip	protein_coding
ENSMUSG00000019866	-0.373447	7.25389	-4.11703	0.00118241	0.0410696	Crybg1	protein_coding
ENSMUSG00000043067	-0.378108	6.04307	-4.08432	0.00125773	0.0426236	Dpy19l1	protein_coding
ENSMUSG00000025470	-0.378381	5.04936	-4.15521	0.00110036	0.0393543	Zfp511	protein_coding
ENSMUSG00000094796	-0.379764	6.09358	-3.99376	0.00149292	0.0475125	BC147527	protein_coding
ENSMUSG00000021556	-0.383205	6.8066	-3.9633	0.00158182	0.0490843	Golm1	protein_coding
ENSMUSG00000050890	-0.392738	4.98912	-3.96635	0.00157266	0.0490843	Pdik1l	protein_coding
ENSMUSG00000017679	-0.394341	6.58735	-4.89158	0.000283636	0.0181766	Ttpal	protein_coding
ENSMUSG00000030691	-0.396683	6.34804	-4.86541	0.000297302	0.0182775	Fchsd2	protein_coding
ENSMUSG00000062014	-0.400161	7.28325	-4.09167	0.00124038	0.0423837	Gmfb	protein_coding
ENSMUSG00000030447	-0.406533	5.0783	-4.33421	0.000786926	0.0326155	Cyfip1	protein_coding
ENSMUSG00000024300	-0.419774	8.58873	-4.03185	0.00138893	0.0452865	Myo1f	protein_coding
ENSMUSG00000047084	-0.427045	5.13562	-5.04408	0.000216002	0.0155323	Ngrn	protein_coding
ENSMUSG00000020522	-0.427775	5.95604	-4.78196	0.000345632	0.0198513	Mfap3	protein_coding
ENSMUSG00000028572	-0.428394	5.35173	-4.33415	0.00078701	0.0326155	Hook1	protein_coding
ENSMUSG00000032577	-0.429111	6.56025	-4.49726	0.000581603	0.0265878	Mapkapk3	protein_coding
ENSMUSG00000045767	-0.430255	6.76145	-4.73939	0.000373361	0.0207817	B230219D22Rik	protein_coding
ENSMUSG00000037999	-0.440418	8.56211	-4.1242	0.00116654	0.0406243	Arap2	protein_coding
ENSMUSG00000056216	-0.442282	5.74779	-5.05207	0.00021296	0.0155323	Cebpg	protein_coding
ENSMUSG00000017421	-0.450962	7.66019	-4.04011	0.00136739	0.0449146	Zfp207	protein_coding
ENSMUSG00000018379	-0.456597	8.06535	-4.24301	0.000933117	0.0354664	Srsf1	protein_coding
ENSMUSG00000026698	-0.462587	4.73936	-3.98232	0.00152569	0.0480955	Pigc	protein_coding
ENSMUSG00000074825	-0.464437	5.30605	-4.58037	0.000499121	0.0240523	Itpripl1	protein_coding
ENSMUSG00000092558	-0.474799	5.17266	-4.77211	0.000351854	0.0199275	Med20	protein_coding
ENSMUSG00000040451	-0.476203	5.29098	-4.31105	0.00082166	0.0329696	Sgms1	protein_coding
ENSMUSG00000108621	-0.484559	5.75277	-4.54561	0.000532032	0.025098	Gm37494	lincRNA
ENSMUSG00000069208	-0.488543	3.5502	-4.03543	0.00137956	0.0451212	Zfp825	protein_coding
ENSMUSG00000020689	-0.489188	5.49396	-4.48929	0.000590221	0.0268894	Itgb3	protein_coding
ENSMUSG00000030869	-0.500382	4.12113	-4.32875	0.000794977	0.0326407	Ndufab1	protein_coding
ENSMUSG00000031367	-0.502979	5.85546	-4.16875	0.00107267	0.0389983	Ap1s2	protein_coding
ENSMUSG00000023994	-0.506768	6.22845	-4.00533	0.00146053	0.0469309	Nfya	protein_coding
ENSMUSG00000034189	-0.513534	6.34483	-5.67222	7.27031e-05	0.00871324	Hsdl1	protein_coding
ENSMUSG00000037640	-0.519397	4.57017	-4.23479	0.000947601	0.0357956	Zfp60	protein_coding
ENSMUSG00000042742	-0.540628	5.16804	-4.53863	0.000538909	0.0251672	Bmt2	protein_coding
ENSMUSG00000021470	-0.546887	6.38179	-6.31123	2.54013e-05	0.00496931	Ercc6l2	protein_coding
ENSMUSG00000055900	-0.551966	3.68245	-4.13107	0.00115154	0.0404815	Tmem69	protein_coding
ENSMUSG00000060002	-0.553499	4.07058	-4.11022	0.00119771	0.0413847	Chpt1	protein_coding
ENSMUSG00000034792	-0.553954	4.92795	-4.78105	0.0003462	0.0198513	Gna15	protein_coding
ENSMUSG00000039485	-0.554796	5.2834	-4.59068	0.000489768	0.0240122	Tspyl4	protein_coding
ENSMUSG00000027122	-0.56327	5.5989	-4.31305	0.000818597	0.0329696	Arl14ep	protein_coding
ENSMUSG00000040613	-0.578533	4.92611	-5.71832	6.72642e-05	0.00860616	Apobec1	protein_coding
ENSMUSG00000043931	-0.58097	7.41329	-6.04982	3.87888e-05	0.00653174	Gimap7	protein_coding
ENSMUSG00000036061	-0.582643	4.50723	-4.09074	0.00124255	0.0423837	Smug1	protein_coding
ENSMUSG00000002396	-0.588434	4.46913	-4.11268	0.00119217	0.0413007	Ocel1	protein_coding
ENSMUSG00000046949	-0.595485	4.38236	-4.67788	0.000417578	0.0218702	Nqo2	protein_coding
ENSMUSG00000032202	-0.603103	7.47357	-5.85183	5.37895e-05	0.00772116	Rab27a	protein_coding
ENSMUSG00000079003	-0.616399	4.6073	-4.19457	0.00102187	0.0375524	Samd1	protein_coding
ENSMUSG00000006463	-0.620352	3.27192	-4.29427	0.00084781	0.0331913	Zdhhc24	protein_coding
ENSMUSG00000027854	-0.621009	6.81624	-4.62136	0.000462998	0.0231551	Sike1	protein_coding
ENSMUSG00000026764	-0.623335	4.44358	-4.68613	0.000411342	0.0218011	Kif5c	protein_coding
ENSMUSG00000035293	-0.624089	5.23805	-4.14976	0.00111171	0.0395429	G2e3	protein_coding
ENSMUSG00000059839	-0.62556	4.56583	-4.84036	0.000311025	0.0184713	Zfp874b	protein_coding
ENSMUSG00000029471	-0.638907	4.87825	-6.24598	2.82076e-05	0.00528515	Camkk2	protein_coding
ENSMUSG00000047415	-0.644103	7.41235	-5.0346	0.00021967	0.0156271	Gpr68	protein_coding
ENSMUSG00000020823	-0.660968	6.59373	-4.68973	0.000408656	0.0217454	Sec14l1	protein_coding
ENSMUSG00000047003	-0.663634	4.73688	-4.39275	0.000705736	0.0308728	Zfp41	protein_coding
ENSMUSG00000020137	-0.666855	4.55466	-5.1277	0.000186275	0.0145766	Thap2	protein_coding
ENSMUSG00000051444	-0.673555	3.72999	-4.02122	0.00141719	0.045768	Bbs12	protein_coding
ENSMUSG00000018363	-0.675347	6.91522	-6.56538	1.69838e-05	0.004184	Smurf2	protein_coding
ENSMUSG00000021275	-0.676552	4.03762	-4.67838	0.000417198	0.0218702	Tecpr2	protein_coding
ENSMUSG00000020863	-0.677726	7.01875	-5.48113	0.000100675	0.0105907	Luc7l3	protein_coding
ENSMUSG00000040322	-0.682365	5.94	-5.66567	7.35137e-05	0.00873172	Slc25a24	protein_coding
ENSMUSG00000110605	-0.686427	3.40453	-4.19861	0.00101414	0.0373716	Gm32856	lincRNA
ENSMUSG00000022900	-0.687231	5.69892	-5.37106	0.000121718	0.011606	Ildr1	protein_coding
ENSMUSG00000055240	-0.688814	3.67361	-4.86231	0.000298963	0.0182775	Zfp101	protein_coding
ENSMUSG00000037266	-0.693238	9.12947	-5.17418	0.000171627	0.0139217	Rsrp1	protein_coding
ENSMUSG00000024276	-0.704149	5.72642	-6.14649	3.31316e-05	0.00587666	Zfp397	protein_coding
ENSMUSG00000043587	-0.709889	5.13964	-6.81173	1.15935e-05	0.00375411	Pxylp1	protein_coding
ENSMUSG00000068854	-0.716898	2.90268	-4.41641	0.000675416	0.0300504	Hist2h2be	protein_coding
ENSMUSG00000113204	-0.722032	4.79212	-4.9459	0.000257315	0.0172057	Gm46430	lincRNA
ENSMUSG00000040429	-0.723426	3.2557	-4.72882	0.000380597	0.0209517	Mterf1a	protein_coding
ENSMUSG00000047221	-0.725403	3.62749	-4.69932	0.000401582	0.0217143	Fam185a	protein_coding
ENSMUSG00000048440	-0.727611	3.40715	-4.58639	0.000493633	0.0240122	Cyp4f16	protein_coding
ENSMUSG00000040618	-0.730572	4.77656	-4.4747	0.000606336	0.0274136	Pck2	protein_coding
ENSMUSG00000046667	-0.733609	4.37162	-4.7695	0.000353521	0.0199275	Rbm12b1	protein_coding
ENSMUSG00000032265	-0.735242	6.08681	-4.39269	0.000705808	0.0308728	Fam46a	protein_coding
ENSMUSG00000046351	-0.740217	4.89488	-5.67753	7.20544e-05	0.00871324	Zfp322a	protein_coding
ENSMUSG00000022901	-0.743474	5.08822	-5.71817	6.72811e-05	0.00860616	Cd86	protein_coding
ENSMUSG00000045165	-0.743803	7.37604	-5.81076	5.76028e-05	0.0078999	AI467606	protein_coding
ENSMUSG00000025245	-0.746139	4.2569	-5.32099	0.000132766	0.0122651	Lztfl1	protein_coding
ENSMUSG00000047603	-0.754105	4.1612	-4.1668	0.00107663	0.0390256	Zfp235	protein_coding
ENSMUSG00000039304	-0.755276	6.21011	-5.63703	7.71657e-05	0.00886965	Tnfsf10	protein_coding
ENSMUSG00000000627	-0.757858	5.24952	-4.3041	0.00083239	0.0329696	Sema4f	protein_coding
ENSMUSG00000012889	-0.759813	6.40639	-5.23571	0.000154063	0.0130541	Podnl1	protein_coding
ENSMUSG00000029771	-0.771277	2.94461	-4.30725	0.000827498	0.0329696	Irf5	protein_coding
ENSMUSG00000071456	-0.781283	4.39595	-6.41783	2.14321e-05	0.00467396	1110002L01Rik	antisense
ENSMUSG00000025931	-0.790073	2.99557	-3.96593	0.00157393	0.0490843	Paqr8	protein_coding
ENSMUSG00000034853	-0.796393	4.95076	-4.04212	0.00136219	0.0449146	Acot11	protein_coding
ENSMUSG00000085603	-0.79739	6.51917	-5.63568	7.73419e-05	0.00886965	Gm11346	transcribed_processed_pseudogene
ENSMUSG00000037679	-0.807083	5.6568	-5.4606	0.000104291	0.0105907	Inf2	protein_coding
ENSMUSG00000020038	-0.824849	5.40563	-5.96216	4.48002e-05	0.00709497	Cry1	protein_coding
ENSMUSG00000027002	-0.832599	3.98554	-5.47516	0.000101713	0.0105907	Nckap1	protein_coding
ENSMUSG00000064043	-0.834546	5.28577	-7.82262	2.62875e-06	0.00152202	Trerf1	processed_transcript
ENSMUSG00000085741	-0.843361	2.988	-4.70136	0.000400094	0.0217143	5430405H02Rik	processed_transcript
ENSMUSG00000007659	-0.843595	5.12521	-5.86776	5.23823e-05	0.00765761	Bcl2l1	protein_coding
ENSMUSG00000110279	-0.853052	6.25744	-5.39997	0.000115779	0.0112424	Gm45552	antisense
ENSMUSG00000038807	-0.865823	6.70933	-4.992	0.000236978	0.0164294	Rap1gap2	protein_coding
ENSMUSG00000063535	-0.874537	3.42818	-4.45997	0.00062307	0.0280024	Zfp773	protein_coding
ENSMUSG00000020486	-0.875664	2.9996	-4.57208	0.000506773	0.0242504	Sept4	protein_coding
ENSMUSG00000050714	-0.88012	3.81906	-5.10308	0.000194555	0.0147895	Zbtb26	protein_coding
ENSMUSG00000099757	-0.882444	6.57954	-3.99008	0.0015034	0.0476184	BE692007	processed_transcript
ENSMUSG00000026070	-0.888983	8.02393	-5.69619	6.982e-05	0.00871324	Il18r1	protein_coding
ENSMUSG00000027463	-0.893548	3.40271	-4.33231	0.00078972	0.0326262	Slc52a3	protein_coding
ENSMUSG00000029869	-0.905822	4.66423	-4.32165	0.000805571	0.0328727	Ephb6	protein_coding
ENSMUSG00000030651	-0.913836	7.09595	-6.34412	2.41002e-05	0.00485766	Art2b	protein_coding
ENSMUSG00000052125	-0.927266	3.55684	-5.31441	0.000134295	0.0123209	F730043M19Rik	bidirectional_promoter_lncRNA
ENSMUSG00000053646	-0.930882	2.96275	-4.31517	0.000815361	0.0329696	Plxnb1	protein_coding
ENSMUSG00000000142	-0.938478	4.92354	-7.86112	2.49058e-06	0.00152202	Axin2	protein_coding
ENSMUSG00000041920	-0.949669	5.68709	-6.42119	2.1318e-05	0.00467396	Slc16a6	protein_coding
ENSMUSG00000018199	-0.963929	3.69184	-4.58309	0.000496632	0.0240244	Trove2	protein_coding
ENSMUSG00000027074	-0.975749	3.36939	-5.297	0.000138426	0.0123589	Slc43a3	protein_coding
ENSMUSG00000038393	-0.982412	9.53331	-7.82188	2.63147e-06	0.00152202	Txnip	protein_coding
ENSMUSG00000026797	-0.98324	1.8365	-4.39116	0.000707825	0.0308728	Stxbp1	protein_coding
ENSMUSG00000038065	-1.00449	6.19738	-7.10648	7.42033e-06	0.00266791	Mturn	protein_coding
ENSMUSG00000072825	-1.01724	4.70218	-5.42718	0.000110467	0.0109667	Cep170b	protein_coding
ENSMUSG00000107096	-1.02795	2.36725	-4.04702	0.00134963	0.0447734	Gm43597	lincRNA
ENSMUSG00000048895	-1.03105	2.96595	-5.4735	0.000102003	0.0105907	Cdk5r1	protein_coding
ENSMUSG00000039899	-1.0477	3.41423	-4.12499	0.0011648	0.0406243	Fgl2	protein_coding
ENSMUSG00000072066	-1.04969	1.50836	-4.02267	0.00141331	0.045768	6720489N17Rik	protein_coding
ENSMUSG00000000732	-1.0733	4.21305	-4.68361	0.000413241	0.0218149	Icosl	protein_coding
ENSMUSG00000038702	-1.07554	2.51078	-4.32366	0.000802554	0.0328504	Dsel	protein_coding
ENSMUSG00000046516	-1.10366	4.09674	-4.85347	0.000303759	0.0184419	Cox17	protein_coding
ENSMUSG00000002083	-1.12085	3.09186	-6.63379	1.52628e-05	0.00390463	Bbc3	protein_coding
ENSMUSG00000003882	-1.12293	6.84295	-4.05796	0.00132196	0.0442975	Il7r	protein_coding
ENSMUSG00000095123	-1.1262	3.1045	-3.99436	0.00149122	0.0475125	Gm21781	lincRNA
ENSMUSG00000055435	-1.16102	4.47277	-5.67252	7.26665e-05	0.00871324	Maf	protein_coding
ENSMUSG00000086725	-1.16531	2.48889	-5.50989	9.58306e-05	0.010465	A630052C17Rik	processed_transcript
ENSMUSG00000018395	-1.1778	1.54411	-4.8008	0.000334049	0.0194019	Kif3a	protein_coding
ENSMUSG00000041977	-1.19991	2.59921	-4.70437	0.000397902	0.0216938	Arhgef11	protein_coding
ENSMUSG00000052563	-1.23415	2.29348	-5.82222	5.65114e-05	0.0078999	D930048N14Rik	protein_coding
ENSMUSG00000025870	-1.23723	2.80455	-5.88909	5.05586e-05	0.00755709	Arl10	protein_coding
ENSMUSG00000095115	-1.23906	4.09326	-8.30053	1.36172e-06	0.00129392	Itpripl2	protein_coding
ENSMUSG00000072915	-1.30864	3.27023	-5.56153	8.77363e-05	0.00980803	Gm12258	protein_coding
ENSMUSG00000032606	-1.32287	1.5178	-5.21019	0.00016111	0.0133953	Nicn1	protein_coding
ENSMUSG00000036306	-1.33277	1.42715	-5.49585	9.81641e-05	0.0105907	Lzts1	protein_coding
ENSMUSG00000079110	-1.33892	1.6407	-4.89047	0.000284201	0.0181766	Capn3	protein_coding
ENSMUSG00000006342	-1.36731	3.95744	-5.12937	0.000185728	0.0145766	Susd2	protein_coding
ENSMUSG00000055733	-1.39657	-0.053372	-4.0837	0.0012592	0.0426236	Nap1l3	protein_coding
ENSMUSG00000018012	-1.40289	0.223415	-4.29165	0.000851955	0.0331913	Rac3	protein_coding
ENSMUSG00000023079	-1.40468	2.42258	-5.26309	0.000146861	0.012611	Gtf2ird1	protein_coding
ENSMUSG00000020108	-1.40572	6.70037	-8.62994	8.78675e-07	0.000974084	Ddit4	protein_coding
ENSMUSG00000087067	-1.40892	0.818047	-4.65096	0.000438606	0.022453	Gm11532	processed_transcript
ENSMUSG00000037463	-1.41222	1.19414	-4.39492	0.000702895	0.0308728	Fbxo27	protein_coding
ENSMUSG00000086877	-1.41326	0.896489	-4.53985	0.000537701	0.0251672	A230072C01Rik	processed_transcript
ENSMUSG00000094016	-1.43457	1.30842	-5.30009	0.000137684	0.0123589	Trav15-1-dv6-1	TR_V_gene
ENSMUSG00000024222	-1.4378	7.82233	-12.6922	9.17643e-09	2.44148e-05	Fkbp5	protein_coding
ENSMUSG00000024140	-1.46943	2.66336	-6.68782	1.40338e-05	0.00375411	Epas1	protein_coding
ENSMUSG00000108738	-1.51458	1.07219	-4.58972	0.000490627	0.0240122	Gm44777	antisense
ENSMUSG00000003573	-1.51622	0.707848	-4.1994	0.00101264	0.0373716	Homer3	protein_coding
ENSMUSG00000067928	-1.55216	3.47694	-6.73601	1.30258e-05	0.00375411	Zfp760	protein_coding
ENSMUSG00000021696	-1.61345	2.34482	-4.13362	0.00114602	0.0404477	Elovl7	protein_coding
ENSMUSG00000022425	-1.61722	2.29197	-3.96467	0.00157768	0.0490843	Enpp2	protein_coding
ENSMUSG00000018398	-1.64852	1.11697	-4.1335	0.00114627	0.0404477	Sept8	protein_coding
ENSMUSG00000030465	-1.66827	0.295348	-4.4733	0.000607909	0.0274136	Psd3	protein_coding
ENSMUSG00000045394	-1.66968	2.62594	-5.45208	0.000105829	0.0106655	Epcam	protein_coding
ENSMUSG00000046410	-1.67356	2.28521	-6.30144	2.58032e-05	0.00497477	Kcnk6	protein_coding
ENSMUSG00000091191	-1.69499	-0.117946	-4.02112	0.00141746	0.045768	Gm17334	protein_coding
ENSMUSG00000002489	-1.70381	4.05084	-9.80934	2.0116e-07	0.000313409	Tiam1	protein_coding
ENSMUSG00000037706	-1.73276	1.58609	-5.99337	4.25545e-05	0.00682051	Cd81	protein_coding
ENSMUSG00000043230	-1.73901	3.04708	-5.27613	0.000143556	0.012611	Fam124b	protein_coding
ENSMUSG00000000303	-1.73967	0.248922	-4.62601	0.000459078	0.023133	Cdh1	protein_coding
ENSMUSG00000010021	-1.77154	-0.00107327	-4.95573	0.000252834	0.0170733	Kif19a	protein_coding
ENSMUSG00000056130	-1.83419	-0.667877	-4.22142	0.000971652	0.036207	Ticam2	protein_coding
ENSMUSG00000032548	-1.86396	0.126954	-4.5171	0.000560709	0.0258101	Slco2a1	protein_coding
ENSMUSG00000035283	-1.91194	1.35974	-7.83838	2.57123e-06	0.00152202	Adrb1	protein_coding
ENSMUSG00000052512	-1.94283	1.22275	-5.04472	0.000215758	0.0155323	Nav2	protein_coding
ENSMUSG00000032578	-1.95132	5.4165	-6.34853	2.3931e-05	0.00485766	Cish	protein_coding
ENSMUSG00000086477	-1.99071	0.450758	-4.55043	0.00052734	0.0250145	Gm15506	processed_transcript
ENSMUSG00000102953	-2.01532	-0.0365355	-4.87183	0.000293887	0.0182775	Gm37019	TEC
ENSMUSG00000049191	-2.02319	0.7144	-4.75835	0.000360739	0.0202486	Rtl5	protein_coding
ENSMUSG00000048521	-2.11815	7.37583	-13.7328	3.48012e-09	1.5432e-05	Cxcr6	protein_coding
ENSMUSG00000066677	-2.18744	5.91017	-15.1132	1.05762e-09	7.03477e-06	Pydc3	protein_coding
ENSMUSG00000030854	-2.23438	-0.699659	-5.10446	0.000194081	0.0147895	Ptpn5	protein_coding
ENSMUSG00000043110	-2.24687	-1.16244	-4.84044	0.000310975	0.0184713	Lrrn4	protein_coding
ENSMUSG00000020695	-2.27126	1.67761	-4.58795	0.000492228	0.0240122	Mrc2	protein_coding
ENSMUSG00000039943	-2.30244	0.821271	-5.18931	0.000167123	0.0136395	Plcb4	protein_coding
ENSMUSG00000026883	-2.31936	-0.147974	-4.65881	0.000432361	0.0223802	Dab2ip	protein_coding
ENSMUSG00000097240	-2.34939	-0.895419	-5.3768	0.000120513	0.011606	Gm26614	lincRNA
ENSMUSG00000046841	-2.36474	-0.640503	-4.33796	0.00078145	0.0326155	Ckap4	protein_coding
ENSMUSG00000038560	-2.41714	-0.184961	-4.0455	0.0013535	0.0447902	Sp6	protein_coding
ENSMUSG00000045639	-2.45779	1.24796	-8.11268	1.75786e-06	0.00137558	Zfp629	protein_coding
ENSMUSG00000103105	-2.4607	-0.179534	-5.59698	8.25954e-05	0.00935484	Gm18752	transcribed_unprocessed_pseudogene
ENSMUSG00000034462	-2.61167	0.113845	-7.37633	4.98094e-06	0.00209478	Pkd2	protein_coding
ENSMUSG00000050777	-2.61715	0.249274	-7.37398	4.99809e-06	0.00209478	Tmem37	protein_coding
ENSMUSG00000031824	-2.63979	0.0173871	-4.27517	0.000878603	0.0339334	6430548M08Rik	protein_coding
ENSMUSG00000114709	-2.798	-0.822804	-6.1019	3.56244e-05	0.0061547	Gm47920	sense_intronic
ENSMUSG00000024502	-2.8072	-1.36171	-5.35337	0.000125506	0.0116755	Jakmip2	protein_coding
ENSMUSG00000100658	-2.95501	0.174591	-6.32185	2.49733e-05	0.00495851	F730311O21Rik	lincRNA
ENSMUSG00000027860	-3.04231	-2.09223	-4.09446	0.00123387	0.0423047	Vangl1	protein_coding
ENSMUSG00000017009	-3.19587	-1.35598	-5.26602	0.000146112	0.012611	Sdc4	protein_coding
ENSMUSG00000030772	-3.34214	0.373013	-6.49342	1.90173e-05	0.00436186	Dkk3	protein_coding
ENSMUSG00000031150	-3.50456	-2.73134	-4.29081	0.000853297	0.0331913	Ccdc120	protein_coding
ENSMUSG00000032356	-3.59649	-1.55171	-6.71814	1.33905e-05	0.00375411	Rasgrf1	protein_coding
ENSMUSG00000085808	-3.62104	-3.03819	-4.16204	0.00108631	0.039163	Gm14718	antisense
ENSMUSG00000074570	-3.69531	-2.05839	-3.99251	0.00149648	0.0475125	Cass4	protein_coding
ENSMUSG00000076612	-3.69914	-0.808137	-4.58535	0.000494575	0.0240122	Ighg2c	IG_C_gene
ENSMUSG00000031125	-3.77901	-0.364044	-4.57851	0.000500825	0.0240523	3830403N18Rik	protein_coding
ENSMUSG00000004552	-3.91885	6.0571	-15.6353	6.91254e-10	7.03477e-06	Ctse	protein_coding
ENSMUSG00000020279	-3.96432	-3.70848	-4.24698	0.000926209	0.0353048	Il9r	protein_coding
ENSMUSG00000016024	-4.15218	-2.94019	-4.53275	0.000544778	0.0253398	Lbp	protein_coding
ENSMUSG00000006800	-4.22515	-1.25694	-5.68729	7.08766e-05	0.00871324	Sulf2	protein_coding
ENSMUSG00000102813	-4.24513	-1.69832	-5.02257	0.000224421	0.0157961	Gm37795	TEC
ENSMUSG00000046618	-4.25122	-2.93529	-4.12889	0.00115629	0.0404815	Olfml2a	protein_coding
ENSMUSG00000070644	-4.34765	-3.95315	-5.10579	0.000193626	0.0147895	Etnk2	protein_coding
ENSMUSG00000030495	-4.56303	-3.08655	-6.20563	3.01046e-05	0.00552252	Slc7a10	protein_coding
ENSMUSG00000090061	-4.56902	-4.6171	-4.62629	0.000458836	0.023133	Nwd2	protein_coding
ENSMUSG00000028763	-4.62157	-4.09217	-4.69133	0.000407467	0.0217454	Hspg2	protein_coding
ENSMUSG00000021087	-4.75668	-3.2827	-5.36494	0.000123013	0.011606	Rtn1	protein_coding
ENSMUSG00000034145	-4.89253	-4.45014	-4.309	0.000824801	0.0329696	Tmem63c	protein_coding
ENSMUSG00000031778	-5.10336	-4.55785	-4.97555	0.000244039	0.016821	Cx3cl1	protein_coding
ENSMUSG00000036667	-5.20533	-3.72258	-5.46493	0.000103517	0.0105907	Tcaf1	protein_coding
ENSMUSG00000025480	-6.14959	-2.27582	-4.8754	0.000292007	0.0182775	Syce1	protein_coding
ENSMUSG00000095335	-6.49245	-4.96209	-6.60117	1.60593e-05	0.00403089	Igkv3-5	IG_V_gene

## Sheet: WT Tml vs aPD-L1 WT Tml
List of significantly differentially expressed genes (at adj.P.Val<0.05) in WT Tml vs aPD-L1 WT Tml. Results of differential gene expression analysis performed with the limma package for R. The columns are: gene_id = Ensembl gene ID, logFC = log2(fold change) in WT Tml vs aPD-L1 WT Tml, AveExpr = average gene expression level across all samples, in log2(cpm), t = t statistic, P.Value = raw p-valu…
gene_id	logFC	AveExpr	t	P.Value	adj.P.Val	gene_name	gene_biotype
ENSMUSG00000031736	4.69458	-1.98494	6.19876	3.04404e-05	0.0056243	Crnde	processed_transcript
ENSMUSG00000027524	4.61369	-4.32991	4.80194	0.00033336	0.0172855	Edn3	protein_coding
ENSMUSG00000032348	4.32366	-2.29022	5.08507	0.000200857	0.0131625	Gsta4	protein_coding
ENSMUSG00000102212	4.23882	-2.16898	5.1216	0.000188293	0.0130342	C230085N15Rik	TEC
ENSMUSG00000055523	3.96802	-4.78596	3.66327	0.00280679	0.0495209	Gucy2g	protein_coding
ENSMUSG00000006724	3.38029	-3.23876	5.01681	0.000226734	0.0139641	Cyp27b1	protein_coding
ENSMUSG00000000204	3.37522	-1.18831	4.39794	0.000698966	0.0240267	Slfn4	protein_coding
ENSMUSG00000022607	3.29824	-0.655438	3.67822	0.00272729	0.0488307	Ptk2	protein_coding
ENSMUSG00000105852	3.21009	-1.46604	4.00019	0.00147483	0.0346961	Gm42890	processed_transcript
ENSMUSG00000024998	3.10959	-1.92399	4.61796	0.000465891	0.0196131	Plce1	protein_coding
ENSMUSG00000109428	2.92423	-0.873177	4.16494	0.00108039	0.029346	Gm45698	TEC
ENSMUSG00000021950	2.89048	-1.75252	4.44591	0.000639498	0.0228349	Anxa8	protein_coding
ENSMUSG00000109864	2.84823	-2.03641	4.54763	0.000530064	0.0208146	Eid3	protein_coding
ENSMUSG00000044734	2.83293	-0.413432	5.82347	5.63933e-05	0.00773402	Serpinb1a	protein_coding
ENSMUSG00000022996	2.82309	0.350042	4.8005	0.000334233	0.0172855	Wnt10b	protein_coding
ENSMUSG00000022687	2.82139	-2.33986	4.23574	0.000945913	0.0275953	Boc	protein_coding
ENSMUSG00000030325	2.79007	0.848002	4.71924	0.000387286	0.0182816	Klrb1c	protein_coding
ENSMUSG00000108368	2.75122	-1.16583	3.96051	0.0015902	0.0365216	Gm45053	TEC
ENSMUSG00000071112	2.64552	-0.680772	3.79525	0.00217923	0.0433338	Spx	protein_coding
ENSMUSG00000033730	2.63973	2.68024	4.52082	0.000556877	0.0213491	Egr3	protein_coding
ENSMUSG00000113425	2.62929	-1.23793	4.50779	0.00057041	0.0216187	Gm48653	lincRNA
ENSMUSG00000090141	2.45683	1.27254	6.88499	1.03654e-05	0.00328311	Gm614	protein_coding
ENSMUSG00000111343	2.36242	-1.5103	4.24762	0.000925098	0.0274102	Gm47175	TEC
ENSMUSG00000030786	2.24141	0.612523	4.70218	0.000399491	0.0184762	Itgam	protein_coding
ENSMUSG00000106547	2.19644	-0.464901	4.08571	0.00125442	0.0317859	B230303O12Rik	lincRNA
ENSMUSG00000053310	2.16943	1.13371	4.06189	0.00131219	0.0328739	Nrgn	protein_coding
ENSMUSG00000076431	2.14911	0.540558	4.22596	0.000963414	0.0279222	Sox4	protein_coding
ENSMUSG00000028634	2.08025	3.49078	8.85108	6.59193e-07	0.00107551	Hivep3	protein_coding
ENSMUSG00000110195	2.07843	-1.03578	3.71728	0.00253032	0.0464288	Pde2a	protein_coding
ENSMUSG00000030659	2.0747	0.672684	4.171	0.00106815	0.029346	Nucb2	protein_coding
ENSMUSG00000018930	1.86855	4.10816	8.45362	1.1092e-06	0.00134143	Ccl4	protein_coding
ENSMUSG00000094626	1.86784	-0.767285	3.8184	0.00208487	0.0424732	Cecr6	protein_coding
ENSMUSG00000078616	1.789	1.1211	4.34544	0.000770639	0.0252982	Trim30c	protein_coding
ENSMUSG00000097493	1.66614	0.995016	5.11742	0.000189688	0.0130342	9930014A18Rik	processed_transcript
ENSMUSG00000004105	1.65027	1.25143	3.77342	0.00227221	0.0444517	Angptl2	protein_coding
ENSMUSG00000024451	1.64261	1.16868	4.0422	0.00136198	0.0335439	Arap3	protein_coding
ENSMUSG00000026826	1.60785	6.08915	5.2533	0.000149397	0.0118086	Nr4a2	protein_coding
ENSMUSG00000019982	1.6036	4.02681	6.18928	3.09111e-05	0.00563303	Myb	protein_coding
ENSMUSG00000028341	1.59875	3.83525	8.22548	1.50724e-06	0.00157556	Nr4a3	protein_coding
ENSMUSG00000105107	1.57056	0.673382	4.18639	0.00103768	0.0289616	Gm43412	TEC
ENSMUSG00000001300	1.55926	1.01024	4.19105	0.00102864	0.0288084	Efnb2	protein_coding
ENSMUSG00000066677	1.55249	5.91017	10.713	7.11269e-08	0.0004731	Pydc3	protein_coding
ENSMUSG00000000811	1.539	0.812708	3.83177	0.00203228	0.0419154	Txnrd3	protein_coding
ENSMUSG00000112458	1.52249	0.94795	3.71851	0.00252434	0.046383	Gm40773	lincRNA
ENSMUSG00000111390	1.50023	0.33848	4.01803	0.00142577	0.0339412	Gm48796	antisense
ENSMUSG00000056749	1.49849	4.22851	5.38762	0.000118279	0.0104897	Nfil3	protein_coding
ENSMUSG00000037868	1.49103	3.74834	7.66227	3.298e-06	0.00219367	Egr2	protein_coding
ENSMUSG00000000532	1.48369	3.57351	9.40867	3.2675e-07	0.000869352	Acvr1b	protein_coding
ENSMUSG00000010307	1.47064	1.32962	4.34512	0.000771088	0.0252982	Tmem86a	protein_coding
ENSMUSG00000039087	1.4572	4.53646	6.02103	4.06634e-05	0.00629006	Rreb1	protein_coding
ENSMUSG00000015202	1.45544	0.162314	4.07948	0.00126927	0.032101	Magi1	protein_coding
ENSMUSG00000058881	1.45239	1.84141	5.19907	0.000164284	0.0124175	Zfp516	protein_coding
ENSMUSG00000026919	1.42681	2.68416	4.96119	0.000250376	0.0146729	Lcn4	protein_coding
ENSMUSG00000041961	1.40386	4.05533	9.51973	2.85193e-07	0.000869352	Znrf3	protein_coding
ENSMUSG00000112895	1.37337	0.639359	4.03872	0.00137098	0.0335439	Gm47567	TEC
ENSMUSG00000026121	1.36788	1.98167	5.14552	0.000180511	0.0129389	Sema4c	protein_coding
ENSMUSG00000047180	1.36765	6.59792	6.72788	1.31904e-05	0.00381461	Neurl3	protein_coding
ENSMUSG00000031673	1.36408	0.56802	4.31527	0.000815206	0.0258584	Cdh11	protein_coding
ENSMUSG00000031933	1.33898	4.08338	6.11586	3.48235e-05	0.00601463	Izumo1r	protein_coding
ENSMUSG00000112008	1.33897	1.49915	4.06868	0.00129543	0.0326959	Gm47218	TEC
ENSMUSG00000020376	1.33679	2.64968	5.45384	0.00010551	0.00988449	Rnf130	protein_coding
ENSMUSG00000023007	1.33256	2.74494	4.1706	0.00106896	0.029346	Prpf40b	protein_coding
ENSMUSG00000064390	1.32193	0.708631	4.2732	0.000881855	0.0269004	Rnu73b	snoRNA
ENSMUSG00000055866	1.30087	2.54497	3.7042	0.00259462	0.0472826	Per2	protein_coding
ENSMUSG00000048827	1.29572	0.722436	3.91891	0.00172113	0.0384809	Pkd1l3	protein_coding
ENSMUSG00000032373	1.28687	1.29084	4.45369	0.000630357	0.0228135	Car12	protein_coding
ENSMUSG00000037972	1.28618	1.37341	4.12114	0.0011733	0.0306551	Snn	protein_coding
ENSMUSG00000020642	1.22092	3.12861	4.03285	0.00138632	0.0335924	Rnf144a	protein_coding
ENSMUSG00000109005	1.2061	2.70358	3.78916	0.00220478	0.0436461	Gm45221	TEC
ENSMUSG00000033577	1.20355	2.99468	3.67006	0.00277042	0.0490246	Myo6	protein_coding
ENSMUSG00000018428	1.20175	1.70148	3.83313	0.00202699	0.0418711	Akap1	protein_coding
ENSMUSG00000027381	1.19685	6.29281	7.03004	8.32164e-06	0.00307508	Bcl2l11	protein_coding
ENSMUSG00000097636	1.19229	5.75096	6.90098	1.01161e-05	0.00328231	Mirt1	lincRNA
ENSMUSG00000047945	1.18737	2.07666	4.77172	0.0003521	0.0176044	Marcksl1	protein_coding
ENSMUSG00000050947	1.18194	4.34738	7.0651	7.89466e-06	0.00300065	Amigo1	protein_coding
ENSMUSG00000025978	1.16902	2.25665	4.58559	0.000494361	0.0201373	Rftn2	protein_coding
ENSMUSG00000113328	1.1625	3.59133	4.6611	0.000430556	0.0190532	Gm47260	TEC
ENSMUSG00000028064	1.15991	7.83947	7.20933	6.36747e-06	0.00282355	Sema4a	protein_coding
ENSMUSG00000035064	1.15966	3.15647	6.03952	3.94491e-05	0.00618822	Eef2k	protein_coding
ENSMUSG00000030795	1.13083	7.82227	6.17189	3.17941e-05	0.00571563	Fus	protein_coding
ENSMUSG00000023942	1.12447	5.51919	7.75831	2.87801e-06	0.00212701	Slc29a1	protein_coding
ENSMUSG00000021775	1.12347	5.93941	8.82547	6.81316e-07	0.00107551	Nr1d2	protein_coding
ENSMUSG00000108129	1.10419	3.29941	3.99608	0.00148638	0.0348486	4930417O13Rik	processed_transcript
ENSMUSG00000006732	1.10386	2.81682	5.27008	0.000145081	0.0117938	Mettl1	protein_coding
ENSMUSG00000028965	1.09713	5.3626	6.46653	1.98415e-05	0.0045509	Tnfrsf9	protein_coding
ENSMUSG00000029406	1.09539	6.99629	7.83166	2.5956e-06	0.00208148	Pitpnm2	protein_coding
ENSMUSG00000067199	1.09208	3.2476	4.61926	0.000464782	0.0196131	Frat1	protein_coding
ENSMUSG00000067577	1.09103	4.40702	3.72641	0.00248637	0.0461597	A430093F15Rik	processed_transcript
ENSMUSG00000034731	1.08211	4.17624	3.7765	0.00225883	0.0443205	Dgkh	protein_coding
ENSMUSG00000022263	1.07992	2.87186	4.24021	0.00093803	0.0274859	Trio	protein_coding
ENSMUSG00000047407	1.07677	5.32536	6.59928	1.61067e-05	0.00428534	Tgif1	protein_coding
ENSMUSG00000043439	1.07443	2.10421	3.80202	0.0021512	0.043109	Epop	protein_coding
ENSMUSG00000034586	1.06846	5.96306	6.54184	1.76225e-05	0.00432193	Hid1	protein_coding
ENSMUSG00000074923	1.06788	2.31466	4.12205	0.00117127	0.0306551	Pak6	protein_coding
ENSMUSG00000105096	1.06539	4.31893	5.08758	0.000199965	0.0131625	Gbp10	protein_coding
ENSMUSG00000092274	1.06315	7.79255	3.98311	0.0015234	0.035554	Neat1	lincRNA
ENSMUSG00000028874	1.0609	2.61947	4.14359	0.0011247	0.0298046	Fgr	protein_coding
ENSMUSG00000000982	1.05975	4.20485	3.87863	0.00185841	0.0400753	Ccl3	protein_coding
ENSMUSG00000070407	1.05322	4.1852	5.31845	0.000133353	0.0113011	Hs3st3b1	protein_coding
ENSMUSG00000018476	1.04879	5.80848	6.90224	1.00966e-05	0.00328231	Kdm6b	protein_coding
ENSMUSG00000028957	1.04709	2.65897	4.63998	0.000447495	0.0192033	Per3	protein_coding
ENSMUSG00000038214	1.04555	3.43856	6.03811	3.95399e-05	0.00618822	Bend3	protein_coding
ENSMUSG00000075289	1.04019	5.50701	6.31688	2.51728e-05	0.0051519	Carns1	protein_coding
ENSMUSG00000028017	1.03851	1.38476	3.74939	0.00237925	0.0454416	Egf	protein_coding
ENSMUSG00000029135	1.03849	5.17177	4.73529	0.000376155	0.0181304	Fosl2	protein_coding
ENSMUSG00000023132	1.01545	4.81167	3.87685	0.00186474	0.0400753	Gzma	protein_coding
ENSMUSG00000057541	1.01443	3.73916	7.22876	6.18702e-06	0.00282355	Pus7	protein_coding
ENSMUSG00000033467	1.00284	5.47397	5.6057	8.13793e-05	0.00852432	Crlf2	protein_coding
ENSMUSG00000043953	1.00172	3.42773	4.65497	0.000435403	0.0190532	Ccrl2	protein_coding
ENSMUSG00000032198	0.988306	2.78139	3.70909	0.00257037	0.0469049	Dock6	protein_coding
ENSMUSG00000071796	0.985054	3.20632	3.96412	0.00157933	0.0363993	6820431F20Rik	transcribed_unprocessed_pseudogene
ENSMUSG00000045193	0.952014	6.59266	4.01254	0.00144069	0.0339814	Cirbp	protein_coding
ENSMUSG00000036931	0.949032	5.7747	8.20221	1.55564e-06	0.00157556	Nfkbid	protein_coding
ENSMUSG00000085156	0.946659	3.08055	4.98133	0.000241533	0.0144086	Snhg15	processed_transcript
ENSMUSG00000015476	0.93123	4.50828	4.63085	0.000455024	0.0194636	Prrt1	protein_coding
ENSMUSG00000073491	0.926831	8.31352	4.04504	0.00135469	0.0334351	Ifi213	protein_coding
ENSMUSG00000055491	0.925055	5.71802	6.93468	9.61111e-06	0.00327837	Pprc1	protein_coding
ENSMUSG00000022389	0.922677	5.60741	6.41998	2.13591e-05	0.00481593	Tef	protein_coding
ENSMUSG00000061882	0.914243	2.33517	4.31755	0.000811751	0.0258584	Ccdc62	protein_coding
ENSMUSG00000000628	0.911599	3.02404	4.39172	0.000707082	0.0242431	Hk2	protein_coding
ENSMUSG00000038418	0.896015	5.58175	5.12959	0.000185654	0.0130342	Egr1	protein_coding
ENSMUSG00000040276	0.886434	6.18036	7.33178	5.31633e-06	0.00252583	Pacsin1	protein_coding
ENSMUSG00000038776	0.883167	6.05056	5.9775	4.36812e-05	0.00667921	Ephx1	protein_coding
ENSMUSG00000029591	0.867814	3.18965	4.47636	0.000604485	0.0224622	Ung	protein_coding
ENSMUSG00000024070	0.863374	5.9371	7.48364	4.26178e-06	0.00246498	Prkd3	protein_coding
ENSMUSG00000035960	0.859754	4.22413	3.91175	0.00174476	0.0386843	Apex1	protein_coding
ENSMUSG00000078789	0.845144	3.37806	4.50262	0.000575879	0.0217047	Dph1	protein_coding
ENSMUSG00000097534	0.842548	3.09319	4.09149	0.00124081	0.0315613	Gm16675	bidirectional_promoter_lncRNA
ENSMUSG00000040270	0.838752	5.20531	4.98645	0.000239335	0.0144086	Bach2	protein_coding
ENSMUSG00000020275	0.838078	6.05099	5.70858	6.83771e-05	0.00819478	Rel	protein_coding
ENSMUSG00000018796	0.825876	3.17493	4.84637	0.00030767	0.0164889	Acsl1	protein_coding
ENSMUSG00000024639	0.823	3.63698	4.18329	0.00104376	0.0289878	Gnaq	protein_coding
ENSMUSG00000021704	0.817492	4.79052	4.33716	0.000782617	0.0255336	Mtx3	protein_coding
ENSMUSG00000114584	0.810158	3.07227	4.42347	0.000666629	0.0233989	Gm47694	TEC
ENSMUSG00000054321	0.803204	3.7696	4.44913	0.000635691	0.0228135	Taf4b	protein_coding
ENSMUSG00000038967	0.799188	3.55008	3.69563	0.00263765	0.0478344	Pdk2	protein_coding
ENSMUSG00000047648	0.798752	2.99072	3.94007	0.0016532	0.0374023	Fbxo30	protein_coding
ENSMUSG00000029561	0.795241	4.87176	4.01716	0.00142814	0.0339412	Oasl2	protein_coding
ENSMUSG00000022584	0.791887	7.79394	4.43775	0.000649232	0.0229514	Ly6c2	protein_coding
ENSMUSG00000032263	0.79184	2.78799	3.78453	0.00222441	0.0438845	Bckdhb	protein_coding
ENSMUSG00000048732	0.791591	4.27401	4.6473	0.000441549	0.0191722	Klhl11	protein_coding
ENSMUSG00000022094	0.790853	5.08294	6.95582	9.30799e-06	0.00326791	Slc39a14	protein_coding
ENSMUSG00000000489	0.789523	3.60081	3.8194	0.0020809	0.0424732	Pdgfb	protein_coding
ENSMUSG00000040010	0.789256	4.9083	3.93642	0.00166473	0.0375354	Slc7a5	protein_coding
ENSMUSG00000038963	0.78831	3.21955	3.91194	0.00174413	0.0386843	Slco4a1	protein_coding
ENSMUSG00000048285	0.779672	4.33998	4.6621	0.000429774	0.0190532	Frmd6	protein_coding
ENSMUSG00000025584	0.770802	3.50642	3.9774	0.00154	0.0358107	Pde8a	protein_coding
ENSMUSG00000020893	0.769049	6.06803	4.03554	0.00137928	0.0335439	Per1	protein_coding
ENSMUSG00000030528	0.768914	4.09581	5.10271	0.000194684	0.0130802	Blm	protein_coding
ENSMUSG00000002983	0.766611	6.08678	5.02386	0.000223905	0.0139109	Relb	protein_coding
ENSMUSG00000050271	0.7659	6.24756	5.41418	0.000112974	0.0101964	Prag1	protein_coding
ENSMUSG00000074211	0.763255	3.9092	3.94881	0.00162595	0.0369137	Sdhaf1	protein_coding
ENSMUSG00000027368	0.757799	7.81302	4.03985	0.00136805	0.0335439	Dusp2	protein_coding
ENSMUSG00000035049	0.748811	5.21991	4.30405	0.000832466	0.0263048	Rrp12	protein_coding
ENSMUSG00000074896	0.74558	6.99242	3.80231	0.00215002	0.043109	Ifit3	protein_coding
ENSMUSG00000054520	0.739007	4.6919	3.74741	0.00238829	0.0454416	Sh3bp2	protein_coding
ENSMUSG00000029298	0.729222	8.15682	4.742	0.000371598	0.01808	Gbp9	protein_coding
ENSMUSG00000022704	0.728226	4.4622	4.08716	0.00125099	0.0317594	Qtrt2	protein_coding
ENSMUSG00000042606	0.724606	3.47487	3.85056	0.00196066	0.0412705	Hirip3	protein_coding
ENSMUSG00000024528	0.721982	4.3354	5.2959	0.000138693	0.0114882	Srfbp1	protein_coding
ENSMUSG00000016487	0.717058	3.90634	6.39619	2.21814e-05	0.00483736	Ppfibp1	protein_coding
ENSMUSG00000039987	0.714057	4.25696	4.46787	0.000614038	0.022565	Phtf2	protein_coding
ENSMUSG00000000817	0.712361	3.32863	3.69942	0.00261851	0.0475875	Fasl	protein_coding
ENSMUSG00000004356	0.712349	5.86883	5.61574	8.00041e-05	0.00851436	Utp20	protein_coding
ENSMUSG00000086290	0.707213	4.24457	4.44415	0.000641575	0.0228349	Snhg12	lincRNA
ENSMUSG00000024548	0.702397	5.19993	3.83682	0.00201276	0.0417927	Setbp1	protein_coding
ENSMUSG00000040681	0.692728	5.50188	5.6406	7.66995e-05	0.00843251	Hmgn1	protein_coding
ENSMUSG00000074873	0.692089	3.34133	3.77022	0.00228618	0.044594	AI606181	protein_coding
ENSMUSG00000016496	0.690251	6.03928	6.52154	1.81935e-05	0.00432193	Cd274	protein_coding
ENSMUSG00000032020	0.678958	6.95536	5.53193	9.22849e-05	0.00908516	Ubash3b	protein_coding
ENSMUSG00000037533	0.677447	8.02521	6.33386	2.44985e-05	0.0051519	Rapgef6	protein_coding
ENSMUSG00000001305	0.676334	3.75559	3.81861	0.00208404	0.0424732	Rrp15	protein_coding
ENSMUSG00000024055	0.676094	5.10705	5.30018	0.000137662	0.0114882	Cyp4f13	protein_coding
ENSMUSG00000034610	0.67443	7.03211	5.0217	0.000224769	0.0139109	Zcchc11	protein_coding
ENSMUSG00000021756	0.673632	7.42818	5.11044	0.000192039	0.0130342	Il6st	protein_coding
ENSMUSG00000060131	0.670177	7.43652	4.77777	0.000348264	0.0176044	Atp8b4	protein_coding
ENSMUSG00000025959	0.666088	5.0497	4.20858	0.000995349	0.0283568	Klf7	protein_coding
ENSMUSG00000038335	0.664207	6.0471	5.90875	4.89361e-05	0.00705971	Tsr1	protein_coding
ENSMUSG00000084846	0.663132	3.10353	4.37285	0.00073231	0.0245389	A730011C13Rik	antisense
ENSMUSG00000070942	0.661905	2.82448	3.89827	0.00179015	0.0392328	Il1rl2	protein_coding
ENSMUSG00000053801	0.659239	4.60819	4.91974	0.000269661	0.015433	Grwd1	protein_coding
ENSMUSG00000041313	0.658272	6.29802	6.55589	1.72384e-05	0.00432193	Slc7a1	protein_coding
ENSMUSG00000036327	0.65777	3.98361	4.85197	0.000304584	0.0164889	Qsox2	protein_coding
ENSMUSG00000025591	0.657657	3.3263	3.83873	0.00200545	0.0417927	Tma16	protein_coding
ENSMUSG00000021930	0.652047	3.58887	3.8194	0.00208089	0.0424732	Spryd7	protein_coding
ENSMUSG00000027405	0.648881	6.66562	5.37444	0.000121006	0.0105904	Nop56	protein_coding
ENSMUSG00000033373	0.645314	4.01731	3.67534	0.00274245	0.0489046	Fntb	protein_coding
ENSMUSG00000004071	0.63709	5.18624	4.59591	0.000485091	0.0201373	Cdip1	protein_coding
ENSMUSG00000028910	0.636601	3.74172	3.87695	0.00186436	0.0400753	Mecr	protein_coding
ENSMUSG00000024423	0.632693	5.63619	5.11291	0.000191205	0.0130342	Impact	protein_coding
ENSMUSG00000000884	0.630249	3.18144	4.03791	0.00137309	0.0335439	Gnb1l	protein_coding
ENSMUSG00000041375	0.627849	5.52536	5.81056	5.76224e-05	0.00775424	Ccdc9	protein_coding
ENSMUSG00000045411	0.627562	6.18229	5.14908	0.000179382	0.0129389	2410002F23Rik	protein_coding
ENSMUSG00000004319	0.624832	6.24956	4.25272	0.000916294	0.0273507	Clcn3	protein_coding
ENSMUSG00000052544	0.624634	3.7392	3.94878	0.00162606	0.0369137	St6galnac3	protein_coding
ENSMUSG00000046169	0.623462	5.86463	3.88225	0.00184563	0.0399877	Adamts6	protein_coding
ENSMUSG00000008496	0.623036	6.82088	4.34443	0.000772088	0.0252982	Pou2f2	protein_coding
ENSMUSG00000020741	0.621934	6.26488	5.48751	9.95787e-05	0.00953019	Cluh	protein_coding
ENSMUSG00000037355	0.620027	5.5589	4.15657	0.00109754	0.0294365	Uvssa	protein_coding
ENSMUSG00000029823	0.614711	8.23109	4.31775	0.000811452	0.0258584	Luc7l2	protein_coding
ENSMUSG00000058230	0.614221	4.93713	4.51098	0.000567067	0.0216187	Arhgap35	protein_coding
ENSMUSG00000073436	0.612083	5.04094	4.16572	0.00107881	0.029346	Eme2	protein_coding
ENSMUSG00000036890	0.611925	4.00446	3.95891	0.00159506	0.0365216	Gtdc1	protein_coding
ENSMUSG00000000776	0.610533	4.47028	5.57409	8.58775e-05	0.00883716	Polr3d	protein_coding
ENSMUSG00000030714	0.609159	4.5472	5.26351	0.000146755	0.0118086	Sgf29	protein_coding
ENSMUSG00000001630	0.608743	4.36848	5.03705	0.000218714	0.0137894	Stk38l	protein_coding
ENSMUSG00000052013	0.607642	5.54118	4.19605	0.00101902	0.0286903	Btla	protein_coding
ENSMUSG00000046434	0.602788	7.90962	4.71766	0.0003884	0.0182816	Hnrnpa1	protein_coding
ENSMUSG00000033706	0.600865	4.67438	5.26884	0.000145394	0.0117938	Smyd5	protein_coding
ENSMUSG00000030852	0.599622	4.73279	3.70278	0.00260171	0.0473468	Tacc2	protein_coding
ENSMUSG00000029408	0.599142	5.93219	4.80974	0.000328698	0.0171477	Abcb9	protein_coding
ENSMUSG00000035311	0.594932	7.39461	7.11326	7.34563e-06	0.00299543	Gnptab	protein_coding
ENSMUSG00000058558	0.594321	4.48127	4.91311	0.000272884	0.015433	Rpl5	protein_coding
ENSMUSG00000031755	0.593957	4.02537	4.33386	0.00078744	0.025612	Bbs2	protein_coding
ENSMUSG00000028134	0.593223	5.05634	4.27252	0.00088298	0.0269004	Ptbp2	protein_coding
ENSMUSG00000038126	0.592122	5.74104	5.29093	0.0001399	0.0114882	Mphosph9	protein_coding
ENSMUSG00000001909	0.592121	6.05984	6.69044	1.39771e-05	0.00395611	Trmt1	protein_coding
ENSMUSG00000061979	0.588905	3.86685	3.88428	0.00183849	0.0399877	Rcc1l	protein_coding
ENSMUSG00000064367	0.588602	10.4431	4.12128	0.00117299	0.0306551	mt-Nd5	protein_coding
ENSMUSG00000025086	0.58737	4.0471	4.64263	0.000445328	0.0191722	Trub1	protein_coding
ENSMUSG00000044068	0.58691	5.41724	3.92323	0.00170703	0.0382299	Zrsr1	protein_coding
ENSMUSG00000025558	0.586669	6.12216	5.59079	8.347e-05	0.00867501	Dock9	protein_coding
ENSMUSG00000032834	0.58495	5.62605	5.80774	5.78948e-05	0.00775424	Pwp2	protein_coding
ENSMUSG00000070315	0.583664	5.6172	5.24871	0.000150599	0.0118086	4930581F22Rik	processed_transcript
ENSMUSG00000021767	0.578626	5.296	4.58157	0.000498022	0.0201373	Kat6b	protein_coding
ENSMUSG00000036281	0.577257	5.90266	4.1668	0.00107662	0.029346	Snapc4	protein_coding
ENSMUSG00000041506	0.576486	5.32147	5.2328	0.00015485	0.0119765	Rrp9	protein_coding
ENSMUSG00000034707	0.575185	6.3007	5.66555	7.3528e-05	0.0083602	Gns	protein_coding
ENSMUSG00000039942	0.570853	6.65198	6.54017	1.76689e-05	0.00432193	Ptger4	protein_coding
ENSMUSG00000011096	0.567509	4.26832	4.0465	0.00135094	0.0334351	Akt1s1	protein_coding
ENSMUSG00000002319	0.566366	4.09993	3.88307	0.00184275	0.0399877	Ipo4	protein_coding
ENSMUSG00000043183	0.565745	3.74577	3.76191	0.00232285	0.0449911	Simc1	protein_coding
ENSMUSG00000034729	0.563855	4.21781	4.60532	0.000476799	0.020009	Mrps10	protein_coding
ENSMUSG00000001576	0.563777	5.55078	5.09442	0.00019756	0.0131407	Ergic1	protein_coding
ENSMUSG00000106847	0.563637	6.98523	5.18676	0.000167874	0.0124878	Peg13	sense_intronic
ENSMUSG00000029036	0.561325	5.26813	4.5857	0.000494265	0.0201373	Atad3a	protein_coding
ENSMUSG00000026923	0.560901	8.47208	3.80189	0.00215172	0.043109	Notch1	protein_coding
ENSMUSG00000045038	0.559378	4.23921	4.14671	0.00111811	0.0297485	Prkce	protein_coding
ENSMUSG00000075595	0.55699	6.24745	4.65584	0.000434713	0.0190532	Zfp652	protein_coding
ENSMUSG00000026739	0.548952	6.15108	6.10029	3.5718e-05	0.00601463	Bmi1	protein_coding
ENSMUSG00000008140	0.546455	6.51637	4.71371	0.000391197	0.0182816	Emc10	protein_coding
ENSMUSG00000042644	0.545826	7.87584	5.06721	0.000207315	0.0133073	Itpr3	protein_coding
ENSMUSG00000036565	0.544058	5.98356	5.79388	5.92519e-05	0.00775424	Ttyh3	protein_coding
ENSMUSG00000000823	0.54224	6.33305	4.59582	0.000485174	0.0201373	Zfp512b	protein_coding
ENSMUSG00000004100	0.541788	5.44932	5.19164	0.000166442	0.0124878	Ppan	protein_coding
ENSMUSG00000039046	0.539802	5.31867	4.20852	0.000995461	0.0283568	Usp6nl	protein_coding
ENSMUSG00000040661	0.539481	6.48785	4.79455	0.000337843	0.0172859	Rad54l2	protein_coding
ENSMUSG00000020899	0.538492	5.20396	4.76827	0.000354309	0.0176044	Pfas	protein_coding
ENSMUSG00000023988	0.537455	5.0658	3.85364	0.00194915	0.0412234	Bysl	protein_coding
ENSMUSG00000022489	0.534931	4.88425	3.75498	0.00235386	0.0453161	Pde1b	protein_coding
ENSMUSG00000025264	0.534321	4.63898	4.77304	0.000351256	0.0176044	Tsr2	protein_coding
ENSMUSG00000079363	0.534072	8.15614	4.01956	0.00142165	0.0339412	Gbp4	protein_coding
ENSMUSG00000033909	0.532733	6.50238	5.34169	0.000128076	0.0110636	Usp36	protein_coding
ENSMUSG00000020657	0.53253	4.24914	3.67265	0.00275664	0.0490023	Dnajc27	protein_coding
ENSMUSG00000040511	0.532196	4.46625	4.4907	0.000588679	0.0220597	Pvr	protein_coding
ENSMUSG00000021959	0.531124	5.59685	4.55268	0.000525166	0.0208146	Lats2	protein_coding
ENSMUSG00000029313	0.530312	6.79598	4.681	0.000415209	0.0187875	Aff1	protein_coding
ENSMUSG00000039989	0.528897	7.09399	4.13821	0.00113615	0.0299975	Cbx4	protein_coding
ENSMUSG00000041921	0.523346	4.47389	4.27902	0.000872314	0.026862	Metap1d	protein_coding
ENSMUSG00000076470	0.52033	7.02614	4.24106	0.000936535	0.0274859	Trbv13-3	TR_V_gene
ENSMUSG00000024785	0.518983	4.91281	4.05746	0.00132323	0.0330163	Rcl1	protein_coding
ENSMUSG00000015597	0.51699	5.98668	4.16468	0.00108093	0.029346	Zfp318	protein_coding
ENSMUSG00000047434	0.516215	4.57678	4.52593	0.000551664	0.0212104	Xxylt1	protein_coding
ENSMUSG00000028706	0.516104	4.5032	4.91557	0.000271682	0.015433	Nsun4	protein_coding
ENSMUSG00000002307	0.515444	6.80986	5.17462	0.000171494	0.0126744	Daxx	protein_coding
ENSMUSG00000029328	0.512956	8.08959	4.06776	0.00129771	0.0326959	Hnrnpdl	protein_coding
ENSMUSG00000062937	0.512295	5.75942	5.54772	8.98277e-05	0.00891774	Mtap	protein_coding
ENSMUSG00000050244	0.508381	6.63214	4.41124	0.000681928	0.0237307	Heatr1	protein_coding
ENSMUSG00000031976	0.508275	5.08941	4.91539	0.000271771	0.015433	Urb2	protein_coding
ENSMUSG00000061024	0.506776	4.76569	4.54954	0.000528206	0.0208146	Rrs1	protein_coding
ENSMUSG00000028010	0.506148	4.05187	4.06593	0.00130219	0.0327467	Gar1	protein_coding
ENSMUSG00000024220	0.50529	4.55826	3.72135	0.00251062	0.0462587	Zfp523	protein_coding
ENSMUSG00000027778	0.504607	5.91997	4.54727	0.000530418	0.0208146	Ift80	protein_coding
ENSMUSG00000053641	0.504071	6.77079	4.77571	0.000349566	0.0176044	Dennd4a	protein_coding
ENSMUSG00000042308	0.504001	4.99001	4.44298	0.000642966	0.0228349	Setd1a	protein_coding
ENSMUSG00000019814	0.502022	5.25864	4.84464	0.000308633	0.0164889	Ltv1	protein_coding
ENSMUSG00000018669	0.498421	6.62616	4.6874	0.00041039	0.018719	Cdk5rap3	protein_coding
ENSMUSG00000023088	0.494609	6.4372	4.03921	0.00136971	0.0335439	Abcc1	protein_coding
ENSMUSG00000035929	0.493573	9.89724	4.72053	0.000386377	0.0182816	H2-Q4	protein_coding
ENSMUSG00000036990	0.492301	7.8822	4.31451	0.000816368	0.0258584	Otud4	protein_coding
ENSMUSG00000085385	0.489719	5.11022	4.50256	0.000575944	0.0217047	Snhg17	processed_transcript
ENSMUSG00000066278	0.487651	7.18116	3.83804	0.00200809	0.0417927	Vps37b	protein_coding
ENSMUSG00000028430	0.486635	6.71317	5.64686	7.58906e-05	0.0084131	Nol6	protein_coding
ENSMUSG00000024359	0.485781	7.41489	5.52817	9.28799e-05	0.00908516	Hspa9	protein_coding
ENSMUSG00000036737	0.485058	6.79774	4.58198	0.000497648	0.0201373	Oxsr1	protein_coding
ENSMUSG00000035640	0.481703	4.5011	3.81386	0.00210302	0.0427599	Cbarp	protein_coding
ENSMUSG00000034349	0.480571	8.34646	4.96579	0.000248328	0.0146173	Smc4	protein_coding
ENSMUSG00000040195	0.480563	4.78795	4.45457	0.000629332	0.0228135	Nemp1	protein_coding
ENSMUSG00000066735	0.479615	4.21093	4.37907	0.000723894	0.0245037	Vkorc1l1	protein_coding
ENSMUSG00000034158	0.47588	4.68292	3.72648	0.00248605	0.0461597	Lrrc58	protein_coding
ENSMUSG00000062867	0.473186	5.53799	3.85997	0.00192574	0.0408583	Impdh2	protein_coding
ENSMUSG00000029672	0.472886	6.69985	6.13893	3.3541e-05	0.00594927	Fam3c	protein_coding
ENSMUSG00000025236	0.472407	5.7539	4.40583	0.000688809	0.0238006	Adpgk	protein_coding
ENSMUSG00000029415	0.470669	6.0377	4.66899	0.000424406	0.018954	Sdad1	protein_coding
ENSMUSG00000035392	0.470443	5.05951	4.24391	0.000931551	0.0274258	Dennd1a	protein_coding
ENSMUSG00000024669	0.465414	7.92556	3.95677	0.00160156	0.0366075	Cd5	protein_coding
ENSMUSG00000029504	0.464287	5.18889	4.13805	0.00113649	0.0299975	Ddx51	protein_coding
ENSMUSG00000030275	0.461083	8.07549	3.68833	0.00267487	0.0482819	Etnk1	protein_coding
ENSMUSG00000034543	0.460727	6.30019	5.06813	0.000206978	0.0133073	Morc2a	protein_coding
ENSMUSG00000042364	0.460285	5.52913	4.52829	0.000549272	0.0211796	Snx18	protein_coding
ENSMUSG00000006585	0.460149	5.75728	4.67309	0.000421244	0.0189318	Cdt1	protein_coding
ENSMUSG00000078517	0.460131	5.8141	4.54363	0.000533972	0.0208312	Emc1	protein_coding
ENSMUSG00000046876	0.459592	6.65487	4.32558	0.000799683	0.0256455	Atxn1	protein_coding
ENSMUSG00000025498	0.459405	8.10286	3.72704	0.00248339	0.0461597	Irf7	protein_coding
ENSMUSG00000029714	0.457139	6.98978	3.7431	0.00240809	0.0456988	Gigyf1	protein_coding
ENSMUSG00000027395	0.456696	5.35587	4.4493	0.000635489	0.0228135	Polr1b	protein_coding
ENSMUSG00000087141	0.455912	5.87523	3.93539	0.001668	0.0375455	Plcxd2	protein_coding
ENSMUSG00000035754	0.455642	5.43665	4.45369	0.000630358	0.0228135	Wdr18	protein_coding
ENSMUSG00000032350	0.454202	6.02782	5.12443	0.000187354	0.0130342	Gclc	protein_coding
ENSMUSG00000013275	0.453043	6.11743	3.67435	0.00274767	0.048932	Slc41a1	protein_coding
ENSMUSG00000020770	0.449576	5.7459	4.29018	0.000854299	0.0266351	Unk	protein_coding
ENSMUSG00000025612	0.440133	5.1673	4.79821	0.00033562	0.0172855	Bach1	protein_coding
ENSMUSG00000057421	0.439731	6.24494	4.7503	0.000366044	0.0179025	Las1l	protein_coding
ENSMUSG00000040463	0.439332	7.48197	4.02549	0.00140578	0.0338342	Mybbp1a	protein_coding
ENSMUSG00000034575	0.438722	4.88029	3.68739	0.00267973	0.0483041	Papd7	protein_coding
ENSMUSG00000105987	0.438031	6.87305	4.87171	0.000293948	0.0160922	AI506816	processed_transcript
ENSMUSG00000017639	0.435449	7.13071	3.73317	0.00245436	0.0461597	Rab11fip4	protein_coding
ENSMUSG00000024312	0.435116	5.21607	4.01584	0.00143171	0.0339412	Wdr46	protein_coding
ENSMUSG00000024308	0.433846	9.21443	4.01548	0.00143268	0.0339412	Tapbp	protein_coding
ENSMUSG00000024776	0.430957	5.4093	4.26382	0.000897456	0.0270722	Stambpl1	protein_coding
ENSMUSG00000059552	0.429637	7.20866	5.11598	0.00019017	0.0130342	Trp53	protein_coding
ENSMUSG00000028431	0.429573	5.9473	5.34524	0.000127288	0.0110636	Ikbkap	protein_coding
ENSMUSG00000019977	0.42354	6.15179	5.17014	0.000172852	0.0127041	Hbs1l	protein_coding
ENSMUSG00000030067	0.423335	6.74585	3.9997	0.00147621	0.0346961	Foxp1	protein_coding
ENSMUSG00000038342	0.419746	7.38739	4.09618	0.00122986	0.0314027	Mlxip	protein_coding
ENSMUSG00000048490	0.418499	7.02975	4.0588	0.00131988	0.0330045	Nrip1	protein_coding
ENSMUSG00000037434	0.417735	4.62556	3.87335	0.00187722	0.0400982	Slc30a1	protein_coding
ENSMUSG00000038332	0.416182	5.52049	4.38047	0.00072201	0.0245023	Sesn1	protein_coding
ENSMUSG00000025017	0.416166	5.31765	3.69178	0.00265721	0.0480937	Pik3ap1	protein_coding
ENSMUSG00000039981	0.416018	6.5453	4.25233	0.000916968	0.0273507	Zc3h12d	protein_coding
ENSMUSG00000021754	0.415026	7.47514	3.8474	0.00197252	0.0413502	Map3k1	protein_coding
ENSMUSG00000026223	0.411795	7.61991	4.56701	0.000511514	0.0204345	Itm2c	protein_coding
ENSMUSG00000000282	0.41071	5.58736	4.27358	0.000881219	0.0269004	Mnt	protein_coding
ENSMUSG00000075703	0.409689	5.84823	4.76773	0.000354656	0.0176044	Selenoi	protein_coding
ENSMUSG00000026159	0.409634	7.78128	4.10006	0.0012209	0.031294	Agfg1	protein_coding
ENSMUSG00000030036	0.408692	6.68133	4.73701	0.000374977	0.0181304	Mogs	protein_coding
ENSMUSG00000035024	0.403987	6.41189	4.62716	0.000458105	0.0194702	Ncapd3	protein_coding
ENSMUSG00000031134	0.401962	6.45712	4.43256	0.0006555	0.0230691	Rbmx	protein_coding
ENSMUSG00000036986	0.401312	7.78938	4.22322	0.000968378	0.0280051	Pml	protein_coding
ENSMUSG00000020706	0.398861	6.55476	4.23888	0.000940358	0.0274936	Ftsj3	protein_coding
ENSMUSG00000021127	0.39743	7.92493	3.9634	0.00158151	0.0363993	Zfp36l1	protein_coding
ENSMUSG00000058979	0.397352	7.35345	4.28443	0.00086354	0.0267282	Hdhd5	protein_coding
ENSMUSG00000071645	0.397044	5.62291	3.91183	0.0017445	0.0386843	Tut1	protein_coding
ENSMUSG00000037410	0.395344	7.43526	4.11295	0.00119154	0.0308387	Tbc1d2b	protein_coding
ENSMUSG00000020128	0.393393	7.53554	3.89039	0.00181721	0.0396951	Vps54	protein_coding
ENSMUSG00000042810	0.393156	5.74399	4.15905	0.00109243	0.0294365	Krba1	protein_coding
ENSMUSG00000052056	0.391265	7.02795	3.75087	0.00237247	0.0454416	Zfp217	protein_coding
ENSMUSG00000015176	0.386752	5.74369	4.22998	0.000956179	0.0278338	Nolc1	protein_coding
ENSMUSG00000035569	0.385333	8.70142	3.67606	0.00273866	0.0489026	Ankrd11	protein_coding
ENSMUSG00000020962	0.380928	5.1883	3.72609	0.0024879	0.0461597	Gtf2a1	protein_coding
ENSMUSG00000054499	0.379271	7.19924	4.57289	0.000506023	0.0203266	Dedd2	protein_coding
ENSMUSG00000062232	0.378633	6.16344	4.61827	0.00046562	0.0196131	Rapgef2	protein_coding
ENSMUSG00000027185	0.377655	6.69945	4.87703	0.000291153	0.016005	Nat10	protein_coding
ENSMUSG00000058392	0.374921	5.88043	3.83442	0.002022	0.0418331	Rrp1b	protein_coding
ENSMUSG00000025995	0.373839	5.65701	3.84706	0.00197379	0.0413502	Wdr75	protein_coding
ENSMUSG00000040945	0.36871	7.62774	4.40725	0.000686985	0.0237994	Rcc2	protein_coding
ENSMUSG00000041483	0.36213	6.06371	3.79921	0.00216279	0.0432007	Zfp281	protein_coding
ENSMUSG00000042570	0.360683	4.93986	4.15056	0.00111002	0.0296518	Mier2	protein_coding
ENSMUSG00000038047	0.356359	5.61564	4.12782	0.00115861	0.0305208	Haus6	protein_coding
ENSMUSG00000029062	0.355679	7.0024	4.09796	0.00122575	0.0313579	Cdk11b	protein_coding
ENSMUSG00000069565	0.354547	6.28018	3.74866	0.00238256	0.0454416	Dazap1	protein_coding
ENSMUSG00000042719	0.353142	5.7244	4.03428	0.00138255	0.0335622	Naa25	protein_coding
ENSMUSG00000039768	0.348256	5.93653	4.19436	0.00102227	0.0286903	Dnajc11	protein_coding
ENSMUSG00000029507	0.348148	5.16552	3.75148	0.00236971	0.0454416	Pus1	protein_coding
ENSMUSG00000022517	0.345835	5.17717	4.0301	0.00139355	0.0337061	Mgrn1	protein_coding
ENSMUSG00000028599	0.342524	8.14494	3.74731	0.00238873	0.0454416	Tnfrsf1b	protein_coding
ENSMUSG00000025246	0.342269	7.17641	4.28156	0.000868174	0.0267966	Tbl1x	protein_coding
ENSMUSG00000057530	0.338796	5.49064	3.74037	0.00242071	0.0458075	Ece1	protein_coding
ENSMUSG00000041168	0.338246	6.28206	4.15812	0.00109435	0.0294365	Lonp1	protein_coding
ENSMUSG00000074582	0.338215	6.85052	3.78796	0.00220986	0.0436816	Arfgef2	protein_coding
ENSMUSG00000040620	0.330792	5.60633	3.81032	0.00211734	0.0428721	Dhx33	protein_coding
ENSMUSG00000041528	0.328374	7.88488	4.11923	0.00117754	0.0306551	Rnf123	protein_coding
ENSMUSG00000060679	0.318909	5.80795	3.79746	0.00217005	0.0432807	Mrps9	protein_coding
ENSMUSG00000028809	0.31294	7.54659	3.80732	0.00212951	0.0430531	Srrm1	protein_coding
ENSMUSG00000021109	0.312345	7.58638	3.65776	0.00283667	0.0497839	Hif1a	protein_coding
ENSMUSG00000053950	0.310549	5.8614	3.83536	0.0020184	0.0418237	Adnp2	protein_coding
ENSMUSG00000026289	0.304728	6.20665	3.76048	0.00232923	0.0449911	Atg16l1	protein_coding
ENSMUSG00000020576	0.30128	5.69835	3.65667	0.00284263	0.0498229	Nbas	protein_coding
ENSMUSG00000037791	0.293483	7.45127	3.81134	0.00211318	0.0428532	Phf12	protein_coding
ENSMUSG00000049659	0.279224	7.39796	3.80511	0.00213852	0.0431042	Aftph	protein_coding
ENSMUSG00000030282	-0.2992	6.44525	-3.88664	0.00183024	0.0399143	Cmas	protein_coding
ENSMUSG00000003746	-0.303954	7.61434	-3.87317	0.00187786	0.0400982	Man1a	protein_coding
ENSMUSG00000025103	-0.310537	5.93743	-3.76579	0.00230566	0.0449081	Btbd1	protein_coding
ENSMUSG00000020390	-0.310946	6.91266	-3.82948	0.00204117	0.0420336	Ube2b	protein_coding
ENSMUSG00000039128	-0.312055	6.00508	-4.12163	0.0011722	0.0306551	Cdc123	protein_coding
ENSMUSG00000017679	-0.319175	6.58735	-3.95929	0.00159389	0.0365216	Ttpal	protein_coding
ENSMUSG00000020149	-0.319402	6.46564	-4.15178	0.00110748	0.0296435	Rab1	protein_coding
ENSMUSG00000037058	-0.323757	7.31231	-3.97656	0.00154248	0.0358107	Paip2	protein_coding
ENSMUSG00000033596	-0.32471	6.35123	-3.927	0.00169485	0.0380211	Rfwd3	protein_coding
ENSMUSG00000019979	-0.328425	6.92982	-3.72232	0.00250596	0.0462587	Apaf1	protein_coding
ENSMUSG00000021518	-0.32905	6.34145	-3.70946	0.00256857	0.0469049	Ptdss1	protein_coding
ENSMUSG00000036944	-0.329084	7.24759	-4.01441	0.00143561	0.0339412	Tmem71	protein_coding
ENSMUSG00000001588	-0.329956	9.11827	-3.68141	0.00271063	0.0487291	Acap1	protein_coding
ENSMUSG00000021094	-0.331163	5.89741	-3.67852	0.00272576	0.0488307	Dhrs7	protein_coding
ENSMUSG00000051735	-0.331582	9.13441	-3.90245	0.00177594	0.0391148	Rinl	protein_coding
ENSMUSG00000034484	-0.332058	6.51483	-4.38626	0.000714285	0.0244271	Snx2	protein_coding
ENSMUSG00000027852	-0.334109	7.0949	-4.28659	0.000860049	0.0267282	Nras	protein_coding
ENSMUSG00000022051	-0.334652	7.02297	-4.11717	0.0011821	0.0306784	Bnip3l	protein_coding
ENSMUSG00000028567	-0.3356	5.4868	-3.67142	0.00276317	0.0490113	Txndc12	protein_coding
ENSMUSG00000026254	-0.336435	6.81568	-3.78244	0.00223331	0.0438845	Eif4e2	protein_coding
ENSMUSG00000025470	-0.340493	5.04936	-3.72832	0.00247732	0.0461597	Zfp511	protein_coding
ENSMUSG00000047866	-0.343222	7.17669	-4.53318	0.000544347	0.0211121	Lonp2	protein_coding
ENSMUSG00000024781	-0.352943	6.37896	-4.38289	0.000718781	0.0244551	Lipa	protein_coding
ENSMUSG00000027742	-0.353876	5.42756	-4.31449	0.000816397	0.0258584	Cog6	protein_coding
ENSMUSG00000090935	-0.354766	5.94532	-3.73112	0.00246404	0.0461597	Synj2bp	protein_coding
ENSMUSG00000021470	-0.355874	6.38179	-4.10537	0.00120871	0.0311016	Ercc6l2	protein_coding
ENSMUSG00000046519	-0.357153	5.45761	-3.86264	0.00191595	0.0407155	Golph3l	protein_coding
ENSMUSG00000054452	-0.361291	8.11301	-4.02523	0.00140647	0.0338342	Aes	protein_coding
ENSMUSG00000024026	-0.361933	4.91633	-4.24373	0.000931853	0.0274258	Glo1	protein_coding
ENSMUSG00000015575	-0.367052	6.65795	-3.73035	0.00246768	0.0461597	Atp6v0e	protein_coding
ENSMUSG00000002064	-0.367954	6.23041	-3.88335	0.00184175	0.0399877	Sdf2	protein_coding
ENSMUSG00000014195	-0.368144	8.13647	-4.17611	0.00105794	0.0292594	Dnajc7	protein_coding
ENSMUSG00000031934	-0.371081	6.30998	-4.0141	0.00143644	0.0339412	Panx1	protein_coding
ENSMUSG00000036555	-0.371575	5.66223	-4.10143	0.00121773	0.031273	Iqce	protein_coding
ENSMUSG00000028413	-0.372402	7.57097	-3.87508	0.00187104	0.0400812	B4galt1	protein_coding
ENSMUSG00000028484	-0.372598	7.58628	-3.7615	0.00232469	0.0449911	Psip1	protein_coding
ENSMUSG00000028098	-0.373478	6.41474	-4.18396	0.00104244	0.0289878	Rnf115	protein_coding
ENSMUSG00000005370	-0.374489	6.09588	-4.37427	0.000730379	0.0245389	Msh6	protein_coding
ENSMUSG00000058446	-0.374833	8.28931	-4.15726	0.00109612	0.0294365	Znrf2	protein_coding
ENSMUSG00000017176	-0.380188	6.43865	-3.87789	0.00186104	0.0400753	Nt5c3b	protein_coding
ENSMUSG00000024151	-0.380222	6.78942	-4.27525	0.000878486	0.0269004	Msh2	protein_coding
ENSMUSG00000087260	-0.380563	5.48373	-3.99552	0.00148794	0.0348486	Lamtor5	protein_coding
ENSMUSG00000022186	-0.383296	6.47131	-4.21921	0.000975681	0.0280334	Oxct1	protein_coding
ENSMUSG00000022337	-0.383404	5.58331	-3.65916	0.00282903	0.0497812	Emc2	protein_coding
ENSMUSG00000050627	-0.383654	6.40754	-4.44237	0.000643696	0.0228349	Gpd1l	protein_coding
ENSMUSG00000001418	-0.383773	6.64091	-4.17451	0.00106113	0.0292867	Glmp	protein_coding
ENSMUSG00000003348	-0.383877	8.41117	-4.02027	0.00141973	0.0339412	Mob3a	protein_coding
ENSMUSG00000032026	-0.386085	5.63677	-4.2037	0.00100449	0.028492	Rexo2	protein_coding
ENSMUSG00000022898	-0.387041	5.97829	-4.47186	0.000609527	0.0225458	Dscr3	protein_coding
ENSMUSG00000030868	-0.388719	6.49949	-4.29236	0.000850838	0.0266351	Dctn5	protein_coding
ENSMUSG00000036513	-0.390394	4.91805	-3.76193	0.00232274	0.0449911	Commd2	protein_coding
ENSMUSG00000027012	-0.392754	6.86639	-5.06439	0.000208353	0.0133073	Dync1i2	protein_coding
ENSMUSG00000029465	-0.392973	7.46844	-4.0272	0.00140122	0.0338301	Arpc3	protein_coding
ENSMUSG00000029385	-0.395318	6.69705	-3.82637	0.00205337	0.0422194	Ccng2	protein_coding
ENSMUSG00000018008	-0.397547	8.8204	-3.7826	0.00223263	0.0438845	Cyth4	protein_coding
ENSMUSG00000045594	-0.397856	5.54005	-3.72687	0.00248421	0.0461597	Glb1	protein_coding
ENSMUSG00000000056	-0.397916	5.93393	-3.71498	0.00254148	0.0465693	Narf	protein_coding
ENSMUSG00000032216	-0.399179	6.22306	-3.71408	0.00254591	0.0465863	Nedd4	protein_coding
ENSMUSG00000028719	-0.400545	6.19928	-3.96617	0.0015732	0.036397	Cmpk1	protein_coding
ENSMUSG00000040613	-0.400742	4.92611	-3.94894	0.00162558	0.0369137	Apobec1	protein_coding
ENSMUSG00000028927	-0.402699	7.48751	-4.3658	0.000741976	0.0247381	Padi2	protein_coding
ENSMUSG00000043067	-0.403806	6.04307	-4.35787	0.000753012	0.0249187	Dpy19l1	protein_coding
ENSMUSG00000018507	-0.404654	7.31076	-3.68866	0.00267318	0.0482819	Trpv2	protein_coding
ENSMUSG00000044715	-0.404666	5.13701	-4.50822	0.000569956	0.0216187	Gskip	protein_coding
ENSMUSG00000021981	-0.405667	5.89277	-5.07399	0.000204837	0.0133073	Cab39l	protein_coding
ENSMUSG00000015149	-0.406176	6.4788	-4.41684	0.000674884	0.0235642	Sirt2	protein_coding
ENSMUSG00000026860	-0.406303	6.62374	-4.34775	0.000767329	0.0252982	Sh3glb2	protein_coding
ENSMUSG00000031168	-0.407512	5.52654	-4.05662	0.00132532	0.0330163	Ebp	protein_coding
ENSMUSG00000028675	-0.407646	7.11231	-4.94713	0.000256751	0.0149151	Pnrc2	protein_coding
ENSMUSG00000093930	-0.413307	5.553	-4.11675	0.00118304	0.0306784	Hmgcs1	protein_coding
ENSMUSG00000022681	-0.413535	5.4549	-3.87983	0.00185415	0.0400753	Ntan1	protein_coding
ENSMUSG00000004612	-0.416736	9.328	-3.75365	0.00235987	0.0453661	Nkg7	protein_coding
ENSMUSG00000028149	-0.418656	7.32496	-5.0069	0.000230766	0.0141046	Rap1gds1	protein_coding
ENSMUSG00000020788	-0.418846	9.61918	-3.74679	0.00239113	0.0454416	Atp2a3	protein_coding
ENSMUSG00000014077	-0.419252	7.13279	-5.25132	0.000149913	0.0118086	Chp1	protein_coding
ENSMUSG00000023277	-0.42148	7.04565	-3.73921	0.00242612	0.0458446	Twf2	protein_coding
ENSMUSG00000032577	-0.427249	6.56025	-4.47741	0.000603306	0.0224622	Mapkapk3	protein_coding
ENSMUSG00000016510	-0.428352	4.85391	-4.71392	0.000391052	0.0182816	Mtif3	protein_coding
ENSMUSG00000003623	-0.428503	6.84144	-4.98335	0.000240663	0.0144086	Crot	protein_coding
ENSMUSG00000027187	-0.43237	6.59984	-4.33106	0.000791559	0.0256311	Cat	protein_coding
ENSMUSG00000028419	-0.433851	6.10624	-4.71114	0.000393035	0.0182816	Chmp5	protein_coding
ENSMUSG00000031389	-0.434742	8.76224	-4.71274	0.000391888	0.0182816	Arhgap4	protein_coding
ENSMUSG00000031799	-0.434836	7.55294	-4.24423	0.000930984	0.0274258	Tpm4	protein_coding
ENSMUSG00000075486	-0.435153	5.2432	-3.90949	0.00175227	0.0387218	Commd6	protein_coding
ENSMUSG00000024782	-0.435194	6.2318	-4.03611	0.00137778	0.0335439	Ak3	protein_coding
ENSMUSG00000075327	-0.438365	6.01089	-3.8985	0.00178935	0.0392328	Zbtb2	protein_coding
ENSMUSG00000037458	-0.439569	7.29157	-4.75351	0.000363915	0.0179025	Azin1	protein_coding
ENSMUSG00000031360	-0.439869	6.74849	-4.88352	0.000287773	0.016005	Ctps2	protein_coding
ENSMUSG00000035840	-0.440202	5.29941	-4.37389	0.000730897	0.0245389	Lysmd3	protein_coding
ENSMUSG00000003644	-0.44126	8.42822	-3.74142	0.00241583	0.0457804	Rps6ka1	protein_coding
ENSMUSG00000028668	-0.441464	6.91618	-3.92932	0.00168737	0.0379174	Eloa	protein_coding
ENSMUSG00000042901	-0.442236	6.22225	-4.36937	0.000737075	0.0246365	Aida	protein_coding
ENSMUSG00000030447	-0.443503	5.0783	-4.71464	0.000390538	0.0182816	Cyfip1	protein_coding
ENSMUSG00000018932	-0.444267	6.04584	-4.24945	0.000921929	0.0274102	Map2k3	protein_coding
ENSMUSG00000001175	-0.444363	9.40305	-3.79414	0.00218388	0.0433613	Calm1	protein_coding
ENSMUSG00000031950	-0.444843	5.64478	-4.27088	0.000885692	0.0269004	Gabarapl2	protein_coding
ENSMUSG00000023048	-0.445971	6.4877	-4.70149	0.000399996	0.0184762	Prr13	protein_coding
ENSMUSG00000058587	-0.446053	7.59055	-4.66875	0.000424587	0.018954	Tmod3	protein_coding
ENSMUSG00000036968	-0.446253	5.05703	-4.68707	0.000410642	0.018719	Cnpy4	protein_coding
ENSMUSG00000052087	-0.448842	6.89179	-4.45294	0.000631231	0.0228135	Rgs14	protein_coding
ENSMUSG00000008892	-0.450378	5.25913	-4.54907	0.00052866	0.0208146	Vdac3	protein_coding
ENSMUSG00000037049	-0.451558	5.89407	-4.24759	0.000925142	0.0274102	Smpd1	protein_coding
ENSMUSG00000039485	-0.452395	5.2834	-3.73412	0.00244992	0.0461597	Tspyl4	protein_coding
ENSMUSG00000038178	-0.454512	6.01063	-3.84376	0.00198626	0.0414808	Slc43a2	protein_coding
ENSMUSG00000060429	-0.454615	5.68941	-3.9014	0.0017795	0.0391285	Sntb1	protein_coding
ENSMUSG00000067714	-0.45511	4.62844	-3.93883	0.00165712	0.0374273	Lpar5	protein_coding
ENSMUSG00000027636	-0.456071	6.98596	-4.81543	0.000325336	0.0170392	Sla2	protein_coding
ENSMUSG00000037280	-0.456083	8.18261	-4.11047	0.00119713	0.0308939	Galnt6	protein_coding
ENSMUSG00000029426	-0.456363	6.46578	-4.75289	0.000364325	0.0179025	Scarb2	protein_coding
ENSMUSG00000028124	-0.458345	4.27013	-3.7246	0.00249501	0.0462271	Gclm	protein_coding
ENSMUSG00000032540	-0.459314	4.10348	-3.9422	0.00164654	0.037315	Abhd5	protein_coding
ENSMUSG00000056216	-0.459848	5.74779	-5.24421	0.000151791	0.0118086	Cebpg	protein_coding
ENSMUSG00000030691	-0.461194	6.34804	-5.65376	7.50093e-05	0.00838528	Fchsd2	protein_coding
ENSMUSG00000022678	-0.464498	6.84799	-4.45624	0.00062739	0.0228135	Nde1	protein_coding
ENSMUSG00000049109	-0.467694	8.62036	-5.29267	0.000139475	0.0114882	Themis	protein_coding
ENSMUSG00000039621	-0.469951	10.2822	-3.74953	0.00237858	0.0454416	Prex1	protein_coding
ENSMUSG00000027634	-0.472157	6.54688	-5.19909	0.000164278	0.0124175	Ndrg3	protein_coding
ENSMUSG00000028792	-0.472799	6.4813	-4.74083	0.000372391	0.01808	Ak2	protein_coding
ENSMUSG00000085208	-0.47515	5.91388	-4.62907	0.00045651	0.0194646	Brip1os	antisense
ENSMUSG00000079563	-0.478442	7.38155	-4.64498	0.000443425	0.0191722	Pglyrp2	protein_coding
ENSMUSG00000048930	-0.4799	5.31547	-4.32535	0.000800036	0.0256455	Tada3	protein_coding
ENSMUSG00000057130	-0.480076	4.46858	-4.04514	0.00135442	0.0334351	Txnl4a	protein_coding
ENSMUSG00000028073	-0.480284	6.51052	-3.66044	0.0028221	0.0497249	Pear1	protein_coding
ENSMUSG00000038712	-0.480748	4.89572	-3.98006	0.00153225	0.0356979	Mindy1	protein_coding
ENSMUSG00000044345	-0.481128	5.91651	-4.18156	0.00104715	0.0290213	Marveld1	protein_coding
ENSMUSG00000098112	-0.484253	8.68907	-4.98468	0.000240093	0.0144086	Bin2	protein_coding
ENSMUSG00000020986	-0.485733	5.24899	-4.58734	0.000492773	0.0201373	Sec23a	protein_coding
ENSMUSG00000022901	-0.486074	5.08822	-3.72779	0.00247983	0.0461597	Cd86	protein_coding
ENSMUSG00000005696	-0.487159	6.7351	-5.25199	0.000149739	0.0118086	Sh2d1a	protein_coding
ENSMUSG00000045092	-0.488641	8.27267	-3.80646	0.00213301	0.0430584	S1pr1	protein_coding
ENSMUSG00000024067	-0.491307	4.75833	-4.59915	0.000482222	0.0201373	Dpy30	protein_coding
ENSMUSG00000013707	-0.494761	6.06946	-4.48025	0.000600153	0.0224265	Tnfaip8l2	protein_coding
ENSMUSG00000060216	-0.498503	8.13003	-4.88031	0.000289438	0.016005	Arrb2	protein_coding
ENSMUSG00000074825	-0.498687	5.30605	-4.90639	0.000276195	0.0154379	Itpripl1	protein_coding
ENSMUSG00000033326	-0.499186	7.7107	-4.92151	0.000268806	0.015433	Kdm4a	protein_coding
ENSMUSG00000033107	-0.499642	5.90522	-4.6842	0.000412797	0.0187421	Rnf125	protein_coding
ENSMUSG00000016534	-0.499781	5.61736	-4.65876	0.0004324	0.0190532	Lamp2	protein_coding
ENSMUSG00000042742	-0.501018	5.16804	-4.19525	0.00102056	0.0286903	Bmt2	protein_coding
ENSMUSG00000035069	-0.502707	4.48128	-4.16071	0.00108902	0.0294365	Oma1	protein_coding
ENSMUSG00000020230	-0.506004	4.86288	-4.21202	0.00098893	0.0282919	Prmt2	protein_coding
ENSMUSG00000033685	-0.507098	9.54038	-4.20147	0.00100872	0.028551	Ucp2	protein_coding
ENSMUSG00000025102	-0.510242	3.84164	-3.85244	0.00195361	0.0412522	3110040N11Rik	protein_coding
ENSMUSG00000038365	-0.511337	5.26642	-5.67562	7.22875e-05	0.00829	Fbxo25	protein_coding
ENSMUSG00000026854	-0.511691	5.91173	-4.15944	0.00109162	0.0294365	Usp20	protein_coding
ENSMUSG00000062352	-0.51303	5.51226	-4.46903	0.000612727	0.022565	Itgb1bp1	protein_coding
ENSMUSG00000028899	-0.513189	5.49233	-4.96848	0.000247139	0.014612	Taf12	protein_coding
ENSMUSG00000002068	-0.514946	4.4809	-3.79539	0.00217864	0.0433338	Ccne1	protein_coding
ENSMUSG00000025809	-0.515575	9.58543	-4.27153	0.000884606	0.0269004	Itgb1	protein_coding
ENSMUSG00000025795	-0.516097	5.15685	-3.75563	0.00235095	0.0453161	Rassf3	protein_coding
ENSMUSG00000022686	-0.518043	5.90673	-6.0395	3.94501e-05	0.00618822	B3gnt5	protein_coding
ENSMUSG00000028931	-0.519089	8.70315	-4.29755	0.000842623	0.0265626	Kcnab2	protein_coding
ENSMUSG00000037999	-0.52028	8.56211	-4.87718	0.000291071	0.016005	Arap2	protein_coding
ENSMUSG00000021996	-0.520291	6.29321	-4.3621	0.000747105	0.0248414	Esd	protein_coding
ENSMUSG00000025358	-0.520968	5.17533	-5.4118	0.000113438	0.0101964	Cdk2	protein_coding
ENSMUSG00000051147	-0.521609	3.6716	-3.68198	0.00270767	0.0487291	Nat2	protein_coding
ENSMUSG00000034792	-0.522213	4.92795	-4.49339	0.000585771	0.0220128	Gna15	protein_coding
ENSMUSG00000069206	-0.524451	4.76254	-4.53028	0.000547263	0.0211635	Zfp874a	protein_coding
ENSMUSG00000010025	-0.524683	6.58333	-7.35867	5.11117e-06	0.00252583	Aldh3a2	protein_coding
ENSMUSG00000028101	-0.526217	5.48966	-5.70226	6.91083e-05	0.00820846	Pias3	protein_coding
ENSMUSG00000030793	-0.529067	6.31671	-3.6767	0.0027353	0.0489026	Pycard	protein_coding
ENSMUSG00000071456	-0.529196	4.39595	-4.33084	0.000791879	0.0256311	1110002L01Rik	antisense
ENSMUSG00000024299	-0.529554	7.97031	-4.82902	0.000317449	0.0167375	Adamts10	protein_coding
ENSMUSG00000038587	-0.531013	4.48626	-3.91039	0.00174929	0.0387202	Akap12	protein_coding
ENSMUSG00000039304	-0.531583	6.21011	-3.96478	0.00157737	0.0363993	Tnfsf10	protein_coding
ENSMUSG00000069208	-0.531695	3.5502	-4.37435	0.00073028	0.0245389	Zfp825	protein_coding
ENSMUSG00000001281	-0.534073	9.80844	-4.41835	0.000672991	0.02356	Itgb7	protein_coding
ENSMUSG00000029674	-0.534783	6.44896	-4.0917	0.00124031	0.0315613	Limk1	protein_coding
ENSMUSG00000002881	-0.535202	7.92216	-5.88389	5.0997e-05	0.00721716	Nab1	protein_coding
ENSMUSG00000032370	-0.535411	4.2546	-3.82088	0.00207501	0.0424732	Lactb	protein_coding
ENSMUSG00000038393	-0.537549	9.53331	-4.28417	0.000863949	0.0267282	Txnip	protein_coding
ENSMUSG00000035473	-0.53842	4.54309	-4.29057	0.000853686	0.0266351	Galm	protein_coding
ENSMUSG00000055805	-0.539245	10.0677	-4.55771	0.000520325	0.0207242	Fmnl1	protein_coding
ENSMUSG00000006699	-0.542438	9.44894	-5.63316	7.76734e-05	0.00846958	Cdc42	protein_coding
ENSMUSG00000019528	-0.543043	5.23751	-5.10721	0.000193139	0.0130423	Gyg	protein_coding
ENSMUSG00000038633	-0.548584	6.51267	-5.18623	0.000168031	0.0124878	Degs1	protein_coding
ENSMUSG00000018340	-0.550151	10.2839	-4.38306	0.000718556	0.0244551	Anxa6	protein_coding
ENSMUSG00000026005	-0.55113	5.74397	-6.05444	3.84965e-05	0.00618822	Rpe	protein_coding
ENSMUSG00000026509	-0.551783	7.66551	-5.65964	7.42673e-05	0.00837269	Capn2	protein_coding
ENSMUSG00000037679	-0.5522	5.6568	-3.72928	0.00247276	0.0461597	Inf2	protein_coding
ENSMUSG00000025868	-0.55447	5.35549	-4.72187	0.000385435	0.0182816	Higd2a	protein_coding
ENSMUSG00000022747	-0.555433	5.98081	-5.006	0.000231137	0.0141046	St3gal6	protein_coding
ENSMUSG00000046351	-0.556863	4.89488	-4.25761	0.000907955	0.0272653	Zfp322a	protein_coding
ENSMUSG00000047242	-0.557269	5.08609	-5.09622	0.00019693	0.0131407	Taf9b	protein_coding
ENSMUSG00000071660	-0.56216	5.97826	-5.50757	9.62133e-05	0.00927482	Ttc9c	protein_coding
ENSMUSG00000079003	-0.565711	4.6073	-3.83656	0.00201377	0.0417927	Samd1	protein_coding
ENSMUSG00000032002	-0.569295	5.8966	-5.48067	0.000100756	0.00957397	Dcun1d5	protein_coding
ENSMUSG00000020743	-0.569726	6.14142	-4.20543	0.00100124	0.0284604	Mif4gd	protein_coding
ENSMUSG00000023050	-0.569842	3.7081	-4.58299	0.000496726	0.0201373	Map3k12	protein_coding
ENSMUSG00000031996	-0.569869	6.37973	-4.46254	0.000620122	0.0227259	Aplp2	protein_coding
ENSMUSG00000026035	-0.570448	5.14928	-4.76821	0.000354347	0.0176044	Ppil3	protein_coding
ENSMUSG00000045679	-0.574302	5.90108	-5.79183	5.94552e-05	0.00775424	Pqlc3	protein_coding
ENSMUSG00000018965	-0.578543	7.45452	-6.11827	3.46873e-05	0.00601463	Ywhah	protein_coding
ENSMUSG00000030651	-0.579198	7.09595	-4.02283	0.00141287	0.0339267	Art2b	protein_coding
ENSMUSG00000021123	-0.582718	3.57994	-3.86899	0.00189289	0.0403544	Rdh12	protein_coding
ENSMUSG00000021665	-0.586141	6.48551	-5.74575	6.42314e-05	0.00808287	Hexb	protein_coding
ENSMUSG00000039159	-0.586735	7.18444	-6.80548	1.17052e-05	0.00353897	Ube2h	protein_coding
ENSMUSG00000029822	-0.589706	6.41927	-4.67421	0.000420384	0.0189318	Osbpl3	protein_coding
ENSMUSG00000024012	-0.589966	6.29601	-5.77714	6.09358e-05	0.00787018	Mtch1	protein_coding
ENSMUSG00000041831	-0.592458	6.90003	-4.26173	0.000900987	0.0271173	Sytl3	protein_coding
ENSMUSG00000016344	-0.592775	5.77728	-4.47133	0.000610124	0.0225458	Ppdpf	protein_coding
ENSMUSG00000034189	-0.598076	6.34483	-6.60267	1.60216e-05	0.00428534	Hsdl1	protein_coding
ENSMUSG00000020520	-0.600435	5.76786	-4.83108	0.000316271	0.0167375	Galnt10	protein_coding
ENSMUSG00000032018	-0.611695	4.96056	-5.86573	5.2559e-05	0.00735992	Sc5d	protein_coding
ENSMUSG00000028398	-0.612837	4.89019	-5.02156	0.000224824	0.0139109	Dmac1	protein_coding
ENSMUSG00000018819	-0.613892	9.5017	-4.97678	0.0002435	0.0144611	Lsp1	protein_coding
ENSMUSG00000028480	-0.618627	7.33827	-4.65048	0.000438993	0.0191473	Glipr2	protein_coding
ENSMUSG00000053898	-0.624599	6.60664	-5.32722	0.000131335	0.011272	Ech1	protein_coding
ENSMUSG00000050855	-0.629032	3.05041	-3.6787	0.00272482	0.0488307	Zfp940	protein_coding
ENSMUSG00000068923	-0.630238	7.4867	-6.10041	3.57115e-05	0.00601463	Syt11	protein_coding
ENSMUSG00000019866	-0.630412	7.25389	-6.95393	9.33478e-06	0.00326791	Crybg1	protein_coding
ENSMUSG00000085399	-0.631384	2.86246	-4.0547	0.00133015	0.0330746	Foxd2os	processed_transcript
ENSMUSG00000027002	-0.633296	3.98554	-4.14743	0.00111659	0.0297485	Nckap1	protein_coding
ENSMUSG00000021728	-0.63548	7.20489	-4.10995	0.00119832	0.0308939	Emb	protein_coding
ENSMUSG00000009013	-0.635962	6.14955	-3.78366	0.00222809	0.0438845	Dynll1	protein_coding
ENSMUSG00000020577	-0.637751	6.26921	-5.72211	6.68358e-05	0.00808287	Tspan13	protein_coding
ENSMUSG00000026764	-0.640388	4.44358	-4.7967	0.000336537	0.0172855	Kif5c	protein_coding
ENSMUSG00000026547	-0.642487	8.03233	-5.13683	0.000183296	0.0130342	Tagln2	protein_coding
ENSMUSG00000016194	-0.642767	6.64216	-5.96708	4.44383e-05	0.0067108	Hsd11b1	protein_coding
ENSMUSG00000020326	-0.648112	7.45401	-4.9187	0.000270163	0.015433	Ccng1	protein_coding
ENSMUSG00000007659	-0.650232	5.12521	-4.51068	0.00056738	0.0216187	Bcl2l1	protein_coding
ENSMUSG00000035919	-0.650748	4.32955	-3.95307	0.00161285	0.0368022	Bbs9	protein_coding
ENSMUSG00000021676	-0.652138	6.92181	-5.80029	5.86198e-05	0.00775424	Iqgap2	protein_coding
ENSMUSG00000094796	-0.652665	6.09358	-6.85781	1.08042e-05	0.00334251	BC147527	protein_coding
ENSMUSG00000029053	-0.654576	4.76369	-4.54503	0.000532604	0.0208312	Prkcz	protein_coding
ENSMUSG00000027712	-0.65895	6.34205	-5.67836	7.19532e-05	0.00829	Anxa5	protein_coding
ENSMUSG00000027207	-0.659706	5.3197	-5.9067	4.91028e-05	0.00705971	Galk2	protein_coding
ENSMUSG00000029771	-0.66837	2.94461	-3.71996	0.00251734	0.0463184	Irf5	protein_coding
ENSMUSG00000047003	-0.674319	4.73688	-4.44867	0.000636233	0.0228135	Zfp41	protein_coding
ENSMUSG00000013698	-0.676864	6.37242	-6.23494	2.87139e-05	0.00556603	Pea15a	protein_coding
ENSMUSG00000023015	-0.679791	7.07469	-5.22626	0.000156634	0.0120445	Racgap1	protein_coding
ENSMUSG00000032402	-0.683972	7.11121	-5.60877	8.09567e-05	0.00852432	Smad3	protein_coding
ENSMUSG00000064254	-0.68851	2.83963	-4.14367	0.00112452	0.0298046	Ethe1	protein_coding
ENSMUSG00000021556	-0.691657	6.8066	-7.15566	6.89565e-06	0.00295912	Golm1	protein_coding
ENSMUSG00000064043	-0.695535	5.28577	-6.50359	1.87149e-05	0.0043678	Trerf1	processed_transcript
ENSMUSG00000047777	-0.697372	4.96504	-4.86572	0.000297136	0.0162	Phf13	protein_coding
ENSMUSG00000026080	-0.702533	5.69401	-7.83617	2.57921e-06	0.00208148	Chst10	protein_coding
ENSMUSG00000020437	-0.705263	9.20778	-5.90363	4.93537e-05	0.00705971	Myo1g	protein_coding
ENSMUSG00000031146	-0.707401	4.31591	-3.77072	0.00228399	0.044594	Plp2	protein_coding
ENSMUSG00000060791	-0.709619	7.33309	-5.39215	0.000117356	0.0104778	Gmfg	protein_coding
ENSMUSG00000078861	-0.715815	3.30501	-3.87569	0.00186887	0.0400812	Zfp931	protein_coding
ENSMUSG00000064215	-0.721016	7.42177	-5.42016	0.000111813	0.0101964	Ifi27	protein_coding
ENSMUSG00000085213	-0.723334	2.3937	-3.91516	0.00173345	0.0386267	Gm13091	antisense
ENSMUSG00000062797	-0.72645	4.33529	-5.73294	6.5629e-05	0.00808287	Hikeshi	protein_coding
ENSMUSG00000006360	-0.726474	7.12995	-3.77533	0.00226389	0.0443543	Crip1	protein_coding
ENSMUSG00000045165	-0.727827	7.37604	-5.69004	7.05482e-05	0.00829	AI467606	protein_coding
ENSMUSG00000038352	-0.73058	6.24331	-4.95005	0.000255414	0.0149025	Arl5c	protein_coding
ENSMUSG00000041649	-0.738351	3.03771	-3.80051	0.00215742	0.0431581	Klf8	protein_coding
ENSMUSG00000040694	-0.743943	3.713	-4.16715	0.0010759	0.029346	Apobec2	protein_coding
ENSMUSG00000051359	-0.745041	4.61022	-3.76025	0.00233022	0.0449911	Ncald	protein_coding
ENSMUSG00000021703	-0.749721	4.65861	-5.41357	0.000113091	0.0101964	Serinc5	protein_coding
ENSMUSG00000026070	-0.756217	8.02393	-4.85042	0.000305435	0.0164889	Il18r1	protein_coding
ENSMUSG00000005125	-0.758883	3.52799	-4.41022	0.00068322	0.0237307	Ndrg1	protein_coding
ENSMUSG00000024300	-0.76391	8.58873	-7.34491	5.21508e-06	0.00252583	Myo1f	protein_coding
ENSMUSG00000032202	-0.764245	7.47357	-7.42101	4.66702e-06	0.00252583	Rab27a	protein_coding
ENSMUSG00000026798	-0.770931	2.60187	-3.80328	0.00214603	0.043109	Coq4	protein_coding
ENSMUSG00000038304	-0.782939	6.44584	-4.22046	0.000973392	0.0280282	Cd160	protein_coding
ENSMUSG00000015143	-0.785208	7.89337	-3.85055	0.00196068	0.0412705	Actn1	protein_coding
ENSMUSG00000000142	-0.787448	4.92354	-6.57595	1.67051e-05	0.00432193	Axin2	protein_coding
ENSMUSG00000031367	-0.788032	5.85546	-6.52249	1.81663e-05	0.00432193	Ap1s2	protein_coding
ENSMUSG00000110481	-0.795014	2.70344	-3.9074	0.00175927	0.0388118	Gm45705	TEC
ENSMUSG00000019066	-0.800165	4.24994	-4.6579	0.000433084	0.0190532	Rab3d	protein_coding
ENSMUSG00000037235	-0.800235	7.68786	-4.75133	0.00036536	0.0179025	Mxd4	protein_coding
ENSMUSG00000097908	-0.801503	2.62728	-3.85772	0.00193405	0.0409691	4933404O12Rik	lincRNA
ENSMUSG00000002083	-0.809119	3.09186	-4.77209	0.000351865	0.0176044	Bbc3	protein_coding
ENSMUSG00000042312	-0.810343	4.79197	-5.57037	8.64231e-05	0.00883716	S100a13	protein_coding
ENSMUSG00000022442	-0.810897	2.94083	-4.04765	0.00134801	0.0334351	Ttll1	protein_coding
ENSMUSG00000006651	-0.81375	3.99668	-4.90891	0.000274947	0.015433	Aplp1	protein_coding
ENSMUSG00000040451	-0.814727	5.29098	-7.35757	5.11941e-06	0.00252583	Sgms1	protein_coding
ENSMUSG00000042082	-0.815674	6.7768	-4.84522	0.000308312	0.0164889	Arsb	protein_coding
ENSMUSG00000015932	-0.823832	3.86224	-4.90945	0.000274681	0.015433	Dstn	protein_coding
ENSMUSG00000012889	-0.83133	6.40639	-5.72703	6.62846e-05	0.00808287	Podnl1	protein_coding
ENSMUSG00000043592	-0.845963	4.2347	-5.73485	6.54193e-05	0.00808287	Unc5cl	protein_coding
ENSMUSG00000041189	-0.848137	2.10674	-4.29373	0.000848659	0.0266351	Chrnb1	protein_coding
ENSMUSG00000095115	-0.86133	4.09326	-5.74685	6.4113e-05	0.00808287	Itpripl2	protein_coding
ENSMUSG00000004558	-0.861632	3.1355	-4.25351	0.000914949	0.0273507	Ndrg2	protein_coding
ENSMUSG00000037465	-0.874767	5.67703	-3.84915	0.00196591	0.0413153	Klf10	protein_coding
ENSMUSG00000041959	-0.87723	8.13194	-6.20161	3.03008e-05	0.0056243	S100a10	protein_coding
ENSMUSG00000027907	-0.893852	6.55739	-5.55359	8.89322e-05	0.00889522	S100a11	protein_coding
ENSMUSG00000038065	-0.901993	6.19738	-6.37685	2.28745e-05	0.00490805	Mturn	protein_coding
ENSMUSG00000034853	-0.90334	4.95076	-4.57153	0.000507287	0.0203266	Acot11	protein_coding
ENSMUSG00000000627	-0.908148	5.24952	-5.14427	0.000180909	0.0129389	Sema4f	protein_coding
ENSMUSG00000052102	-0.912545	5.29542	-7.66682	3.27666e-06	0.00219367	Gnpda1	protein_coding
ENSMUSG00000043931	-0.915215	7.41329	-9.53726	2.79167e-07	0.000869352	Gimap7	protein_coding
ENSMUSG00000024186	-0.919012	3.88551	-4.64268	0.000445294	0.0191722	Rgs11	protein_coding
ENSMUSG00000039470	-0.920755	4.13312	-4.59095	0.000489525	0.0201373	Zdhhc2	protein_coding
ENSMUSG00000040212	-0.921122	7.01255	-5.83488	5.53299e-05	0.00766722	Emp3	protein_coding
ENSMUSG00000002489	-0.922955	4.05084	-5.29246	0.000139526	0.0114882	Tiam1	protein_coding
ENSMUSG00000030605	-0.924607	4.30201	-5.67959	7.18041e-05	0.00829	Mfge8	protein_coding
ENSMUSG00000055044	-0.925986	5.52553	-5.12583	0.000186892	0.0130342	Pdlim1	protein_coding
ENSMUSG00000048440	-0.949328	3.40715	-5.96085	4.48967e-05	0.0067108	Cyp4f16	protein_coding
ENSMUSG00000038539	-0.951278	2.25962	-4.06367	0.00130777	0.0328251	Atf5	protein_coding
ENSMUSG00000074274	-0.958422	2.22789	-3.66989	0.00277129	0.0490246	D930028M14Rik	lincRNA
ENSMUSG00000039782	-0.958559	4.31621	-5.14577	0.000180432	0.0129389	Cpeb2	protein_coding
ENSMUSG00000032231	-0.963628	6.91018	-5.73119	6.58222e-05	0.00808287	Anxa2	protein_coding
ENSMUSG00000059146	-0.964584	3.127	-3.84399	0.00198538	0.0414808	Ntrk3	protein_coding
ENSMUSG00000046949	-0.973699	4.38236	-7.61998	3.5031e-06	0.00221913	Nqo2	protein_coding
ENSMUSG00000020038	-0.984009	5.40563	-7.09627	7.53451e-06	0.00299543	Cry1	protein_coding
ENSMUSG00000018983	-0.988681	5.52807	-4.03559	0.00137913	0.0335439	E2f2	protein_coding
ENSMUSG00000022440	-1.00176	2.78503	-3.91599	0.00173072	0.0386267	C1qtnf6	protein_coding
ENSMUSG00000032946	-1.00401	8.96937	-8.81433	6.91183e-07	0.00107551	Rasgrp2	protein_coding
ENSMUSG00000025950	-1.00666	2.6493	-4.99892	0.000234072	0.0142185	Idh1	protein_coding
ENSMUSG00000025915	-1.00917	2.96546	-5.24457	0.000151695	0.0118086	Sgk3	protein_coding
ENSMUSG00000020108	-1.01526	6.70037	-6.23341	2.87845e-05	0.00556603	Ddit4	protein_coding
ENSMUSG00000042766	-1.01954	2.61719	-3.98529	0.00151712	0.0354696	Trim46	protein_coding
ENSMUSG00000045464	-1.02156	2.89465	-5.44425	0.000107266	0.00997877	2810002D19Rik	processed_transcript
ENSMUSG00000047996	-1.0232	1.48238	-5.06531	0.000208013	0.0133073	Prrg1	protein_coding
ENSMUSG00000066894	-1.02974	2.24689	-4.21347	0.000986248	0.028276	Vsig10	protein_coding
ENSMUSG00000030844	-1.044	3.79997	-4.16564	0.00107897	0.029346	Rgs10	protein_coding
ENSMUSG00000027834	-1.04741	5.0834	-6.62362	1.55064e-05	0.00428534	Serpini1	protein_coding
ENSMUSG00000033066	-1.051	3.8186	-4.36088	0.000748809	0.0248414	Gas7	protein_coding
ENSMUSG00000040322	-1.05811	5.94	-8.77462	7.27625e-07	0.00107551	Slc25a24	protein_coding
ENSMUSG00000007476	-1.0673	3.19674	-4.39933	0.000697164	0.0240267	Lrrc8a	protein_coding
ENSMUSG00000020486	-1.07957	2.9996	-5.61747	7.97686e-05	0.00851436	Sept4	protein_coding
ENSMUSG00000025931	-1.09156	2.99557	-5.46062	0.000104287	0.00983918	Paqr8	protein_coding
ENSMUSG00000027074	-1.09921	3.36939	-5.94435	4.61369e-05	0.00681955	Slc43a3	protein_coding
ENSMUSG00000098912	-1.10133	3.12783	-3.67221	0.00275898	0.0490023	1500004A13Rik	processed_transcript
ENSMUSG00000036368	-1.11938	2.06874	-5.02907	0.00022184	0.0139109	Rmdn2	protein_coding
ENSMUSG00000059316	-1.12338	6.45955	-6.3199	2.50515e-05	0.0051519	Slc27a4	protein_coding
ENSMUSG00000072066	-1.13292	1.50836	-4.32732	0.000797097	0.0256455	6720489N17Rik	protein_coding
ENSMUSG00000068220	-1.13814	8.15885	-4.33682	0.000783109	0.0255336	Lgals1	protein_coding
ENSMUSG00000071648	-1.13926	4.64198	-4.26638	0.000893168	0.0270555	Rom1	protein_coding
ENSMUSG00000047557	-1.14365	3.36857	-5.56185	8.76874e-05	0.00883716	Lxn	protein_coding
ENSMUSG00000026728	-1.14415	9.27484	-6.2001	3.03749e-05	0.0056243	Vim	protein_coding
ENSMUSG00000006345	-1.19303	4.09013	-5.20913	0.000161409	0.0123404	Ggt1	protein_coding
ENSMUSG00000052563	-1.19555	2.29348	-5.62338	7.89735e-05	0.00851436	D930048N14Rik	protein_coding
ENSMUSG00000100164	-1.19666	1.16842	-4.28979	0.000854934	0.0266351	2610306M01Rik	bidirectional_promoter_lncRNA
ENSMUSG00000045287	-1.20181	3.76031	-6.25253	2.79117e-05	0.00556603	Rtn4rl1	protein_coding
ENSMUSG00000002731	-1.22724	2.9606	-6.4045	2.18906e-05	0.00483736	Prkra	protein_coding
ENSMUSG00000037032	-1.25772	3.12826	-6.06627	3.77584e-05	0.00618822	Apbb1	protein_coding
ENSMUSG00000024222	-1.2581	7.82233	-11.1161	4.57528e-08	0.0004731	Fkbp5	protein_coding
ENSMUSG00000045639	-1.28541	1.24796	-4.22721	0.00096115	0.0279174	Zfp629	protein_coding
ENSMUSG00000027994	-1.28908	3.37531	-7.0856	7.65576e-06	0.00299543	Mcub	protein_coding
ENSMUSG00000048521	-1.30481	7.37583	-8.46564	1.0916e-06	0.00134143	Cxcr6	protein_coding
ENSMUSG00000043230	-1.3132	3.04708	-3.97053	0.00156024	0.0361601	Fam124b	protein_coding
ENSMUSG00000034462	-1.3371	0.113845	-3.76237	0.00232081	0.0449911	Pkd2	protein_coding
ENSMUSG00000017754	-1.34761	2.58834	-3.89206	0.00181145	0.0396345	Pltp	protein_coding
ENSMUSG00000038807	-1.35519	6.70933	-7.81423	2.65994e-06	0.00208148	Rap1gap2	protein_coding
ENSMUSG00000030125	-1.36162	1.34666	-5.08988	0.000199152	0.0131625	Lrrc23	protein_coding
ENSMUSG00000069743	-1.36426	0.728435	-4.54063	0.000536928	0.0208852	Zfp820	protein_coding
ENSMUSG00000046410	-1.36547	2.28521	-5.12614	0.00018679	0.0130342	Kcnk6	protein_coding
ENSMUSG00000006356	-1.37238	2.13135	-3.72291	0.00250312	0.0462587	Crip2	protein_coding
ENSMUSG00000019256	-1.37518	2.22235	-4.8275	0.000318319	0.0167375	Ahr	protein_coding
ENSMUSG00000029759	-1.39734	1.70768	-4.18599	0.00103847	0.0289616	Pon3	protein_coding
ENSMUSG00000021696	-1.44669	2.34482	-3.69531	0.00263929	0.0478344	Elovl7	protein_coding
ENSMUSG00000074203	-1.46676	2.07804	-4.68675	0.000410881	0.018719	G430095P16Rik	protein_coding
ENSMUSG00000079110	-1.47734	1.6407	-5.3785	0.000120159	0.0105859	Capn3	protein_coding
ENSMUSG00000034818	-1.55154	1.07114	-3.6679	0.00278194	0.0491475	Celf5	protein_coding
ENSMUSG00000049191	-1.63291	0.7144	-3.82541	0.00205711	0.042231	Rtl5	protein_coding
ENSMUSG00000055435	-1.67536	4.47277	-8.15539	1.65811e-06	0.00157556	Maf	protein_coding
ENSMUSG00000048644	-1.70983	1.29216	-3.81328	0.00210537	0.0427599	Ctxn1	protein_coding
ENSMUSG00000041977	-1.7236	2.59921	-6.73648	1.30165e-05	0.00381461	Arhgef11	protein_coding
ENSMUSG00000039208	-1.72473	-0.13941	-5.06246	0.000209067	0.0133073	Metrnl	protein_coding
ENSMUSG00000018012	-1.81117	0.223415	-5.51964	9.42442e-05	0.00915132	Rac3	protein_coding
ENSMUSG00000005803	-1.82824	0.613338	-4.72906	0.000380434	0.0182704	Sqor	protein_coding
ENSMUSG00000053702	-1.87136	1.77371	-5.56446	8.72977e-05	0.00883716	Nebl	protein_coding
ENSMUSG00000097915	-1.92073	-0.463821	-4.83742	0.000312674	0.016638	A330009N23Rik	antisense
ENSMUSG00000114709	-1.93114	-0.822804	-4.19824	0.00101485	0.0286636	Gm47920	sense_intronic
ENSMUSG00000074607	-1.9371	3.01024	-5.31836	0.000133374	0.0113011	Tox2	protein_coding
ENSMUSG00000037463	-1.95977	1.19414	-6.07655	3.71295e-05	0.00617417	Fbxo27	protein_coding
ENSMUSG00000029810	-1.96778	0.0294181	-4.3266	0.000798163	0.0256455	Tmem176b	protein_coding
ENSMUSG00000052512	-1.98911	1.22275	-5.14587	0.000180401	0.0129389	Nav2	protein_coding
ENSMUSG00000043873	-2.0207	-0.358932	-3.72141	0.00251034	0.0462587	Chil5	protein_coding
ENSMUSG00000097060	-2.05122	-1.10089	-4.11991	0.00117602	0.0306551	Gm26759	antisense
ENSMUSG00000097240	-2.05762	-0.895419	-4.69443	0.000405174	0.0186506	Gm26614	lincRNA
ENSMUSG00000086037	-2.07734	-0.407164	-4.01562	0.0014323	0.0339412	Gm16085	lincRNA
ENSMUSG00000046841	-2.11386	-0.640503	-3.86523	0.00190653	0.0405802	Ckap4	protein_coding
ENSMUSG00000054057	-2.28624	-0.589846	-3.72788	0.00247939	0.0461597	A930004D18Rik	protein_coding
ENSMUSG00000030465	-2.33293	0.295348	-6.23157	2.88699e-05	0.00556603	Psd3	protein_coding
ENSMUSG00000024502	-2.41018	-1.36171	-4.58272	0.000496969	0.0201373	Jakmip2	protein_coding
ENSMUSG00000028150	-2.44591	-0.258912	-4.57778	0.000501498	0.0202165	Rorc	protein_coding
ENSMUSG00000022619	-2.52595	-1.23597	-3.78959	0.00220296	0.0436461	Mapk8ip2	protein_coding
ENSMUSG00000017167	-2.75946	-0.875182	-5.04937	0.00021398	0.0135551	Cntnap1	protein_coding
ENSMUSG00000055629	-3.10226	-0.939932	-4.58858	0.000491654	0.0201373	B4galnt4	protein_coding
ENSMUSG00000020953	-3.31826	2.41435	-4.43675	0.00065043	0.0229514	Coch	protein_coding
ENSMUSG00000043110	-3.49021	-1.16244	-7.49637	4.18407e-06	0.00246498	Lrrn4	protein_coding
ENSMUSG00000021253	-3.80271	0.50727	-5.4337	0.000109233	0.0100912	Tgfb3	protein_coding
ENSMUSG00000040693	-3.81722	-1.71998	-4.22105	0.000972323	0.0280282	Slco4c1	protein_coding
ENSMUSG00000074570	-3.95887	-2.05839	-4.26537	0.000894867	0.0270555	Cass4	protein_coding
ENSMUSG00000096351	-4.02112	-1.15184	-3.65784	0.00283625	0.0497839	Samd11	protein_coding

## Sheet: WT Tex vs KO Tex
List of significantly differentially expressed genes (at adj.P.Val<0.05) in WT Tex vs KO Tex. Results of differential gene expression analysis performed with the limma package for R. The columns are: gene_id = Ensembl gene ID, logFC = log2(fold change) in WT Tex vs KO Tex, AveExpr = average gene expression level across all samples, in log2(cpm), t = t statistic, P.Value = raw p-value, adj.P.Val =…
gene_id	logFC	AveExpr	t	P.Value	adj.P.Val	gene_name	gene_biotype
ENSMUSG00000070644	-6.81826	-3.95315	-7.98621	2.09244e-06	0.000289955	Etnk2	protein_coding
ENSMUSG00000025480	-6.54035	-2.27582	-5.17069	0.000172685	0.00460715	Syce1	protein_coding
ENSMUSG00000057836	-6.03806	-1.3223	-4.42105	0.000669629	0.0103103	Xlr3a	protein_coding
ENSMUSG00000076499	-5.25915	-0.118143	-3.93505	0.00166908	0.0187374	Trbv31	TR_V_gene
ENSMUSG00000022665	-5.22025	0.0421608	-7.05208	8.05045e-06	0.00066033	Ccdc80	protein_coding
ENSMUSG00000048485	-5.01844	-3.59256	-4.25325	0.000915391	0.0126061	Zbtb8b	protein_coding
ENSMUSG00000042678	-4.80793	-3.29911	-4.6969	0.00040335	0.00735036	Myo15	protein_coding
ENSMUSG00000073293	-4.78864	-3.3548	-4.89727	0.000280755	0.00598403	Nudt10	protein_coding
ENSMUSG00000025089	-4.73646	-2.64773	-3.35261	0.00511057	0.0392805	Gfra1	protein_coding
ENSMUSG00000008999	-4.57611	0.413108	-5.82569	5.61846e-05	0.00222883	Bmp7	protein_coding
ENSMUSG00000029061	-4.40117	-1.5621	-7.36219	5.0849e-06	0.000520341	Mmp23	protein_coding
ENSMUSG00000070803	-4.29303	-1.64818	-5.46889	0.000102814	0.00333594	Cited4	protein_coding
ENSMUSG00000095711	-4.27509	0.107876	-4.76327	0.000357533	0.00694345	Trav14-2	TR_V_gene
ENSMUSG00000085302	-4.25811	1.50597	-4.29895	0.000840423	0.0120204	Trav8-2	TR_V_pseudogene
ENSMUSG00000062310	-4.23961	-3.23259	-4.55435	0.000523557	0.00869523	Glrp1	protein_coding
ENSMUSG00000037681	-4.21319	-2.63228	-5.08287	0.000201641	0.00497668	Esyt3	protein_coding
ENSMUSG00000039209	-4.0946	-1.94032	-4.1929	0.00102509	0.0136641	Rpl39l	protein_coding
ENSMUSG00000017009	-4.03033	-1.35598	-6.62151	1.55575e-05	0.00102036	Sdc4	protein_coding
ENSMUSG00000040498	-3.99121	-1.92115	-4.71189	0.000392494	0.00729606	Igsf23	protein_coding
ENSMUSG00000086779	-3.97755	-1.63978	-4.16619	0.00107786	0.0140302	Gm13562	processed_transcript
ENSMUSG00000090176	-3.91515	0.127192	-6.61035	1.58308e-05	0.00102232	Cd200r2	protein_coding
ENSMUSG00000041707	-3.90041	-2.32528	-5.86111	5.2965e-05	0.00212868	1810011H11Rik	protein_coding
ENSMUSG00000035498	-3.89938	-1.4088	-4.75872	0.000360497	0.00697049	Cdcp1	protein_coding
ENSMUSG00000030772	-3.89089	0.373013	-7.53584	3.95256e-06	0.000434553	Dkk3	protein_coding
ENSMUSG00000115667	-3.86258	-3.27286	-5.93029	4.72215e-05	0.00199961	AC158921.1	antisense
ENSMUSG00000103105	-3.8503	-0.179534	-8.72957	7.71448e-07	0.000155494	Gm18752	transcribed_unprocessed_pseudogene
ENSMUSG00000024376	-3.83849	-2.76667	-3.62437	0.0030248	0.027847	Epb41l4a	protein_coding
ENSMUSG00000038576	-3.80791	-1.57326	-4.73915	0.000373524	0.00708843	Susd4	protein_coding
ENSMUSG00000004552	-3.80035	6.0571	-15.1583	1.01894e-09	3.95616e-06	Ctse	protein_coding
ENSMUSG00000024228	-3.7925	-1.03897	-5.52409	9.35305e-05	0.00312622	Nudt12	protein_coding
ENSMUSG00000052688	-3.77173	-2.64241	-4.55257	0.000525268	0.00871276	Rab7b	protein_coding
ENSMUSG00000091472	-3.76051	-1.96972	-5.02696	0.000222675	0.00524292	Gm3739	protein_coding
ENSMUSG00000066677	-3.75154	5.91017	-25.9082	1.09462e-12	1.45618e-08	Pydc3	protein_coding
ENSMUSG00000054612	-3.71851	-1.06395	-6.00562	4.1706e-05	0.00184324	Mgmt	protein_coding
ENSMUSG00000011171	-3.70168	-1.79274	-5.23768	0.000153534	0.00426402	Vipr2	protein_coding
ENSMUSG00000040434	-3.58822	-0.900391	-4.99072	0.000237518	0.00545575	Large2	protein_coding
ENSMUSG00000086481	-3.54992	0.453408	-8.93521	5.91732e-07	0.000125588	Gm11707	lincRNA
ENSMUSG00000045394	-3.48502	2.62594	-11.3437	3.58715e-08	2.16352e-05	Epcam	protein_coding
ENSMUSG00000087703	-3.47484	-1.85859	-4.47478	0.000606251	0.00957834	Gm15650	antisense
ENSMUSG00000026589	-3.45133	-0.815866	-5.82452	5.62946e-05	0.00222883	Sec16b	protein_coding
ENSMUSG00000091956	-3.43762	-2.91651	-4.66334	0.000428803	0.0076514	C2cd4b	protein_coding
ENSMUSG00000021200	-3.43657	2.27123	-6.78387	1.21001e-05	0.000870095	Asb2	protein_coding
ENSMUSG00000073295	-3.40784	-1.85328	-5.78875	5.9763e-05	0.00231786	Nudt11	protein_coding
ENSMUSG00000021087	-3.35123	-3.2827	-3.76955	0.0022891	0.0233885	Rtn1	protein_coding
ENSMUSG00000050179	-3.33646	1.51633	-4.04809	0.00134688	0.0163183	A930002I21Rik	lincRNA
ENSMUSG00000092517	-3.32847	0.492839	-3.62139	0.00304219	0.0279475	Art2a-ps	polymorphic_pseudogene
ENSMUSG00000020953	-3.31584	2.41435	-4.4334	0.000654481	0.0101745	Coch	protein_coding
ENSMUSG00000097440	-3.30925	-0.655596	-4.587	0.000493083	0.00835603	Gm6277	antisense
ENSMUSG00000029769	-3.29015	-1.05378	-4.65867	0.000432476	0.00769148	Ccdc136	protein_coding
ENSMUSG00000000303	-3.2609	0.248922	-8.64441	8.62155e-07	0.000166221	Cdh1	protein_coding
ENSMUSG00000027562	-3.25723	3.89826	-7.22843	6.19002e-06	0.000571847	Car2	protein_coding
ENSMUSG00000102114	-3.25419	-1.31139	-5.89454	5.01028e-05	0.00205236	BC048559	antisense
ENSMUSG00000025938	-3.25206	-2.68263	-3.44532	0.00427197	0.0350081	Slco5a1	protein_coding
ENSMUSG00000075225	-3.24659	0.194051	-5.81695	5.70105e-05	0.00224382	Ccdc162	protein_coding
ENSMUSG00000020695	-3.24381	1.67761	-6.53475	1.78198e-05	0.00111294	Mrc2	protein_coding
ENSMUSG00000022197	-3.1918	-1.33759	-3.71222	0.00255498	0.0251215	Pdzd2	protein_coding
ENSMUSG00000029096	-3.16554	-0.643512	-5.10019	0.000195552	0.00488072	Htra3	protein_coding
ENSMUSG00000026090	-3.13855	1.99258	-14.468	1.82222e-09	4.04017e-06	2010300C02Rik	protein_coding
ENSMUSG00000021492	-3.03966	-0.202075	-5.90852	4.89551e-05	0.00203047	F12	protein_coding
ENSMUSG00000032548	-3.00013	0.126954	-7.24764	6.01681e-06	0.000567671	Slco2a1	protein_coding
ENSMUSG00000038390	-2.94039	-0.493465	-6.03839	3.95217e-05	0.00179433	Gpr162	protein_coding
ENSMUSG00000016942	-2.93837	-1.12812	-4.90162	0.00027857	0.00597712	Tmprss6	protein_coding
ENSMUSG00000022103	-2.91985	-1.58481	-3.86905	0.00189268	0.020437	Gfra2	protein_coding
ENSMUSG00000050272	-2.91223	1.18121	-3.60567	0.00313559	0.0284264	Dscam	protein_coding
ENSMUSG00000053693	-2.90297	-0.608795	-4.8028	0.000332843	0.00661855	Mast1	protein_coding
ENSMUSG00000021396	-2.89978	-2.55195	-4.25987	0.000904116	0.0125355	Nxnl2	protein_coding
ENSMUSG00000086291	-2.89497	-0.661589	-4.42599	0.000663527	0.0102638	Gm15513	sense_intronic
ENSMUSG00000047907	-2.88892	0.355452	-6.53659	1.77685e-05	0.00111294	Tshz2	protein_coding
ENSMUSG00000098008	-2.87385	-1.86706	-4.58422	0.000495602	0.00837737	A930001A20Rik	lincRNA
ENSMUSG00000074063	-2.8211	3.00788	-10.3969	1.01487e-07	4.09114e-05	Osgin1	protein_coding
ENSMUSG00000026765	-2.80575	-0.140207	-3.43529	0.00435556	0.0353521	Lypd6b	protein_coding
ENSMUSG00000051590	-2.77596	-2.94574	-3.44372	0.00428517	0.0350803	Map3k19	protein_coding
ENSMUSG00000024253	-2.77338	-0.841416	-4.65399	0.000436186	0.00773486	Dync2li1	protein_coding
ENSMUSG00000022305	-2.75717	0.0928043	-3.90292	0.00177435	0.0194914	Lrp12	protein_coding
ENSMUSG00000025936	-2.7347	2.19167	-3.58797	0.00324432	0.0289464	Gm4956	transcribed_unprocessed_pseudogene
ENSMUSG00000054679	-2.7226	0.764918	-5.24579	0.000151372	0.00421275	Srsf12	protein_coding
ENSMUSG00000040957	-2.70945	2.29844	-10.8653	6.01122e-08	2.85597e-05	Cables1	protein_coding
ENSMUSG00000044788	-2.68135	1.82772	-9.87363	1.86362e-07	5.63448e-05	Fads6	protein_coding
ENSMUSG00000066363	-2.6589	2.34681	-4.46772	0.000614209	0.00966961	Serpina3f	protein_coding
ENSMUSG00000046352	-2.64849	0.59729	-4.75632	0.000362066	0.00698053	Gjb2	protein_coding
ENSMUSG00000085434	-2.57966	-1.84781	-3.77576	0.00226205	0.0232192	Gm11725	antisense
ENSMUSG00000038264	-2.57933	3.51974	-7.99893	2.05592e-06	0.000289955	Sema7a	protein_coding
ENSMUSG00000100170	-2.57032	1.15913	-7.67429	3.24205e-06	0.000375035	Gm28942	lincRNA
ENSMUSG00000057163	-2.56351	1.74882	-4.56369	0.000514645	0.00859012	Prss2	protein_coding
ENSMUSG00000039114	-2.5549	0.726929	-5.51006	9.58041e-05	0.00317035	Nrn1	protein_coding
ENSMUSG00000014599	-2.53847	3.31326	-6.29813	2.59402e-05	0.00139849	Csf1	protein_coding
ENSMUSG00000091705	-2.53205	1.4131	-5.44412	0.000107289	0.00341452	H2-Q2	protein_coding
ENSMUSG00000047238	-2.51181	-0.684381	-4.70848	0.000394937	0.00730715	Mageh1	protein_coding
ENSMUSG00000047013	-2.49633	-1.69275	-3.21288	0.00669774	0.0466004	Fbxo41	protein_coding
ENSMUSG00000031551	-2.49243	-2.22995	-3.52382	0.00367128	0.0314613	Ido1	protein_coding
ENSMUSG00000096606	-2.48384	-1.13217	-4.89221	0.000283317	0.00598403	Tpbgl	protein_coding
ENSMUSG00000002808	-2.47242	-0.851048	-4.85687	0.000301905	0.00615988	Epdr1	protein_coding
ENSMUSG00000022941	-2.4353	-0.868486	-4.65339	0.00043666	0.00773486	Ripply3	protein_coding
ENSMUSG00000025163	-2.43283	6.56219	-15.9002	5.59851e-10	3.72385e-06	Cd7	protein_coding
ENSMUSG00000022667	-2.43128	4.64582	-9.9168	1.7708e-07	5.63448e-05	Cd200r1	protein_coding
ENSMUSG00000020846	-2.41766	5.57279	-12.1532	1.55817e-08	1.37868e-05	Rflnb	protein_coding
ENSMUSG00000021983	-2.40629	1.64709	-5.23418	0.000154478	0.0042813	Atp8a2	protein_coding
ENSMUSG00000080316	-2.40562	-1.77496	-3.39945	0.004668	0.0369853	Spaca6	protein_coding
ENSMUSG00000025321	-2.39543	0.718251	-7.69649	3.14134e-06	0.000372022	Itgb8	protein_coding
ENSMUSG00000045573	-2.3827	1.98666	-4.26726	0.000891697	0.0124212	Penk	protein_coding
ENSMUSG00000005672	-2.37203	3.07421	-3.83384	0.00202424	0.0215084	Kit	protein_coding
ENSMUSG00000097303	-2.37015	-1.18925	-3.75765	0.00234187	0.0236193	3110083C13Rik	bidirectional_promoter_lncRNA
ENSMUSG00000099375	-2.35638	2.20723	-6.49824	1.88732e-05	0.00115701	Gm28187	lincRNA
ENSMUSG00000084883	-2.34595	1.61041	-7.26061	5.90274e-06	0.000567671	Ccdc85c	protein_coding
ENSMUSG00000033542	-2.34297	2.74707	-5.6347	7.74708e-05	0.00278642	Arhgef5	protein_coding
ENSMUSG00000020486	-2.32368	2.9996	-12.0912	1.65819e-08	1.37868e-05	Sept4	protein_coding
ENSMUSG00000029530	-2.32335	2.90708	-3.53252	0.0036102	0.0310851	Ccr9	protein_coding
ENSMUSG00000019838	-2.32293	2.42799	-3.81078	0.00211544	0.0221414	Slc16a10	protein_coding
ENSMUSG00000040938	-2.276	-0.199436	-4.0921	0.00123937	0.015424	Slc16a11	protein_coding
ENSMUSG00000097240	-2.26555	-0.895419	-5.16912	0.000173162	0.00460715	Gm26614	lincRNA
ENSMUSG00000063564	-2.26057	1.91198	-7.48793	4.23544e-06	0.000454387	Col23a1	protein_coding
ENSMUSG00000072919	-2.25844	-0.816366	-4.04166	0.00136337	0.0163852	Noxred1	protein_coding
ENSMUSG00000029919	-2.22418	-0.117334	-5.59919	8.22859e-05	0.00285065	Hpgds	protein_coding
ENSMUSG00000055733	-2.17656	-0.053372	-6.34407	2.41019e-05	0.0013197	Nap1l3	protein_coding
ENSMUSG00000074158	-2.16834	1.14398	-4.19567	0.00101975	0.0136477	Zfp976	protein_coding
ENSMUSG00000066129	-2.15963	0.164467	-4.18058	0.00104909	0.0138315	Kndc1	protein_coding
ENSMUSG00000036641	-2.15914	0.611175	-4.95066	0.000255135	0.00566467	Ccdc148	protein_coding
ENSMUSG00000087248	-2.13857	-0.481266	-3.31343	0.005513	0.0411788	Gm16120	antisense
ENSMUSG00000030246	-2.13437	3.73075	-10.9228	5.64409e-08	2.78086e-05	Ldhb	protein_coding
ENSMUSG00000044279	-2.12483	0.225593	-5.2507	0.000150078	0.0041855	Crb3	protein_coding
ENSMUSG00000074892	-2.07555	1.96746	-4.43159	0.000656682	0.0101816	B3galt5	protein_coding
ENSMUSG00000030110	-2.07533	0.913411	-3.98397	0.00152093	0.0176861	Ret	protein_coding
ENSMUSG00000019256	-2.06968	2.22235	-7.2652	5.86293e-06	0.000567671	Ahr	protein_coding
ENSMUSG00000021779	-2.05108	0.601748	-4.0779	0.00127306	0.0157301	Thrb	protein_coding
ENSMUSG00000051339	-2.04646	5.30983	-13.1747	5.80537e-09	7.72289e-06	2900026A02Rik	protein_coding
ENSMUSG00000033610	-2.0434	2.47411	-5.95358	4.5439e-05	0.00196963	Pank1	protein_coding
ENSMUSG00000062082	-2.01687	4.57637	-11.1313	4.50098e-08	2.39506e-05	Cd200r4	protein_coding
ENSMUSG00000097309	-1.99525	-0.0974996	-4.67398	0.000420558	0.00758087	Gm17249	bidirectional_promoter_lncRNA
ENSMUSG00000113669	-1.97897	1.17975	-4.61945	0.000464617	0.00805839	AC163354.1	lincRNA
ENSMUSG00000030651	-1.95406	7.09595	-13.5827	3.98624e-09	5.89211e-06	Art2b	protein_coding
ENSMUSG00000064247	-1.94432	2.34629	-8.62629	8.82885e-07	0.000167107	Plcxd1	protein_coding
ENSMUSG00000087331	-1.94389	-1.14617	-3.95271	0.00161396	0.0183385	1810021B22Rik	antisense
ENSMUSG00000033170	-1.9396	0.178315	-4.06397	0.00130703	0.0159371	Card10	protein_coding
ENSMUSG00000053263	-1.92662	-0.44197	-4.77435	0.000350424	0.00689249	Gm12592	processed_transcript
ENSMUSG00000070390	-1.92451	2.05979	-5.54605	9.00849e-05	0.00305714	Nlrp1b	protein_coding
ENSMUSG00000061859	-1.92232	5.01488	-14.1218	2.46212e-09	4.56497e-06	Patj	protein_coding
ENSMUSG00000030402	-1.90894	0.0587789	-3.40122	0.00465198	0.0369227	Ppm1n	protein_coding
ENSMUSG00000097111	-1.90809	-1.55809	-3.38313	0.0048176	0.0377312	Peak1os	antisense
ENSMUSG00000054932	-1.88982	2.51572	-8.07949	1.83978e-06	0.000273174	Afp	protein_coding
ENSMUSG00000018427	-1.87692	3.36692	-5.866	5.2536e-05	0.00212427	Ypel2	protein_coding
ENSMUSG00000026893	-1.86372	2.20216	-6.45213	2.02986e-05	0.00118476	Gca	protein_coding
ENSMUSG00000073179	-1.85337	-0.492474	-4.10195	0.00121655	0.0152735	Gm10478	pseudogene
ENSMUSG00000043953	-1.84215	3.42773	-8.5663	9.5537e-07	0.000172225	Ccrl2	protein_coding
ENSMUSG00000076608	-1.83785	-1.67444	-3.20709	0.00677334	0.0469057	Igkj5	IG_J_gene
ENSMUSG00000036502	-1.83762	-0.423631	-4.28978	0.00085494	0.012125	Tmem255a	protein_coding
ENSMUSG00000069633	-1.83588	0.914918	-5.37229	0.000121457	0.00365553	Pex11g	protein_coding
ENSMUSG00000115735	-1.81641	-1.26947	-3.34152	0.00522135	0.0398735	AC154627.3	lincRNA
ENSMUSG00000031785	-1.80266	3.40023	-3.58491	0.00326348	0.0290784	Adgrg1	protein_coding
ENSMUSG00000108738	-1.78581	1.07219	-5.39615	0.000116545	0.0035655	Gm44777	antisense
ENSMUSG00000071855	-1.78509	0.53165	-4.00671	0.00145672	0.0171797	Ccdc112	protein_coding
ENSMUSG00000022574	-1.77178	1.41862	-3.98053	0.00153087	0.017726	Naprt	protein_coding
ENSMUSG00000074227	-1.76622	5.42959	-10.2779	1.16271e-07	4.4193e-05	Spint2	protein_coding
ENSMUSG00000042035	-1.76245	-0.606668	-3.24167	0.00633469	0.0450885	Igsf3	protein_coding
ENSMUSG00000108659	-1.7562	-0.625846	-3.78094	0.00223973	0.0230791	Gm34121	processed_transcript
ENSMUSG00000080921	-1.74398	0.356518	-3.73536	0.00244408	0.0244096	Rpl38-ps2	processed_pseudogene
ENSMUSG00000086564	-1.74352	4.93673	-9.89824	1.81008e-07	5.63448e-05	Cd101	protein_coding
ENSMUSG00000072653	-1.72846	4.50746	-7.22864	6.18804e-06	0.000571847	Zfp783	transcribed_unprocessed_pseudogene
ENSMUSG00000049555	-1.72548	2.12237	-7.62139	3.49604e-06	0.000390822	Tmie	protein_coding
ENSMUSG00000058287	-1.71741	0.0177218	-3.18343	0.00709081	0.0482255	Gm12253	protein_coding
ENSMUSG00000028556	-1.71452	1.46296	-3.20876	0.00675139	0.0468264	Dock7	protein_coding
ENSMUSG00000020023	-1.71385	2.05185	-4.90474	0.000277015	0.00596299	Tmcc3	protein_coding
ENSMUSG00000027435	-1.6943	0.355749	-4.9752	0.00024419	0.00553399	Cd93	protein_coding
ENSMUSG00000027536	-1.68366	-0.876106	-4.03823	0.00137226	0.0164313	Chmp4c	protein_coding
ENSMUSG00000031933	-1.68179	4.08338	-7.6923	3.16007e-06	0.000372022	Izumo1r	protein_coding
ENSMUSG00000021306	-1.67366	-0.173322	-4.57497	0.000504093	0.00844578	Gpr137b	protein_coding
ENSMUSG00000108132	-1.67078	-0.354937	-3.29753	0.00568539	0.0418786	Gm44175	lincRNA
ENSMUSG00000053070	-1.66821	-0.605796	-3.28207	0.00585808	0.0428894	9230110C19Rik	protein_coding
ENSMUSG00000002578	-1.66434	3.75749	-7.18653	6.58643e-06	0.000584129	Ikzf4	protein_coding
ENSMUSG00000001247	-1.66319	1.42973	-4.04199	0.00136252	0.0163852	Lsr	protein_coding
ENSMUSG00000012889	-1.64919	6.40639	-11.3679	3.49626e-08	2.16352e-05	Podnl1	protein_coding
ENSMUSG00000016498	-1.64876	1.96387	-7.43572	4.56834e-06	0.000479062	Pdcd1lg2	protein_coding
ENSMUSG00000105368	-1.64536	-0.436485	-3.3042	0.00561241	0.0416407	Gm43759	TEC
ENSMUSG00000039286	-1.64506	1.58349	-4.63108	0.000454835	0.00799296	Fndc3b	protein_coding
ENSMUSG00000027223	-1.63475	2.26099	-3.35898	0.00504798	0.0390355	Mapk8ip1	protein_coding
ENSMUSG00000024027	-1.62105	0.821542	-4.75223	0.000364765	0.00701224	Glp1r	protein_coding
ENSMUSG00000027546	-1.62008	3.32709	-5.84323	5.45652e-05	0.00218639	Atp9a	protein_coding
ENSMUSG00000029370	-1.61719	-0.0150194	-4.77138	0.000352318	0.00689249	Rassf6	protein_coding
ENSMUSG00000072940	-1.61217	0.055122	-3.59429	0.00320506	0.0287893	Gm10443	processed_pseudogene
ENSMUSG00000031995	-1.60257	3.96074	-4.63824	0.000448916	0.00792034	St14	protein_coding
ENSMUSG00000026672	-1.58096	2.06179	-4.20283	0.00100614	0.0135233	Optn	protein_coding
ENSMUSG00000005883	-1.56702	3.96615	-7.25158	5.98186e-06	0.000567671	Spo11	protein_coding
ENSMUSG00000112230	-1.54223	2.52235	-5.90803	4.89949e-05	0.00203047	Ifngas1	lincRNA
ENSMUSG00000071653	-1.54192	-0.761845	-3.34779	0.00515842	0.0395291	1810009A15Rik	protein_coding
ENSMUSG00000034462	-1.53057	0.113845	-4.30928	0.000824369	0.0118814	Pkd2	protein_coding
ENSMUSG00000068551	-1.51381	2.67978	-5.00919	0.00022983	0.00536392	Zfp467	protein_coding
ENSMUSG00000018381	-1.50836	4.52803	-14.7062	1.48694e-09	3.95616e-06	Abi3	protein_coding
ENSMUSG00000060260	-1.50595	1.06341	-4.32466	0.000801061	0.0116848	Pwwp2b	protein_coding
ENSMUSG00000097418	-1.50573	2.63979	-3.30885	0.0055621	0.0414601	Mir155hg	lincRNA
ENSMUSG00000072966	-1.49301	2.28771	-3.49835	0.00385619	0.0325707	Gprasp2	protein_coding
ENSMUSG00000085207	-1.49229	0.120961	-3.61626	0.00307232	0.0280206	Gm11767	antisense
ENSMUSG00000083061	-1.48338	2.34674	-4.25958	0.000904618	0.0125355	Gm12191	processed_pseudogene
ENSMUSG00000073430	-1.48209	1.80319	-4.74624	0.000368752	0.00705829	Gm10505	lincRNA
ENSMUSG00000001507	-1.48041	3.35405	-6.67926	1.42214e-05	0.000970194	Itga3	protein_coding
ENSMUSG00000004633	-1.47139	2.84528	-3.41492	0.00453046	0.0363065	Chn2	protein_coding
ENSMUSG00000028572	-1.46807	5.35173	-14.8284	1.34114e-09	3.95616e-06	Hook1	protein_coding
ENSMUSG00000072437	-1.46079	3.58211	-7.96603	2.15181e-06	0.000292097	Nanos1	protein_coding
ENSMUSG00000041481	-1.4573	5.98377	-4.47871	0.000601862	0.00953163	Serpina3g	protein_coding
ENSMUSG00000066952	-1.45614	2.20783	-4.89719	0.000280794	0.00598403	Myo1h	protein_coding
ENSMUSG00000086825	-1.45278	2.43848	-5.42466	0.000110949	0.00346469	Gm15675	lincRNA
ENSMUSG00000078922	-1.44549	4.5534	-7.99281	2.0734e-06	0.000289955	Tgtp1	protein_coding
ENSMUSG00000025915	-1.44303	2.96546	-7.49958	4.1647e-06	0.000450431	Sgk3	protein_coding
ENSMUSG00000040329	-1.43572	-0.301919	-4.07633	0.00127684	0.0157422	Il7	protein_coding
ENSMUSG00000109056	-1.43117	0.161349	-3.88605	0.00183232	0.0199962	A630009H07Rik	lincRNA
ENSMUSG00000023960	-1.41549	4.22165	-11.4204	3.30767e-08	2.16352e-05	Enpp5	protein_coding
ENSMUSG00000028965	-1.41278	5.3626	-8.33298	1.30351e-06	0.00021147	Tnfrsf9	protein_coding
ENSMUSG00000085379	-1.41163	1.45581	-5.76087	6.26214e-05	0.00236663	2310058D17Rik	processed_transcript
ENSMUSG00000069727	-1.4104	2.23147	-4.71154	0.000392751	0.00729606	Zfp975	protein_coding
ENSMUSG00000053291	-1.40588	-0.243714	-3.21557	0.00666306	0.0465051	Rab4b	protein_coding
ENSMUSG00000033083	-1.39616	5.60328	-7.70832	3.08901e-06	0.000370208	Tbc1d4	protein_coding
ENSMUSG00000044468	-1.38961	6.84343	-7.47285	4.32888e-06	0.000460697	Fam46c	protein_coding
ENSMUSG00000017713	-1.38689	3.52142	-5.2666	0.000145965	0.00410524	Tha1	protein_coding
ENSMUSG00000038319	-1.38568	2.36167	-5.56231	8.76189e-05	0.00300411	Kcnh2	protein_coding
ENSMUSG00000039166	-1.38346	1.39525	-3.59705	0.00318808	0.0286755	Akap7	protein_coding
ENSMUSG00000053714	-1.38082	-0.103785	-3.92106	0.00171409	0.0191136	4732471J01Rik	antisense
ENSMUSG00000019960	-1.3776	5.74156	-10.1602	1.33186e-07	4.92159e-05	Dusp6	protein_coding
ENSMUSG00000026594	-1.37707	3.26906	-6.72115	1.33284e-05	0.000933195	Ralgps2	protein_coding
ENSMUSG00000032415	-1.37394	0.471204	-4.01869	0.00142401	0.0168387	Ube2cbp	protein_coding
ENSMUSG00000060771	-1.37108	2.78301	-6.2041	3.01792e-05	0.00155009	Tsga10	protein_coding
ENSMUSG00000067121	-1.37005	0.690097	-3.53839	0.00356955	0.030875	Gm7027	processed_pseudogene
ENSMUSG00000049422	-1.36429	1.02404	-3.19394	0.00694804	0.0476934	Chchd10	protein_coding
ENSMUSG00000038811	-1.3623	2.57595	-4.93059	0.000264469	0.00575816	Gngt2	protein_coding
ENSMUSG00000037224	-1.36105	1.47222	-3.20823	0.00675838	0.0468264	Zfyve28	protein_coding
ENSMUSG00000033721	-1.35591	3.91632	-7.7625	2.86103e-06	0.00035241	Vav3	protein_coding
ENSMUSG00000027995	-1.35359	2.67663	-4.49739	0.000581463	0.00934204	Tlr2	protein_coding
ENSMUSG00000035873	-1.34719	0.325102	-3.59391	0.00320743	0.0287908	Pawr	protein_coding
ENSMUSG00000029408	-1.34037	5.93219	-10.7677	6.69383e-08	2.97236e-05	Abcb9	protein_coding
ENSMUSG00000072915	-1.3263	3.27023	-5.61826	7.96619e-05	0.00281099	Gm12258	protein_coding
ENSMUSG00000053957	-1.32464	0.77049	-3.464	0.00412053	0.0341725	Gm12474	lincRNA
ENSMUSG00000048521	-1.32455	7.37583	-8.60187	9.11662e-07	0.000168442	Cxcr6	protein_coding
ENSMUSG00000110945	-1.32081	2.46467	-6.79058	1.1976e-05	0.000868742	Gm9856	antisense
ENSMUSG00000081087	-1.31651	1.53994	-3.46528	0.0041104	0.0341282	Rps15a-ps7	processed_pseudogene
ENSMUSG00000066894	-1.31333	2.24689	-5.37365	0.000121173	0.00365553	Vsig10	protein_coding
ENSMUSG00000013150	-1.311	2.45836	-4.71651	0.000389212	0.00726183	Gfod2	protein_coding
ENSMUSG00000105509	-1.30945	0.82917	-3.73309	0.00245476	0.0244177	C130013H08Rik	antisense
ENSMUSG00000005803	-1.30393	0.613338	-3.37587	0.00488573	0.0381426	Sqor	protein_coding
ENSMUSG00000037683	-1.29635	2.51112	-5.29309	0.000139374	0.004002	Armc3	protein_coding
ENSMUSG00000048895	-1.29161	2.96595	-6.8337	1.12098e-05	0.000837778	Cdk5r1	protein_coding
ENSMUSG00000029657	-1.29081	7.29349	-3.54959	0.00349333	0.0304733	Hsph1	protein_coding
ENSMUSG00000026919	-1.28863	2.68416	-4.48076	0.000599591	0.00951192	Lcn4	protein_coding
ENSMUSG00000105646	-1.28862	-0.0742319	-3.54114	0.0035507	0.0307719	Gm30211	lincRNA
ENSMUSG00000098022	-1.28373	0.345169	-3.73791	0.00243215	0.024327	Zfp82	protein_coding
ENSMUSG00000052928	-1.2796	1.38249	-4.30636	0.000828885	0.0119207	Ctif	protein_coding
ENSMUSG00000029869	-1.27376	4.66423	-6.06207	3.80186e-05	0.00175612	Ephb6	protein_coding
ENSMUSG00000044641	-1.25911	1.108	-4.39873	0.000697941	0.010599	Pard6b	protein_coding
ENSMUSG00000097487	-1.25631	0.530189	-3.62988	0.00299286	0.0276678	Ptges3l	protein_coding
ENSMUSG00000040093	-1.25358	3.80636	-4.36624	0.000741371	0.0109827	Bmf	protein_coding
ENSMUSG00000024135	-1.24425	5.35661	-10.3444	1.07745e-07	4.21568e-05	Srbd1	protein_coding
ENSMUSG00000046058	-1.24325	1.83889	-4.60841	0.000474111	0.00813818	Eid2	protein_coding
ENSMUSG00000001143	-1.23971	4.59208	-4.61037	0.000472407	0.00811941	Lman2l	protein_coding
ENSMUSG00000032578	-1.23946	5.4165	-4.02554	0.00140565	0.0167257	Cish	protein_coding
ENSMUSG00000116180	-1.23759	2.296	-5.72492	6.65202e-05	0.00247	AC123724.2	bidirectional_promoter_lncRNA
ENSMUSG00000054072	-1.23536	4.89252	-5.43571	0.000108854	0.00343964	Iigp1	protein_coding
ENSMUSG00000072772	-1.22728	3.12164	-5.21902	0.000158634	0.00434636	Grcc10	protein_coding
ENSMUSG00000039304	-1.22618	6.21011	-9.1496	4.50922e-07	0.000105239	Tnfsf10	protein_coding
ENSMUSG00000024074	-1.22522	6.2479	-9.70397	2.28189e-07	6.59912e-05	Crim1	protein_coding
ENSMUSG00000021636	-1.21506	3.80673	-5.39645	0.000116485	0.0035655	Marveld2	protein_coding
ENSMUSG00000110803	-1.21081	0.435811	-3.47433	0.00403916	0.0337095	Gm20275	antisense
ENSMUSG00000052374	-1.20822	3.06238	-3.71516	0.00254061	0.0250168	Actn2	protein_coding
ENSMUSG00000078870	-1.1984	1.85291	-4.9826	0.000240985	0.00548941	Gm14410	protein_coding
ENSMUSG00000019851	-1.19536	1.57671	-4.29728	0.000843043	0.0120204	Perp	protein_coding
ENSMUSG00000102112	-1.18705	1.17797	-3.33126	0.00532603	0.0402487	1810041H14Rik	antisense
ENSMUSG00000046516	-1.18187	4.09674	-5.18366	0.000168792	0.00455464	Cox17	protein_coding
ENSMUSG00000038740	-1.18046	4.59199	-7.20995	6.36164e-06	0.000576726	Mvb12b	protein_coding
ENSMUSG00000043251	-1.17254	1.84603	-3.59858	0.00317868	0.0286545	Exoc3l	protein_coding
ENSMUSG00000074923	-1.16633	2.31466	-4.50195	0.000576592	0.00929746	Pak6	protein_coding
ENSMUSG00000100605	-1.16539	1.0085	-4.28813	0.000857584	0.0121338	Gm29243	lincRNA
ENSMUSG00000044017	-1.16491	2.51796	-4.13608	0.00114071	0.0145146	Adgrd1	protein_coding
ENSMUSG00000049608	-1.1616	4.74565	-4.0935	0.0012361	0.015424	Gpr55	protein_coding
ENSMUSG00000033446	-1.15401	6.22743	-8.06711	1.87135e-06	0.000273567	Lpar6	protein_coding
ENSMUSG00000035239	-1.1487	3.44626	-6.53765	1.77389e-05	0.00111294	Neu3	protein_coding
ENSMUSG00000043243	-1.14548	2.41393	-4.9725	0.000245369	0.00554184	Fam129c	protein_coding
ENSMUSG00000071552	-1.14157	5.03806	-3.67062	0.00276742	0.0263718	Tigit	protein_coding
ENSMUSG00000042182	-1.13962	1.97255	-3.26755	0.00602506	0.0436426	Bend6	protein_coding
ENSMUSG00000030084	-1.13558	2.56128	-4.69691	0.000403347	0.00735036	Plxna1	protein_coding
ENSMUSG00000071716	-1.12903	6.60591	-13.9984	2.74523e-09	4.56497e-06	Apol7e	protein_coding
ENSMUSG00000023132	-1.12319	4.81167	-4.29236	0.000850835	0.0120926	Gzma	protein_coding
ENSMUSG00000021591	-1.1206	4.27906	-5.0231	0.000224209	0.00526041	Glrx	protein_coding
ENSMUSG00000021611	-1.11709	3.27686	-4.61647	0.000467159	0.00805839	Tert	protein_coding
ENSMUSG00000079563	-1.10338	7.38155	-10.7222	7.03987e-08	3.02101e-05	Pglyrp2	protein_coding
ENSMUSG00000043384	-1.10153	6.43954	-5.14267	0.00018142	0.00470455	Gprasp1	protein_coding
ENSMUSG00000078349	-1.09879	4.68244	-5.27534	0.000143755	0.00406887	AW011738	protein_coding
ENSMUSG00000020261	-1.09731	6.1795	-8.96901	5.66732e-07	0.000125588	Slc36a1	protein_coding
ENSMUSG00000059182	-1.09016	3.64302	-6.0676	3.76764e-05	0.00175455	Skap2	protein_coding
ENSMUSG00000097113	-1.09014	2.02004	-4.34322	0.000773828	0.0113623	Gm19705	lincRNA
ENSMUSG00000015950	-1.08681	5.78907	-3.92961	0.00168644	0.0189004	Ncf1	protein_coding
ENSMUSG00000003531	-1.07816	1.656	-3.98937	0.0015054	0.017567	Dgcr6	protein_coding
ENSMUSG00000020376	-1.07802	2.64968	-4.398	0.000698892	0.0106013	Rnf130	protein_coding
ENSMUSG00000087305	-1.07555	1.04615	-3.56774	0.0033732	0.0298362	A430035B10Rik	processed_transcript
ENSMUSG00000006342	-1.07441	3.95744	-4.01894	0.00142332	0.0168387	Susd2	protein_coding
ENSMUSG00000001995	-1.07129	3.50278	-3.76714	0.0022997	0.0233891	Sipa1l2	protein_coding
ENSMUSG00000039328	-1.06845	3.89741	-6.617	1.56675e-05	0.00102036	Rnf122	protein_coding
ENSMUSG00000101013	-1.06681	3.0516	-4.27699	0.000875629	0.0122745	A630072M18Rik	antisense
ENSMUSG00000001774	-1.06574	6.83179	-4.38701	0.000713295	0.0107099	Chordc1	protein_coding
ENSMUSG00000052291	-1.06333	1.36154	-3.50284	0.00382294	0.0323756	5330438D12Rik	processed_transcript
ENSMUSG00000060019	-1.05866	0.401964	-3.40094	0.00465454	0.0369227	Gm10073	protein_coding
ENSMUSG00000057322	-1.0567	2.53099	-3.5321	0.00361307	0.0310897	Rpl38	protein_coding
ENSMUSG00000054939	-1.05635	1.284	-3.54477	0.00352587	0.0306166	Zfp174	protein_coding
ENSMUSG00000083992	-1.05531	2.69425	-3.84077	0.00199764	0.0213618	Gm11478	processed_pseudogene
ENSMUSG00000072825	-1.0533	4.70218	-5.60523	8.14453e-05	0.00285065	Cep170b	protein_coding
ENSMUSG00000023961	-1.05319	5.00926	-9.18943	4.28947e-07	0.000105239	Enpp4	protein_coding
ENSMUSG00000020230	-1.04441	4.86288	-8.70093	8.00771e-07	0.000158995	Prmt2	protein_coding
ENSMUSG00000116504	-1.0419	4.40449	-3.76318	0.00231718	0.0234902	AC123724.3	processed_transcript
ENSMUSG00000099757	-1.04161	6.57954	-4.71224	0.000392245	0.00729606	BE692007	processed_transcript
ENSMUSG00000067928	-1.0373	3.47694	-4.48735	0.000592334	0.00944823	Zfp760	protein_coding
ENSMUSG00000038836	-1.03539	0.92181	-3.35285	0.00510819	0.0392805	Agbl3	protein_coding
ENSMUSG00000038304	-1.03195	6.44584	-5.56714	8.6901e-05	0.0029872	Cd160	protein_coding
ENSMUSG00000110148	-1.02914	2.71792	-5.72222	6.68234e-05	0.00247	5830408C22Rik	processed_transcript
ENSMUSG00000020601	-1.02562	5.982	-5.38159	0.000119519	0.00363452	Trib2	protein_coding
ENSMUSG00000025997	-1.02399	6.61451	-3.82219	0.00206982	0.0218184	Ikzf2	protein_coding
ENSMUSG00000036853	-1.02261	3.27321	-3.76289	0.00231847	0.0234902	Mcoln3	protein_coding
ENSMUSG00000000489	-1.021	3.60081	-4.94363	0.000258365	0.00568495	Pdgfb	protein_coding
ENSMUSG00000005973	-1.01824	6.52523	-12.3432	1.28998e-08	1.37868e-05	Rcn1	protein_coding
ENSMUSG00000033985	-1.01761	3.06509	-4.49278	0.000586424	0.00939904	Tesk2	protein_coding
ENSMUSG00000029075	-1.01754	3.89299	-4.38776	0.000712306	0.0107071	Tnfrsf4	protein_coding
ENSMUSG00000055435	-1.01684	4.47277	-4.95575	0.000252822	0.00562423	Maf	protein_coding
ENSMUSG00000018171	-1.01377	7.6183	-7.62654	3.47043e-06	0.000390822	Vmp1	protein_coding
ENSMUSG00000034271	-1.01217	2.99961	-4.83134	0.000316123	0.00639115	Jdp2	protein_coding
ENSMUSG00000063535	-1.0106	3.42818	-5.13745	0.000183097	0.00472042	Zfp773	protein_coding
ENSMUSG00000020823	-1.00892	6.59373	-7.16322	6.81853e-06	0.000595268	Sec14l1	protein_coding
ENSMUSG00000019734	-1.00542	2.79882	-3.68615	0.0026861	0.0257616	Tmc4	protein_coding
ENSMUSG00000006651	-1.00463	3.99668	-6.06791	3.76572e-05	0.00175455	Aplp1	protein_coding
ENSMUSG00000001517	1.00049	3.91551	4.46858	0.000613231	0.00966566	Foxm1	protein_coding
ENSMUSG00000032890	1.00115	2.90408	3.29895	0.00566977	0.0417867	Rims3	protein_coding
ENSMUSG00000045730	1.00201	4.37269	4.24533	0.000929063	0.0127547	Adrb2	protein_coding
ENSMUSG00000021676	1.00479	6.92181	8.94283	5.85991e-07	0.000125588	Iqgap2	protein_coding
ENSMUSG00000054150	1.00606	5.48003	6.91005	9.97752e-06	0.00078077	Syne3	protein_coding
ENSMUSG00000026070	1.00946	8.02393	6.48079	1.93997e-05	0.00116541	Il18r1	protein_coding
ENSMUSG00000000594	1.01423	5.96266	5.10818	0.00019281	0.00483629	Gm2a	protein_coding
ENSMUSG00000019970	1.01932	6.92392	5.40057	0.00011566	0.0035655	Sgk1	protein_coding
ENSMUSG00000024909	1.02166	1.31477	3.17062	0.00726899	0.049086	Efemp2	protein_coding
ENSMUSG00000023927	1.02189	6.61922	5.42177	0.000111503	0.00347382	Satb1	protein_coding
ENSMUSG00000032750	1.0219	4.09594	6.9209	9.81426e-06	0.000772539	Gab3	protein_coding
ENSMUSG00000018983	1.02353	5.52807	4.18068	0.00104889	0.0138315	E2f2	protein_coding
ENSMUSG00000075270	1.02498	2.17433	3.56617	0.00338342	0.029867	Pde11a	protein_coding
ENSMUSG00000003559	1.03051	4.50067	3.81869	0.00208371	0.0218782	As3mt	protein_coding
ENSMUSG00000039713	1.03484	3.77109	4.04632	0.00135141	0.0163583	Plekhg5	protein_coding
ENSMUSG00000042851	1.03538	4.73052	3.8753	0.00187026	0.0203102	Zc3h6	protein_coding
ENSMUSG00000020657	1.03696	4.24914	7.16049	6.84627e-06	0.000595268	Dnajc27	protein_coding
ENSMUSG00000026064	1.03724	3.4803	4.00829	0.00145234	0.0171433	Ptp4a1	protein_coding
ENSMUSG00000021697	1.04316	2.61147	3.20824	0.00675822	0.0468264	Depdc1b	protein_coding
ENSMUSG00000035863	1.04469	3.23648	3.82474	0.00205974	0.0217466	Palm	protein_coding
ENSMUSG00000055053	1.04904	5.76782	7.01654	8.49245e-06	0.000676497	Nfic	protein_coding
ENSMUSG00000015846	1.04906	4.66091	5.62751	7.84216e-05	0.00278942	Rxra	protein_coding
ENSMUSG00000044768	1.05209	5.26123	7.34422	5.22039e-06	0.000527084	D1Ertd622e	protein_coding
ENSMUSG00000113035	1.05378	4.10773	4.73112	0.000379014	0.00714167	5830428M24Rik	processed_transcript
ENSMUSG00000028649	1.05431	10.5451	4.09207	0.00123944	0.015424	Macf1	protein_coding
ENSMUSG00000041460	1.05483	3.68667	6.21478	2.96626e-05	0.00153542	Cacna2d4	protein_coding
ENSMUSG00000022562	1.05616	3.19052	3.67865	0.00272508	0.0260056	Oplah	protein_coding
ENSMUSG00000055148	1.05651	8.57139	9.25067	3.97356e-07	9.97364e-05	Klf2	protein_coding
ENSMUSG00000022584	1.05922	7.79394	5.94193	4.6322e-05	0.00198095	Ly6c2	protein_coding
ENSMUSG00000006398	1.06012	3.97408	3.48568	0.00395161	0.0331661	Cdc20	protein_coding
ENSMUSG00000054934	1.06148	2.06526	4.09287	0.00123758	0.015424	Kcnmb4	protein_coding
ENSMUSG00000025743	1.06513	3.38348	3.9664	0.00157252	0.0180487	Sdc3	protein_coding
ENSMUSG00000031328	1.06609	10.9838	6.2725	2.70295e-05	0.00142124	Flna	protein_coding
ENSMUSG00000055044	1.06994	5.52553	5.92659	4.7512e-05	0.00200016	Pdlim1	protein_coding
ENSMUSG00000032507	1.07001	2.52727	3.9617	0.00158662	0.0181642	Fbxl2	protein_coding
ENSMUSG00000028782	1.07372	1.77042	3.54653	0.00351398	0.0305532	Adgrb2	protein_coding
ENSMUSG00000004266	1.07492	8.09434	9.95733	1.68814e-07	5.61432e-05	Ptpn6	protein_coding
ENSMUSG00000047945	1.07756	2.07666	4.33077	0.00079199	0.0115651	Marcksl1	protein_coding
ENSMUSG00000037138	1.0816	4.38746	4.13017	0.0011535	0.0146561	Aff3	protein_coding
ENSMUSG00000102602	1.08372	3.1853	3.18304	0.00709621	0.0482375	A930004J17Rik	TEC
ENSMUSG00000042594	1.08609	5.72971	4.99744	0.000234691	0.00543918	Sh2b3	protein_coding
ENSMUSG00000032656	1.08795	1.39023	4.02454	0.00140831	0.0167305	March3	protein_coding
ENSMUSG00000022353	1.09141	3.12767	6.28859	2.63403e-05	0.00140725	Mtss1	protein_coding
ENSMUSG00000044786	1.09623	7.22714	5.09258	0.000198203	0.00491003	Zfp36	protein_coding
ENSMUSG00000043587	1.09867	5.13964	10.5203	8.82484e-08	3.66865e-05	Pxylp1	protein_coding
ENSMUSG00000017466	1.10007	5.78969	8.05307	1.90788e-06	0.000275875	Timp2	protein_coding
ENSMUSG00000049532	1.10192	3.35124	4.97885	0.000242603	0.00550742	Sall2	protein_coding
ENSMUSG00000085148	1.11215	1.82028	3.3724	0.00491862	0.0383279	Mir22hg	processed_transcript
ENSMUSG00000050549	1.1137	2.55371	3.62106	0.00304412	0.0279475	Fam241a	protein_coding
ENSMUSG00000024065	1.11876	7.68364	8.82341	6.8313e-07	0.000141995	Ehd3	protein_coding
ENSMUSG00000030657	1.12069	4.51663	5.95141	4.56022e-05	0.00196963	Xylt1	protein_coding
ENSMUSG00000050382	1.12296	2.78123	3.99842	0.00147978	0.0173609	Kif7	protein_coding
ENSMUSG00000094410	1.12576	1.77832	3.59511	0.0032	0.0287632	Gm38394	protein_coding
ENSMUSG00000020534	1.12841	2.46529	3.18228	0.00710662	0.048259	Shmt1	protein_coding
ENSMUSG00000041961	1.13176	4.05533	7.68435	3.19598e-06	0.000372948	Znrf3	protein_coding
ENSMUSG00000041570	1.13301	4.60011	7.24864	6.0079e-06	0.000567671	Camsap2	protein_coding
ENSMUSG00000053560	1.13546	7.5157	5.12482	0.000187225	0.0047726	Ier2	protein_coding
ENSMUSG00000053702	1.14173	1.77371	3.39625	0.00469689	0.0371799	Nebl	protein_coding
ENSMUSG00000027985	1.14604	6.39903	9.38348	3.37044e-07	8.96739e-05	Lef1	protein_coding
ENSMUSG00000070056	1.15171	5.56251	12.2449	1.42199e-08	1.37868e-05	Mfhas1	protein_coding
ENSMUSG00000001089	1.154	2.96223	5.14791	0.000179753	0.00468242	Luzp1	protein_coding
ENSMUSG00000032485	1.15761	6.53151	11.2145	4.11657e-08	2.28178e-05	Scap	protein_coding
ENSMUSG00000000078	1.15789	8.17766	4.6652	0.000427349	0.0076514	Klf6	protein_coding
ENSMUSG00000019951	1.15827	6.26728	12.2138	1.4668e-08	1.37868e-05	Uhrf1bp1l	protein_coding
ENSMUSG00000006575	1.16042	1.43028	4.30812	0.000826161	0.0118944	Rundc3a	protein_coding
ENSMUSG00000019889	1.16319	2.56809	4.0404	0.00136664	0.0164083	Ptprk	protein_coding
ENSMUSG00000024235	1.17398	4.33157	6.019	4.07995e-05	0.00182004	Map3k8	protein_coding
ENSMUSG00000024401	1.1751	3.71411	3.96742	0.00156948	0.0180487	Tnf	protein_coding
ENSMUSG00000035168	1.17607	4.01647	8.36411	1.25013e-06	0.000205314	Tanc1	protein_coding
ENSMUSG00000097151	1.18765	0.883579	3.6335	0.00297208	0.0275908	Gm26514	lincRNA
ENSMUSG00000012126	1.1955	5.36718	6.79828	1.18352e-05	0.000868742	Ubxn11	protein_coding
ENSMUSG00000004748	1.19729	0.388329	3.55828	0.0034353	0.0302012	Mtfp1	protein_coding
ENSMUSG00000045777	1.19758	4.75017	5.04832	0.00021438	0.00513855	Ifitm10	protein_coding
ENSMUSG00000000673	1.19813	4.7622	4.72854	0.000380791	0.00716501	Haao	protein_coding
ENSMUSG00000032528	1.19849	1.71176	3.21698	0.00664489	0.0464026	Vipr1	protein_coding
ENSMUSG00000023905	1.21208	0.666992	3.62689	0.00301016	0.0278085	Tnfrsf12a	protein_coding
ENSMUSG00000030103	1.214	7.053	4.39589	0.00070163	0.0106186	Bhlhe40	protein_coding
ENSMUSG00000041538	1.21642	3.40508	6.09585	3.59777e-05	0.00173192	H2-Ob	protein_coding
ENSMUSG00000020183	1.22189	3.47153	3.94363	0.00164207	0.0185465	Cpm	protein_coding
ENSMUSG00000062859	1.22335	1.66401	4.31781	0.000811357	0.0117489	Tcp11	protein_coding
ENSMUSG00000027883	1.22612	3.97245	4.21526	0.000982946	0.0132887	Gpsm2	protein_coding
ENSMUSG00000036591	1.2286	3.00284	5.30717	0.000135997	0.00393296	Arhgap21	protein_coding
ENSMUSG00000037868	1.2485	3.74834	6.42255	2.12721e-05	0.00121975	Egr2	protein_coding
ENSMUSG00000026581	1.24952	6.28334	4.93881	0.000260604	0.00570002	Sell	protein_coding
ENSMUSG00000032373	1.26167	1.29084	4.36997	0.000736245	0.0109556	Car12	protein_coding
ENSMUSG00000028385	1.27645	4.64225	6.50048	1.88067e-05	0.00115701	Snx30	protein_coding
ENSMUSG00000027950	1.29231	2.39474	5.89409	5.01404e-05	0.00205236	Chrnb2	protein_coding
ENSMUSG00000033826	1.29734	7.01373	7.60779	3.5647e-06	0.000395176	Dnah8	protein_coding
ENSMUSG00000049410	1.29861	1.62696	4.6282	0.000457235	0.00799553	Zfp683	protein_coding
ENSMUSG00000028051	1.30077	1.71211	5.2163	0.000159392	0.00435398	Hcn3	protein_coding
ENSMUSG00000021453	1.30196	3.29429	5.07187	0.000205607	0.00502793	Gadd45g	protein_coding
ENSMUSG00000068740	1.30531	2.68302	3.22437	0.0065504	0.0459599	Celsr2	protein_coding
ENSMUSG00000058672	1.31035	2.93027	4.9899	0.000237866	0.00545575	Tubb2a	protein_coding
ENSMUSG00000114968	1.31086	1.02999	3.44034	0.00431324	0.0352018	A630019I02Rik	antisense
ENSMUSG00000016756	1.31361	7.19107	5.49969	9.75209e-05	0.00321137	Cmah	protein_coding
ENSMUSG00000109390	1.31562	1.52928	3.80688	0.00213128	0.0222721	Gm45718	TEC
ENSMUSG00000051212	1.32055	4.38834	4.20134	0.00100895	0.0135303	Gpr183	protein_coding
ENSMUSG00000076441	1.32882	3.87348	5.34602	0.000127117	0.00374953	Ass1	protein_coding
ENSMUSG00000059994	1.32945	1.99905	3.30116	0.00564559	0.0417346	Fcrl1	protein_coding
ENSMUSG00000022602	1.3299	2.37977	3.91796	0.00172426	0.019149	Arc	protein_coding
ENSMUSG00000046329	1.33533	2.43663	6.7754	1.22587e-05	0.000876764	Slc25a23	protein_coding
ENSMUSG00000102691	1.33616	0.180882	3.23203	0.00645401	0.045572	Gm37780	TEC
ENSMUSG00000044134	1.33767	1.82043	4.50997	0.00056812	0.00918312	Fam109a	protein_coding
ENSMUSG00000026932	1.33895	1.02081	3.28484	0.00582671	0.0427068	Nacc2	protein_coding
ENSMUSG00000028678	1.33904	1.75547	3.17787	0.00716759	0.0485986	Kif2c	protein_coding
ENSMUSG00000001300	1.34922	1.01024	3.6304	0.00298989	0.0276678	Efnb2	protein_coding
ENSMUSG00000024793	1.35367	6.01662	7.03957	8.20312e-06	0.000661371	Tnfrsf25	protein_coding
ENSMUSG00000106086	1.35794	1.66452	3.85276	0.00195245	0.0209971	Gm43352	antisense
ENSMUSG00000054404	1.36655	6.73631	6.44639	2.04836e-05	0.00118476	Slfn5	protein_coding
ENSMUSG00000018341	1.36677	2.93858	3.84619	0.00197706	0.0211933	Il12rb2	protein_coding
ENSMUSG00000020886	1.37044	3.25094	6.46301	1.99522e-05	0.00118476	Dlg4	protein_coding
ENSMUSG00000020205	1.37232	3.16048	4.48359	0.000596463	0.00947998	Phlda1	protein_coding
ENSMUSG00000030465	1.37246	0.295348	3.66868	0.00277776	0.0264324	Psd3	protein_coding
ENSMUSG00000055541	1.37369	1.74731	6.27793	2.67947e-05	0.00142012	Lair1	protein_coding
ENSMUSG00000049191	1.38092	0.7144	3.23828	0.00637641	0.045267	Rtl5	protein_coding
ENSMUSG00000062376	1.39501	3.53996	7.33526	5.28929e-06	0.000529048	Borcs7	protein_coding
ENSMUSG00000027993	1.39566	2.18492	3.96025	0.00159099	0.0181809	Trim2	protein_coding
ENSMUSG00000027624	1.39999	0.679949	3.51688	0.00372075	0.0318105	Epb41l1	protein_coding
ENSMUSG00000096210	1.40282	3.50669	5.53822	9.12969e-05	0.00307124	H1f0	protein_coding
ENSMUSG00000017754	1.40324	2.58834	4.05268	0.00133523	0.0162186	Pltp	protein_coding
ENSMUSG00000026748	1.40559	3.03322	4.87083	0.000294416	0.00608991	Plxdc2	protein_coding
ENSMUSG00000031387	1.40899	0.808905	3.43587	0.00435064	0.0353521	Renbp	protein_coding
ENSMUSG00000024778	1.40932	4.38742	5.81868	5.68457e-05	0.00224382	Fas	protein_coding
ENSMUSG00000024190	1.42361	7.25742	3.64388	0.00291338	0.0271977	Dusp1	protein_coding
ENSMUSG00000106251	1.4286	0.840495	4.34812	0.000766803	0.0112716	Gm42658	sense_intronic
ENSMUSG00000040563	1.43726	0.0902372	3.33935	0.00524337	0.0399042	Plppr2	protein_coding
ENSMUSG00000049907	1.44053	1.29557	3.3859	0.00479185	0.0376526	Rasl11b	protein_coding
ENSMUSG00000004952	1.4537	2.63051	6.19826	3.04654e-05	0.00155877	Rasa4	protein_coding
ENSMUSG00000026068	1.45886	7.69716	11.8948	2.02278e-08	1.58289e-05	Il18rap	protein_coding
ENSMUSG00000027978	1.47735	0.664382	4.35147	0.000762025	0.0112137	Prss12	protein_coding
ENSMUSG00000105664	1.47948	-0.642234	3.38079	0.00483943	0.0378699	Gm42797	lincRNA
ENSMUSG00000108955	1.48129	1.29389	4.83578	0.000313601	0.00634981	Gm44775	TEC
ENSMUSG00000026355	1.48706	7.44884	9.87963	1.85042e-07	5.63448e-05	Mcm6	protein_coding
ENSMUSG00000061723	1.49339	1.06929	3.72555	0.00249047	0.0246142	Tnnt3	protein_coding
ENSMUSG00000037306	1.50229	2.9766	7.8485	2.53503e-06	0.000324264	Man1c1	protein_coding
ENSMUSG00000052675	1.50448	0.81782	4.40232	0.000693305	0.0105406	Zfp112	protein_coding
ENSMUSG00000007872	1.51631	4.12574	7.75179	2.90463e-06	0.000354498	Id3	protein_coding
ENSMUSG00000061577	1.51641	4.21079	5.45208	0.00010583	0.00339428	Adgrg5	protein_coding
ENSMUSG00000104467	1.53764	-0.272518	3.41884	0.0044962	0.0361348	Gm37660	TEC
ENSMUSG00000109005	1.55013	2.70358	4.87008	0.000294813	0.00608991	Gm45221	TEC
ENSMUSG00000032648	1.55132	1.85034	4.88979	0.00028455	0.0059895	Pygm	protein_coding
ENSMUSG00000029287	1.56719	2.79231	5.98837	4.29059e-05	0.00187756	Tgfbr3	protein_coding
ENSMUSG00000027947	1.57092	2.62014	4.25706	0.000908884	0.0125685	Il6ra	protein_coding
ENSMUSG00000034177	1.5755	3.56984	3.87693	0.00186446	0.0202681	Rnf43	protein_coding
ENSMUSG00000028341	1.5757	3.83525	8.11494	1.75244e-06	0.000264917	Nr4a3	protein_coding
ENSMUSG00000036882	1.5893	2.04618	5.55755	8.83333e-05	0.00301307	Arhgap33	protein_coding
ENSMUSG00000044734	1.61711	-0.413432	3.32475	0.00539361	0.0405705	Serpinb1a	protein_coding
ENSMUSG00000030882	1.62432	0.149234	4.22695	0.000961624	0.0130403	Dnhd1	protein_coding
ENSMUSG00000053080	1.62866	2.80896	5.27061	0.000144945	0.00408518	2700081O15Rik	protein_coding
ENSMUSG00000106205	1.66438	2.17447	5.38087	0.000119666	0.00363452	C230096K16Rik	TEC
ENSMUSG00000022018	1.66822	2.79037	5.20065	0.000163828	0.0044387	Rgcc	protein_coding
ENSMUSG00000030789	1.67415	3.36831	4.90481	0.000276976	0.00596299	Itgax	protein_coding
ENSMUSG00000021701	1.68071	1.95755	3.44192	0.00430012	0.0351379	Plk2	protein_coding
ENSMUSG00000084992	1.68244	0.604077	4.66421	0.000428122	0.0076514	Gm13842	lincRNA
ENSMUSG00000040435	1.6917	7.29582	6.09642	3.59446e-05	0.00173192	Ppp1r15a	protein_coding
ENSMUSG00000033987	1.6972	0.881695	3.34422	0.00519417	0.0396887	Dnah17	protein_coding
ENSMUSG00000020889	1.70875	1.46071	5.4643	0.000103628	0.00333793	Nr1d1	protein_coding
ENSMUSG00000090397	1.71229	-0.629894	3.20345	0.00682123	0.0470369	Gm17096	antisense
ENSMUSG00000038042	1.71706	0.621537	4.75405	0.000363562	0.00699923	Ptpdc1	protein_coding
ENSMUSG00000091661	1.71846	-0.0779428	4.16957	0.00107102	0.0139822	Gm17021	sense_overlapping
ENSMUSG00000108064	1.72921	0.892646	4.95909	0.000251317	0.00561612	Gm44423	TEC
ENSMUSG00000036381	1.76159	-0.659888	3.18676	0.00704524	0.0480383	P2ry14	protein_coding
ENSMUSG00000022892	1.76749	2.51938	4.99541	0.000235542	0.00543995	App	protein_coding
ENSMUSG00000021892	1.77215	3.91746	8.39005	1.20743e-06	0.00020078	Sh3bp5	protein_coding
ENSMUSG00000074577	1.7785	1.23923	3.95914	0.00159435	0.0181809	Ripor3	protein_coding
ENSMUSG00000029455	1.79136	0.92667	3.60713	0.00312679	0.028395	Aldh2	protein_coding
ENSMUSG00000004105	1.81298	1.25143	4.14937	0.00111252	0.0143133	Angptl2	protein_coding
ENSMUSG00000077167	1.82971	0.836814	4.37327	0.000731748	0.0109139	Gm24119	snoRNA
ENSMUSG00000001036	1.83135	-0.205984	3.32444	0.00539688	0.0405705	Epn2	protein_coding
ENSMUSG00000064427	1.83233	0.411399	3.43418	0.00436492	0.0354065	Gm22748	snoRNA
ENSMUSG00000028047	1.8358	0.796127	4.67697	0.000418272	0.00756015	Thbs3	protein_coding
ENSMUSG00000026836	1.84823	0.318682	4.09236	0.00123877	0.015424	Acvr1	protein_coding
ENSMUSG00000110635	1.86239	-0.526666	4.5981	0.000483146	0.00826705	Gm45853	TEC
ENSMUSG00000015745	1.8737	3.32209	10.9567	5.43873e-08	2.78086e-05	Plekho1	protein_coding
ENSMUSG00000103945	1.8841	0.951121	4.20725	0.000997819	0.0134352	Gm38228	TEC
ENSMUSG00000030029	1.91936	3.80507	8.48253	1.06737e-06	0.000189324	Lrig1	protein_coding
ENSMUSG00000040694	1.9201	3.713	10.7665	6.70305e-08	2.97236e-05	Apobec2	protein_coding
ENSMUSG00000048218	1.93038	1.45215	6.11169	3.5061e-05	0.00170225	Amigo2	protein_coding
ENSMUSG00000114888	1.93486	1.05713	4.23369	0.000949551	0.012916	AC140462.1	TEC
ENSMUSG00000106547	1.93801	-0.464901	3.60546	0.00313688	0.0284264	B230303O12Rik	lincRNA
ENSMUSG00000070369	1.93992	2.27237	8.93122	5.94758e-07	0.000125588	Itgad	protein_coding
ENSMUSG00000047146	1.94169	1.65049	5.73847	6.50214e-05	0.00242972	Tet1	protein_coding
ENSMUSG00000067591	1.95795	0.722117	4.43661	0.000650599	0.0101464	Klra3	protein_coding
ENSMUSG00000005686	1.97076	1.2951	3.98531	0.00151705	0.0176726	Ampd3	protein_coding
ENSMUSG00000028435	1.9815	2.05294	3.27061	0.00598942	0.0434887	Aqp3	protein_coding
ENSMUSG00000052837	2.02311	9.29415	6.38226	2.26786e-05	0.00127836	Junb	protein_coding
ENSMUSG00000044566	2.02851	0.0554663	3.31591	0.00548663	0.0410279	Cage1	protein_coding
ENSMUSG00000021375	2.02869	1.62694	5.02717	0.000222593	0.00524292	Kif13a	protein_coding
ENSMUSG00000073000	2.04364	1.78347	4.52791	0.000549652	0.00897181	Gm10451	lincRNA
ENSMUSG00000042106	2.04596	-0.705132	3.42759	0.00442081	0.0357508	Fam212a	protein_coding
ENSMUSG00000052684	2.08241	7.62349	6.18174	3.12907e-05	0.00157674	Jun	protein_coding
ENSMUSG00000034842	2.10015	1.59092	3.69585	0.00263654	0.0256014	Art3	protein_coding
ENSMUSG00000019850	2.1007	9.12634	4.85985	0.000300293	0.00615455	Tnfaip3	protein_coding
ENSMUSG00000098188	2.11241	0.923409	5.6556	7.47764e-05	0.00271967	Sowahc	protein_coding
ENSMUSG00000074634	2.11891	2.56394	5.5585	8.81901e-05	0.00301307	Tmem267	protein_coding
ENSMUSG00000085120	2.12041	-0.835421	3.30492	0.00560462	0.0416062	Gm16086	lincRNA
ENSMUSG00000030178	2.13559	-1.0351	3.76094	0.00232715	0.0235423	Klra13-ps	transcribed_unprocessed_pseudogene
ENSMUSG00000071192	2.13676	-0.0634699	3.76782	0.00229669	0.0233891	Wfikkn1	protein_coding
ENSMUSG00000024621	2.16028	-0.342518	3.20855	0.00675413	0.0468264	Csf1r	protein_coding
ENSMUSG00000021256	2.16855	-0.885432	3.47575	0.00402815	0.0336688	Vash1	protein_coding
ENSMUSG00000032193	2.21205	2.38198	6.16651	3.20722e-05	0.00160165	Ldlr	protein_coding
ENSMUSG00000026573	2.2195	3.06605	4.85265	0.000304208	0.00619737	Xcl1	protein_coding
ENSMUSG00000004267	2.25802	0.772936	3.87681	0.00186486	0.0202681	Eno2	protein_coding
ENSMUSG00000103593	2.32128	0.499394	4.04356	0.00135849	0.0163844	Gm37352	TEC
ENSMUSG00000027360	2.33612	-0.690138	4.27302	0.00088215	0.0123269	Hdc	protein_coding
ENSMUSG00000070337	2.36155	-0.269243	3.29349	0.00573	0.0421839	Gpr179	protein_coding
ENSMUSG00000108368	2.36488	-1.16583	3.40446	0.00462298	0.036782	Gm45053	TEC
ENSMUSG00000019817	2.37488	-1.97509	3.73379	0.00245144	0.0244177	Plagl1	protein_coding
ENSMUSG00000041912	2.38742	0.254557	3.18259	0.00710242	0.0482551	Tdrkh	protein_coding
ENSMUSG00000044177	2.40229	2.12178	5.05785	0.000210783	0.00508902	Wfikkn2	protein_coding
ENSMUSG00000051397	2.44712	-2.5385	3.3683	0.00495779	0.0384793	Tacstd2	protein_coding
ENSMUSG00000047419	2.54996	0.351674	3.47502	0.00403381	0.0336859	Cmya5	protein_coding
ENSMUSG00000050122	2.55177	-0.403606	3.16198	0.00739159	0.0497422	Vwa3b	protein_coding
ENSMUSG00000113789	2.58495	-1.87548	3.46371	0.0041229	0.0341725	Gm47322	TEC
ENSMUSG00000092349	2.58546	-0.229634	3.41192	0.00455678	0.036416	Platr17	protein_coding
ENSMUSG00000073910	2.58741	0.550438	3.61826	0.00306055	0.0279825	Mob3b	protein_coding
ENSMUSG00000033705	2.59793	-1.14657	3.33526	0.00528501	0.0400466	Stard9	protein_coding
ENSMUSG00000026069	2.59954	0.23709	5.62077	7.93231e-05	0.00280648	Il1rl1	protein_coding
ENSMUSG00000030589	2.60267	-0.894356	3.34533	0.00518299	0.039626	Rasgrp4	protein_coding
ENSMUSG00000030499	2.60973	-0.0607947	3.34713	0.00516507	0.0395572	Kctd15	protein_coding
ENSMUSG00000026360	2.62265	5.40449	7.92704	2.27161e-06	0.000300687	Rgs2	protein_coding
ENSMUSG00000084497	2.63273	-1.29552	3.41378	0.00454046	0.0363428	Gm22107	snRNA
ENSMUSG00000027175	2.64397	-2.32855	4.23686	0.000943926	0.0128906	Tcp11l1	protein_coding
ENSMUSG00000090173	2.69985	-1.7604	4.55815	0.000519908	0.00866709	Fbxw10	protein_coding
ENSMUSG00000056214	2.69994	-1.27018	4.1527	0.00110557	0.0142513	Pard6g	protein_coding
ENSMUSG00000087075	2.78442	-1.8418	3.57351	0.00333595	0.0295658	Lbhd2	protein_coding
ENSMUSG00000030577	2.83003	3.1817	5.17656	0.000170912	0.00458396	Cd22	protein_coding
ENSMUSG00000050545	2.8526	-1.51955	3.87245	0.00188044	0.0203682	Fam228b	protein_coding
ENSMUSG00000051506	2.85671	-0.477632	3.44239	0.00429618	0.0351379	Wdfy4	protein_coding
ENSMUSG00000104728	2.86871	-1.10852	4.97947	0.000242334	0.00550742	Gm42462	TEC
ENSMUSG00000022132	2.87318	-1.49382	5.80625	5.80385e-05	0.00226418	Cldn10	protein_coding
ENSMUSG00000058260	2.87567	-2.65351	3.58893	0.0032383	0.0289339	Serpina9	protein_coding
ENSMUSG00000114535	2.90122	-0.911913	4.36754	0.000739577	0.010974	Gm47246	TEC
ENSMUSG00000087666	2.90639	-0.440636	6.0922	3.61929e-05	0.00173192	B230359F08Rik	TR_V_gene
ENSMUSG00000043740	2.91663	-1.7083	3.27584	0.00592917	0.0431487	B430306N03Rik	protein_coding
ENSMUSG00000106475	2.96586	-1.01586	3.42711	0.00442497	0.0357627	Gm43011	TEC
ENSMUSG00000054944	3.03009	-2.69345	4.37322	0.000731807	0.0109139	5330416C01Rik	lincRNA
ENSMUSG00000023034	3.211	5.75425	11.4727	3.13057e-08	2.16352e-05	Nr4a1	protein_coding
ENSMUSG00000109137	3.21215	-3.88304	4.34198	0.00077561	0.0113634	Gm34908	lincRNA
ENSMUSG00000036356	3.21274	-2.89768	4.43892	0.000647822	0.010115	Csgalnact1	protein_coding
ENSMUSG00000039831	3.22594	-1.78783	4.13826	0.00113605	0.0144759	Arhgap29	protein_coding
ENSMUSG00000033730	3.24323	2.68024	5.55438	8.88117e-05	0.00302164	Egr3	protein_coding
ENSMUSG00000023367	3.2855	-0.645921	3.18816	0.00702624	0.0479826	Tmem176a	protein_coding
ENSMUSG00000104413	3.3147	-0.575082	7.91883	2.29773e-06	0.000300687	Gm37065	antisense
ENSMUSG00000079138	3.36003	-2.84228	3.77065	0.00228429	0.0233573	Gm8818	processed_pseudogene
ENSMUSG00000069114	3.36903	-0.730661	5.45176	0.000105888	0.00339428	Zbtb10	protein_coding
ENSMUSG00000003032	3.40521	3.24124	6.72229	1.33047e-05	0.000933195	Klf4	protein_coding
ENSMUSG00000020105	3.41402	-1.75716	3.959	0.00159479	0.0181809	Lrig3	protein_coding
ENSMUSG00000021250	3.53566	7.02534	8.99165	5.50622e-07	0.000124151	Fos	protein_coding
ENSMUSG00000037095	3.60544	-4.3163	4.38453	0.000716594	0.0107453	Lrg1	protein_coding
ENSMUSG00000042745	3.64656	-1.69833	4.17843	0.00105333	0.0138599	Id1	protein_coding
ENSMUSG00000044453	3.64863	-2.56732	4.74837	0.000367329	0.00704453	Ffar1	protein_coding
ENSMUSG00000002006	3.68157	-1.9624	4.11919	0.00117761	0.014899	Pdzd4	protein_coding
ENSMUSG00000033460	3.69997	-3.12503	3.30876	0.00556313	0.0414601	Armcx1	protein_coding
ENSMUSG00000057880	3.70059	-1.80879	4.96221	0.000249921	0.00559713	Abat	protein_coding
ENSMUSG00000032492	3.75728	-3.3791	3.98237	0.00152554	0.0177108	Pth1r	protein_coding
ENSMUSG00000031297	3.77559	-1.38913	4.66299	0.000429072	0.0076514	Slc7a3	protein_coding
ENSMUSG00000044813	3.79912	-3.42619	4.60136	0.000480267	0.00823324	Shb	protein_coding
ENSMUSG00000024164	3.82252	-1.76355	3.26288	0.00607978	0.0438066	C3	protein_coding
ENSMUSG00000074715	3.8851	-1.2664	3.35816	0.00505598	0.0390364	Ccl28	protein_coding
ENSMUSG00000030214	3.96776	-2.14592	3.53755	0.00357533	0.0308984	Plbd1	protein_coding
ENSMUSG00000003545	4.04501	5.89072	8.40369	1.1856e-06	0.000199659	Fosb	protein_coding
ENSMUSG00000050199	4.05789	1.30128	7.93986	2.23146e-06	0.000299849	Lgr4	protein_coding
ENSMUSG00000052769	4.30513	-0.788194	4.46435	0.000618052	0.00971861	Gm9889	lincRNA
ENSMUSG00000060063	4.32088	-2.11391	3.21249	0.00670279	0.0466112	Alox5ap	protein_coding
ENSMUSG00000026354	4.3699	-2.42946	4.31814	0.000810852	0.0117489	Lct	protein_coding
ENSMUSG00000102212	4.4279	-2.16898	5.34971	0.000126306	0.00374953	C230085N15Rik	TEC
ENSMUSG00000031586	4.47285	-3.28572	5.06699	0.000207396	0.00506237	Rbpms	protein_coding
ENSMUSG00000024680	4.67024	-4.80064	4.39718	0.000699955	0.0106053	Ms4a2	protein_coding
ENSMUSG00000076473	4.70429	-1.8259	3.65168	0.00287002	0.0269061	Trbv16	TR_V_gene
ENSMUSG00000022580	4.74263	-4.01877	3.94221	0.00164651	0.0185465	Rhpn1	protein_coding
ENSMUSG00000024232	4.76145	-0.427484	6.41316	2.15917e-05	0.00123276	Bambi	protein_coding
ENSMUSG00000052160	4.96618	-0.890407	6.28051	2.6684e-05	0.00141991	Pld4	protein_coding
ENSMUSG00000038155	5.1702	-2.84074	6.70855	1.35905e-05	0.000946568	Gstp2	protein_coding
ENSMUSG00000058099	5.40808	-0.712475	5.75427	6.33184e-05	0.00238619	Nfam1	protein_coding
ENSMUSG00000064147	5.42222	-4.53827	5.02892	0.000221898	0.00524292	Rab44	protein_coding
ENSMUSG00000105703	5.45564	1.48054	3.18562	0.00706085	0.0480709	Gm43305	processed_transcript
ENSMUSG00000076474	5.46689	-0.957437	4.55608	0.000521888	0.0086892	Trbv17	TR_V_gene
ENSMUSG00000071714	5.59845	-4.08306	3.75071	0.00237322	0.0238389	Csf2rb2	protein_coding
ENSMUSG00000014158	5.71963	-2.02993	5.80723	5.79435e-05	0.00226418	Trpv4	protein_coding
ENSMUSG00000032487	5.75768	-3.83725	3.68944	0.00266918	0.0257616	Ptgs2	protein_coding
ENSMUSG00000003484	5.99581	-4.024	5.87307	5.19219e-05	0.00210584	Cyp4f18	protein_coding
ENSMUSG00000094212	6.67421	-0.986231	12.1446	1.57176e-08	1.37868e-05	Trav14-3	TR_V_gene

## Sheet: WT Tex vs aPD-L1 WT Tex
List of significantly differentially expressed genes (at adj.P.Val<0.05) in WT Tex vs aPD-L1 WT Tex. Results of differential gene expression analysis performed with the limma package for R. The columns are: gene_id = Ensembl gene ID, logFC = log2(fold change) in WT Tex vs aPD-L1 WT Tex, AveExpr = average gene expression level across all samples, in log2(cpm), t = t statistic, P.Value = raw p-valu…
gene_id	logFC	AveExpr	t	P.Value	adj.P.Val	gene_name	gene_biotype
ENSMUSG00000005696	-0.953814	6.7351	-10.2972	1.13729e-07	0.000318958	Sh2d1a	protein_coding
ENSMUSG00000006732	2.1112	2.81682	9.96227	1.67835e-07	0.000318958	Mettl1	protein_coding
ENSMUSG00000012889	-1.69362	6.40639	-11.6645	2.56282e-08	0.000318958	Podnl1	protein_coding
ENSMUSG00000026068	1.27635	7.69716	10.4408	9.65491e-08	0.000318958	Il18rap	protein_coding
ENSMUSG00000043931	-0.962465	7.41329	-10.067	1.48436e-07	0.000318958	Gimap7	protein_coding
ENSMUSG00000057541	1.45531	3.73916	10.2355	1.22082e-07	0.000318958	Pus7	protein_coding
ENSMUSG00000071716	-0.839374	6.60591	-10.4097	1.00016e-07	0.000318958	Apol7e	protein_coding
ENSMUSG00000025163	-1.49754	6.56219	-9.78793	2.06361e-07	0.000343153	Cd7	protein_coding
ENSMUSG00000020741	1.07991	6.26488	9.52123	2.84674e-07	0.000344275	Cluh	protein_coding
ENSMUSG00000047880	-2.68738	4.8905	-9.57143	2.67805e-07	0.000344275	Cxcr5	protein_coding
ENSMUSG00000112230	-2.53951	2.52235	-9.62274	2.51661e-07	0.000344275	Ifngas1	lincRNA
ENSMUSG00000030651	-1.32882	7.09595	-9.25439	3.95518e-07	0.000438465	Art2b	protein_coding
ENSMUSG00000019951	0.857559	6.26728	9.02941	5.2482e-07	0.000537053	Uhrf1bp1l	protein_coding
ENSMUSG00000074071	-0.76212	6.8283	-8.93206	5.94117e-07	0.000564539	Fam169b	protein_coding
ENSMUSG00000015314	-0.993467	7.38414	-8.84015	6.6854e-07	0.000592906	Slamf6	protein_coding
ENSMUSG00000079563	-0.893659	7.38155	-8.70849	7.92917e-07	0.000659261	Pglyrp2	protein_coding
ENSMUSG00000041570	1.3537	4.60011	8.55703	9.67129e-07	0.000756807	Camsap2	protein_coding
ENSMUSG00000030336	-0.762843	8.00411	-8.45295	1.11019e-06	0.000820488	Cd27	protein_coding
ENSMUSG00000027395	0.862699	5.35587	8.34541	1.2819e-06	0.000882188	Polr1b	protein_coding
ENSMUSG00000055435	-1.72826	4.47277	-8.32009	1.3263e-06	0.000882188	Maf	protein_coding
ENSMUSG00000030691	-0.6713	6.34804	-8.22599	1.50619e-06	0.000896123	Fchsd2	protein_coding
ENSMUSG00000039943	3.7023	0.821271	8.21061	1.53798e-06	0.000896123	Plcb4	protein_coding
ENSMUSG00000041961	1.22551	4.05533	8.2052	1.54934e-06	0.000896123	Znrf3	protein_coding
ENSMUSG00000051147	-1.16578	3.6716	-8.12077	1.73849e-06	0.00096363	Nat2	protein_coding
ENSMUSG00000027508	0.967445	5.79619	8.06978	1.86449e-06	0.000992133	Pag1	protein_coding
ENSMUSG00000000791	-0.729735	5.95559	-7.68903	3.1748e-06	0.00128213	Il12rb1	protein_coding
ENSMUSG00000002820	0.721152	6.24272	7.82408	2.62336e-06	0.00128213	Atg4d	protein_coding
ENSMUSG00000003541	-1.56539	3.92014	-7.74119	2.94848e-06	0.00128213	Ier3	protein_coding
ENSMUSG00000028937	-0.783792	6.41102	-7.66984	3.26264e-06	0.00128213	Acot7	protein_coding
ENSMUSG00000032446	-0.977618	7.69788	-7.73234	2.98567e-06	0.00128213	Eomes	protein_coding
ENSMUSG00000038213	-0.785161	7.21003	-7.67382	3.24418e-06	0.00128213	Tapbpl	protein_coding
ENSMUSG00000039942	-0.670308	6.65198	-7.691	3.16593e-06	0.00128213	Ptger4	protein_coding
ENSMUSG00000041025	0.972141	4.54507	7.77589	2.80746e-06	0.00128213	Iffo2	protein_coding
ENSMUSG00000044037	-0.778233	6.62213	-7.66678	3.27688e-06	0.00128213	Als2cl	protein_coding
ENSMUSG00000003623	-0.65121	6.84144	-7.58904	3.66173e-06	0.00130782	Crot	protein_coding
ENSMUSG00000028572	-0.760514	5.35173	-7.6219	3.49352e-06	0.00130782	Hook1	protein_coding
ENSMUSG00000033909	0.752915	6.50238	7.55458	3.8474e-06	0.00130782	Usp36	protein_coding
ENSMUSG00000035473	-0.963269	4.54309	-7.58926	3.66056e-06	0.00130782	Galm	protein_coding
ENSMUSG00000043587	0.794634	5.13964	7.53939	3.93242e-06	0.00130782	Pxylp1	protein_coding
ENSMUSG00000051339	-1.18434	5.30983	-7.5621	3.80606e-06	0.00130782	2900026A02Rik	protein_coding
ENSMUSG00000022106	-0.807729	5.50528	-7.43506	4.57271e-06	0.00148368	Rcbtb2	protein_coding
ENSMUSG00000024074	-0.937962	6.2479	-7.41584	4.70227e-06	0.00148939	Crim1	protein_coding
ENSMUSG00000027339	-0.90969	8.20257	-7.37745	4.97283e-06	0.00151773	Rassf2	protein_coding
ENSMUSG00000041235	0.599424	7.61551	7.35562	5.13403e-06	0.00151773	Chd7	protein_coding
ENSMUSG00000082604	5.25878	-2.09253	7.36923	5.03287e-06	0.00151773	Gm8482	processed_pseudogene
ENSMUSG00000020886	1.56359	3.25094	7.27729	5.75941e-06	0.00164991	Dlg4	protein_coding
ENSMUSG00000031933	-1.61015	4.08338	-7.26349	5.87768e-06	0.00164991	Izumo1r	protein_coding
ENSMUSG00000036452	0.739561	6.73229	7.25483	5.95323e-06	0.00164991	Arhgap26	protein_coding
ENSMUSG00000020846	-1.43635	5.57279	-7.1756	6.69415e-06	0.00174612	Rflnb	protein_coding
ENSMUSG00000024063	-0.623367	8.68815	-7.19257	6.52763e-06	0.00174612	Lbh	protein_coding
ENSMUSG00000061859	-0.987632	5.01488	-7.18654	6.58632e-06	0.00174612	Patj	protein_coding
ENSMUSG00000027985	0.873173	6.39903	7.14313	7.02551e-06	0.00179731	Lef1	protein_coding
ENSMUSG00000048895	-1.35469	2.96595	-7.08117	7.70673e-06	0.00193439	Cdk5r1	protein_coding
ENSMUSG00000039193	4.15374	-0.0159538	7.03599	8.24741e-06	0.00201252	Nlrc4	protein_coding
ENSMUSG00000105987	0.630785	6.87305	7.03012	8.32057e-06	0.00201252	AI506816	processed_transcript
ENSMUSG00000033446	-1.00258	6.22743	-6.99493	8.77364e-06	0.00204186	Lpar6	protein_coding
ENSMUSG00000049866	0.709324	8.68911	6.99	8.83923e-06	0.00204186	Arl4c	protein_coding
ENSMUSG00000050357	-0.64015	7.56654	-6.98529	8.90232e-06	0.00204186	Carmil2	protein_coding
ENSMUSG00000019528	-0.739065	5.23751	-6.89595	1.01938e-05	0.00226014	Gyg	protein_coding
ENSMUSG00000055491	0.925211	5.71802	6.90393	1.00708e-05	0.00226014	Pprc1	protein_coding
ENSMUSG00000010609	0.631848	5.67557	6.86246	1.07277e-05	0.00230758	Psen2	protein_coding
ENSMUSG00000030654	-0.780042	8.67935	-6.86081	1.07547e-05	0.00230758	Arl6ip1	protein_coding
ENSMUSG00000033706	0.783876	4.67438	6.80192	1.17693e-05	0.00248519	Smyd5	protein_coding
ENSMUSG00000004266	0.72606	8.09434	6.7514	1.27204e-05	0.00248851	Ptpn6	protein_coding
ENSMUSG00000005973	-0.55853	6.52523	-6.77037	1.23539e-05	0.00248851	Rcn1	protein_coding
ENSMUSG00000017466	0.92787	5.78969	6.75935	1.25655e-05	0.00248851	Timp2	protein_coding
ENSMUSG00000020486	-1.31866	2.9996	-6.77793	1.22112e-05	0.00248851	Sept4	protein_coding
ENSMUSG00000029036	0.83481	5.26813	6.76572	1.24428e-05	0.00248851	Atad3a	protein_coding
ENSMUSG00000027601	-0.598309	5.19768	-6.72586	1.32316e-05	0.00255101	Mtfr1	protein_coding
ENSMUSG00000009585	-0.605374	8.51861	-6.70035	1.3764e-05	0.00257891	Apobec3	protein_coding
ENSMUSG00000070056	0.634801	5.56251	6.70698	1.36236e-05	0.00257891	Mfhas1	protein_coding
ENSMUSG00000033730	3.94917	2.68024	6.68737	1.40436e-05	0.00259475	Egr3	protein_coding
ENSMUSG00000020657	0.971414	4.24914	6.61832	1.56352e-05	0.00276105	Dnajc27	protein_coding
ENSMUSG00000024098	-0.581914	6.37034	-6.6192	1.56138e-05	0.00276105	Twsg1	protein_coding
ENSMUSG00000026070	1.02874	8.02393	6.62921	1.5372e-05	0.00276105	Il18r1	protein_coding
ENSMUSG00000042842	-0.957305	6.2905	-6.61266	1.57739e-05	0.00276105	Serpinb6b	protein_coding
ENSMUSG00000000823	0.779035	6.33305	6.6001	1.60862e-05	0.00277915	Zfp512b	protein_coding
ENSMUSG00000054404	1.39308	6.73631	6.57711	1.66748e-05	0.00284391	Slfn5	protein_coding
ENSMUSG00000061665	0.844496	4.76578	6.56294	1.70491e-05	0.00287093	Cd2ap	protein_coding
ENSMUSG00000024270	-0.605387	6.07806	-6.54685	1.74846e-05	0.00290747	Slc39a6	protein_coding
ENSMUSG00000021196	0.537772	8.3049	6.53591	1.77874e-05	0.00292131	Pfkp	protein_coding
ENSMUSG00000041921	0.803683	4.47389	6.49859	1.88629e-05	0.00306015	Metap1d	protein_coding
ENSMUSG00000035900	0.766312	8.11743	6.47803	1.94846e-05	0.00308576	Gramd4	protein_coding
ENSMUSG00000076490	-0.825457	9.33448	-6.47819	1.94796e-05	0.00308576	Trbc1	TR_C_gene
ENSMUSG00000002033	-0.642433	9.42267	-6.45444	2.02246e-05	0.0031105	Cd3g	protein_coding
ENSMUSG00000031557	-0.569754	8.10351	-6.45077	2.03423e-05	0.0031105	Plekha2	protein_coding
ENSMUSG00000041313	0.648179	6.29802	6.45305	2.0269e-05	0.0031105	Slc7a1	protein_coding
ENSMUSG00000028430	0.553409	6.71317	6.43084	2.09944e-05	0.00317373	Nol6	protein_coding
ENSMUSG00000022389	0.926346	5.60741	6.40937	2.17219e-05	0.00324682	Tef	protein_coding
ENSMUSG00000027333	-1.29781	3.13335	-6.37478	2.29502e-05	0.0033923	Smox	protein_coding
ENSMUSG00000075289	1.05534	5.50701	6.36747	2.32188e-05	0.00339429	Carns1	protein_coding
ENSMUSG00000020547	0.569742	5.71393	6.35137	2.38227e-05	0.00341147	Bzw2	protein_coding
ENSMUSG00000055053	0.95414	5.76782	6.35067	2.38492e-05	0.00341147	Nfic	protein_coding
ENSMUSG00000002109	-0.546864	6.11436	-6.32849	2.47097e-05	0.0034961	Ddb2	protein_coding
ENSMUSG00000021127	0.630954	7.92493	6.32202	2.49665e-05	0.0034961	Zfp36l1	protein_coding
ENSMUSG00000049555	-1.44306	2.12237	-6.30817	2.55261e-05	0.00350076	Tmie	protein_coding
ENSMUSG00000074129	-0.828647	5.63997	-6.30841	2.55164e-05	0.00350076	Rpl13a	protein_coding
ENSMUSG00000041168	0.510886	6.28206	6.27759	2.68095e-05	0.00357908	Lonp1	protein_coding
ENSMUSG00000060950	0.851451	3.69775	6.2856	2.64667e-05	0.00357908	Trmt61a	protein_coding
ENSMUSG00000063382	0.73636	7.00611	6.27539	2.69043e-05	0.00357908	Bcl9l	protein_coding
ENSMUSG00000025437	0.719389	5.80474	6.2575	2.76892e-05	0.00364702	Usp33	protein_coding
ENSMUSG00000021775	0.791918	5.93941	6.20298	3.02339e-05	0.00379436	Nr1d2	protein_coding
ENSMUSG00000024793	1.1993	6.01662	6.21567	2.962e-05	0.00379436	Tnfrsf25	protein_coding
ENSMUSG00000028010	0.782314	4.05187	6.20468	3.01507e-05	0.00379436	Gar1	protein_coding
ENSMUSG00000035047	0.571533	6.60026	6.22573	2.91431e-05	0.00379436	Kri1	protein_coding
ENSMUSG00000075010	-0.83782	8.28943	-6.20487	3.01417e-05	0.00379436	AW112010	lincRNA
ENSMUSG00000046711	-0.694613	5.13935	-6.1649	3.21564e-05	0.00394286	Hmga1	protein_coding
ENSMUSG00000063564	-1.87989	1.91198	-6.16203	3.23064e-05	0.00394286	Col23a1	protein_coding
ENSMUSG00000079110	1.71302	1.6407	6.16959	3.19124e-05	0.00394286	Capn3	protein_coding
ENSMUSG00000050732	-0.654126	6.11171	-6.15604	3.26217e-05	0.00394515	Vamp8	protein_coding
ENSMUSG00000020889	1.94403	1.46071	6.14334	3.33013e-05	0.00397894	Nr1d1	protein_coding
ENSMUSG00000028341	1.20806	3.83525	6.13339	3.38441e-05	0.00397894	Nr4a3	protein_coding
ENSMUSG00000032750	0.917473	4.09594	6.1288	3.40975e-05	0.00397894	Gab3	protein_coding
ENSMUSG00000059810	-0.663096	7.75597	-6.1334	3.38438e-05	0.00397894	Rgs3	protein_coding
ENSMUSG00000019960	-0.833937	5.74156	-6.11991	3.45945e-05	0.00400183	Dusp6	protein_coding
ENSMUSG00000029084	-0.90613	4.33539	-6.04388	3.9168e-05	0.00449183	Cd38	protein_coding
ENSMUSG00000025915	-1.17386	2.96546	-6.02727	4.02494e-05	0.00457639	Sgk3	protein_coding
ENSMUSG00000008683	-0.927702	9.17071	-6.00473	4.17671e-05	0.00459196	Rps15a	protein_coding
ENSMUSG00000012123	1.17714	3.30582	6.00506	4.17443e-05	0.00459196	Crybg2	protein_coding
ENSMUSG00000029923	-0.603233	5.8796	-6.01368	4.11573e-05	0.00459196	Rab19	protein_coding
ENSMUSG00000050271	0.851419	6.24756	6.01221	4.12565e-05	0.00459196	Prag1	protein_coding
ENSMUSG00000020823	-0.841181	6.59373	-5.97341	4.39765e-05	0.00475626	Sec14l1	protein_coding
ENSMUSG00000040010	1.21025	4.9083	5.97733	4.36936e-05	0.00475626	Slc7a5	protein_coding
ENSMUSG00000039159	-0.511526	7.18444	-5.95221	4.55414e-05	0.00488579	Ube2h	protein_coding
ENSMUSG00000015846	1.11448	4.66091	5.9107	4.87783e-05	0.00512503	Rxra	protein_coding
ENSMUSG00000031258	2.69628	0.392214	5.89782	4.98314e-05	0.00512503	Xkrx	protein_coding
ENSMUSG00000032021	0.544283	6.40013	5.90195	4.94912e-05	0.00512503	Crtam	protein_coding
ENSMUSG00000034993	0.987336	4.26009	5.90311	4.93957e-05	0.00512503	Vat1	protein_coding
ENSMUSG00000045411	0.719649	6.18229	5.89478	5.0083e-05	0.00512503	2410002F23Rik	protein_coding
ENSMUSG00000086564	-1.05329	4.93673	-5.91821	4.81753e-05	0.00512503	Cd101	protein_coding
ENSMUSG00000025498	0.721371	8.10286	5.88027	5.13041e-05	0.00520991	Irf7	protein_coding
ENSMUSG00000009739	-0.543849	7.16245	-5.86293	5.28046e-05	0.00524223	Pou6f1	protein_coding
ENSMUSG00000027185	0.453451	6.69945	5.86432	5.26828e-05	0.00524223	Nat10	protein_coding
ENSMUSG00000049410	1.66592	1.62696	5.87071	5.2126e-05	0.00524223	Zfp683	protein_coding
ENSMUSG00000062376	1.12749	3.53996	5.84629	5.42875e-05	0.0053102	Borcs7	protein_coding
ENSMUSG00000075225	-3.30764	0.194051	-5.84794	5.41385e-05	0.0053102	Ccdc162	protein_coding
ENSMUSG00000029415	0.589909	6.0377	5.83538	5.52841e-05	0.0053682	Sdad1	protein_coding
ENSMUSG00000052102	-0.699377	5.29542	-5.82928	5.58494e-05	0.0053838	Gnpda1	protein_coding
ENSMUSG00000001156	-0.549378	5.68367	-5.81302	5.73858e-05	0.00545537	Mxd1	protein_coding
ENSMUSG00000032012	-3.59366	-0.80903	-5.81275	5.7412e-05	0.00545537	Nectin1	protein_coding
ENSMUSG00000026005	-0.530307	5.74397	-5.8013	5.85209e-05	0.00548242	Rpe	protein_coding
ENSMUSG00000054072	-1.33291	4.89252	-5.80346	5.83101e-05	0.00548242	Iigp1	protein_coding
ENSMUSG00000027452	0.597631	6.57355	5.78822	5.98157e-05	0.00556453	Acss1	protein_coding
ENSMUSG00000024037	0.738269	4.59705	5.78022	6.06224e-05	0.00560041	Wdr4	protein_coding
ENSMUSG00000032475	-0.478362	6.00673	-5.76864	6.18108e-05	0.00567082	Nck1	protein_coding
ENSMUSG00000034543	0.522396	6.30019	5.74444	6.43731e-05	0.00586545	Morc2a	protein_coding
ENSMUSG00000040957	-1.44251	2.29844	-5.72395	6.6629e-05	0.0060297	Cables1	protein_coding
ENSMUSG00000020432	0.673967	4.41283	5.70829	6.84097e-05	0.00614049	Tcn2	protein_coding
ENSMUSG00000037458	-0.525863	7.29157	-5.70512	6.87764e-05	0.00614049	Azin1	protein_coding
ENSMUSG00000018476	0.868294	5.80848	5.68981	7.05751e-05	0.00620917	Kdm6b	protein_coding
ENSMUSG00000025236	0.611069	5.7539	5.67509	7.23513e-05	0.00620917	Adpgk	protein_coding
ENSMUSG00000028086	0.596432	5.48898	5.68497	7.11542e-05	0.00620917	Fbxw7	protein_coding
ENSMUSG00000030246	-1.12546	3.73075	-5.67871	7.19107e-05	0.00620917	Ldhb	protein_coding
ENSMUSG00000031652	0.580669	6.76716	5.68018	7.1733e-05	0.00620917	N4bp1	protein_coding
ENSMUSG00000049577	0.548601	6.69022	5.67133	7.2813e-05	0.00620917	Zfpm1	protein_coding
ENSMUSG00000078922	-1.04131	4.5534	-5.68768	7.08295e-05	0.00620917	Tgtp1	protein_coding
ENSMUSG00000026399	-0.901371	4.83951	-5.66155	7.40276e-05	0.006225	Cd55	protein_coding
ENSMUSG00000033066	-1.38196	3.8186	-5.65856	7.44024e-05	0.006225	Gas7	protein_coding
ENSMUSG00000064247	-1.28946	2.34629	-5.6605	7.41583e-05	0.006225	Plcxd1	protein_coding
ENSMUSG00000041420	0.716059	5.07653	5.65283	7.51273e-05	0.00624637	Meis3	protein_coding
ENSMUSG00000025558	-0.59319	6.12216	-5.64388	7.62754e-05	0.00630243	Dock9	protein_coding
ENSMUSG00000020806	0.682362	4.76721	5.63439	7.75112e-05	0.00631495	Rhbdf2	protein_coding
ENSMUSG00000023988	0.790987	5.0658	5.62147	7.92289e-05	0.00631495	Bysl	protein_coding
ENSMUSG00000024197	1.04327	4.36503	5.62623	7.85918e-05	0.00631495	Plin3	protein_coding
ENSMUSG00000046329	1.12192	2.43663	5.63152	7.78894e-05	0.00631495	Slc25a23	protein_coding
ENSMUSG00000050232	-1.08803	7.27843	-5.62113	7.92751e-05	0.00631495	Cxcr3	protein_coding
ENSMUSG00000094796	-0.535941	6.09358	-5.62145	7.92322e-05	0.00631495	BC147527	protein_coding
ENSMUSG00000018381	-0.58174	4.52803	-5.60229	8.18535e-05	0.00648153	Abi3	protein_coding
ENSMUSG00000019794	-0.464161	6.09541	-5.59262	8.32107e-05	0.00655001	Katna1	protein_coding
ENSMUSG00000029287	1.4756	2.79231	5.5735	8.59633e-05	0.00669609	Tgfbr3	protein_coding
ENSMUSG00000037355	0.835885	5.5589	5.57275	8.60732e-05	0.00669609	Uvssa	protein_coding
ENSMUSG00000022132	2.78416	-1.49382	5.56876	8.66611e-05	0.00670263	Cldn10	protein_coding
ENSMUSG00000001909	0.493371	6.05984	5.56095	8.78229e-05	0.00671441	Trmt1	protein_coding
ENSMUSG00000074227	-0.963111	5.42959	-5.56304	8.75103e-05	0.00671441	Spint2	protein_coding
ENSMUSG00000003199	0.624184	6.11452	5.52983	9.26163e-05	0.00704043	Mpnd	protein_coding
ENSMUSG00000021109	-0.469229	7.58638	-5.51775	9.45503e-05	0.00706804	Hif1a	protein_coding
ENSMUSG00000035239	-0.982394	3.44626	-5.51433	9.51048e-05	0.00706804	Neu3	protein_coding
ENSMUSG00000038663	-1.73953	2.06953	-5.51634	9.4778e-05	0.00706804	Fsd2	protein_coding
ENSMUSG00000072437	-1.0262	3.58211	-5.51786	9.45316e-05	0.00706804	Nanos1	protein_coding
ENSMUSG00000037759	-0.614377	4.82389	-5.50959	9.58798e-05	0.00708605	Ptger2	protein_coding
ENSMUSG00000003810	0.647028	5.16746	5.48383	0.00010021	0.00726111	Mast2	protein_coding
ENSMUSG00000022584	0.973383	7.79394	5.47939	0.000100978	0.00726111	Ly6c2	protein_coding
ENSMUSG00000043243	-1.27625	2.41393	-5.48097	0.000100703	0.00726111	Fam129c	protein_coding
ENSMUSG00000047434	0.633514	4.57678	5.49166	9.88725e-05	0.00726111	Xxylt1	protein_coding
ENSMUSG00000094626	2.71471	-0.767285	5.48803	9.94905e-05	0.00726111	Cecr6	protein_coding
ENSMUSG00000042594	1.19626	5.72971	5.47597	0.000101572	0.00726455	Sh2b3	protein_coding
ENSMUSG00000005824	1.13196	5.20003	5.47008	0.000102605	0.00729922	Tnfsf14	protein_coding
ENSMUSG00000038319	-1.37335	2.36167	-5.45445	0.000105399	0.00745807	Kcnh2	protein_coding
ENSMUSG00000059475	-0.529878	5.73038	-5.44836	0.000106509	0.00749678	Zfp426	protein_coding
ENSMUSG00000037058	-0.441665	7.31231	-5.44267	0.000107558	0.00753079	Paip2	protein_coding
ENSMUSG00000031532	-0.609907	9.23126	-5.42702	0.000110498	0.00769607	Saraf	protein_coding
ENSMUSG00000076617	-1.12299	7.09351	-5.41874	0.000112087	0.00776612	Ighm	IG_C_gene
ENSMUSG00000022948	0.889317	4.23587	5.41562	0.000112693	0.00776762	Setd4	protein_coding
ENSMUSG00000023007	1.7484	2.74494	5.4102	0.000113753	0.00780026	Prpf40b	protein_coding
ENSMUSG00000015745	0.9357	3.32209	5.39884	0.000116006	0.00783368	Plekho1	protein_coding
ENSMUSG00000026090	-1.18479	1.99258	-5.4046	0.000114856	0.00783368	2010300C02Rik	protein_coding
ENSMUSG00000048521	-0.829412	7.37583	-5.40121	0.000115531	0.00783368	Cxcr6	protein_coding
ENSMUSG00000016496	0.571601	6.03928	5.38545	0.000118722	0.00790673	Cd274	protein_coding
ENSMUSG00000019818	-0.487083	9.21171	-5.36486	0.000123032	0.00790673	Cd164	protein_coding
ENSMUSG00000027175	3.38847	-2.32855	5.37779	0.000120306	0.00790673	Tcp11l1	protein_coding
ENSMUSG00000028634	1.27828	3.49078	5.36799	0.000122367	0.00790673	Hivep3	protein_coding
ENSMUSG00000029178	0.668599	8.4539	5.37173	0.000121577	0.00790673	Klf3	protein_coding
ENSMUSG00000032350	0.478151	6.02782	5.37894	0.000120068	0.00790673	Gclc	protein_coding
ENSMUSG00000035045	2.34165	0.0641778	5.36714	0.000122545	0.00790673	Zc3h12b	protein_coding
ENSMUSG00000038046	0.97676	2.76483	5.38853	0.000118091	0.00790673	Mrm3	protein_coding
ENSMUSG00000040596	0.695024	6.52707	5.38338	0.000119148	0.00790673	Pogk	protein_coding
ENSMUSG00000044468	-0.997709	6.84343	-5.37273	0.000121366	0.00790673	Fam46c	protein_coding
ENSMUSG00000023960	-0.672651	4.22165	-5.35366	0.000125443	0.0080229	Enpp5	protein_coding
ENSMUSG00000039007	3.64012	0.712776	5.34888	0.000126488	0.00805107	Cpq	protein_coding
ENSMUSG00000034707	0.541949	6.3007	5.33627	0.000129287	0.00818414	Gns	protein_coding
ENSMUSG00000037860	-0.508819	6.61785	-5.33351	0.000129908	0.00818414	Aim2	protein_coding
ENSMUSG00000106847	0.577899	6.98523	5.33123	0.000130425	0.00818414	Peg13	sense_intronic
ENSMUSG00000004952	1.26342	2.63051	5.32694	0.0001314	0.00820665	Rasa4	protein_coding
ENSMUSG00000026087	-0.522646	5.67769	-5.32161	0.000132622	0.00823104	Mrpl30	protein_coding
ENSMUSG00000040276	-0.644261	6.18036	-5.31986	0.000133028	0.00823104	Pacsin1	protein_coding
ENSMUSG00000011256	-0.673133	8.42138	-5.30813	0.000135771	0.00836183	Adam19	protein_coding
ENSMUSG00000022353	0.93196	3.12767	5.30221	0.000137175	0.00837084	Mtss1	protein_coding
ENSMUSG00000025036	0.640306	4.30954	5.30378	0.000136801	0.00837084	Sfxn2	protein_coding
ENSMUSG00000038893	0.617627	6.41745	5.29366	0.000139234	0.00845769	Fam117a	protein_coding
ENSMUSG00000000776	0.585727	4.47028	5.28866	0.000140453	0.00848824	Polr3d	protein_coding
ENSMUSG00000030096	0.516782	6.89643	5.28638	0.000141013	0.00848824	Slc6a6	protein_coding
ENSMUSG00000020696	0.916575	4.40356	5.27658	0.000143443	0.00851884	Rffl	protein_coding
ENSMUSG00000024030	-0.687016	7.03629	-5.27885	0.000142877	0.00851884	Abcg1	protein_coding
ENSMUSG00000078994	-0.481554	4.86129	-5.28145	0.00014223	0.00851884	Zfp429	protein_coding
ENSMUSG00000108955	1.63388	1.29389	5.26802	0.000145602	0.00860866	Gm44775	TEC
ENSMUSG00000071660	-0.538657	5.97826	-5.26172	0.000147213	0.0086654	Ttc9c	protein_coding
ENSMUSG00000053553	2.2873	0.773563	5.25463	0.00014905	0.00873484	3110082I17Rik	protein_coding
ENSMUSG00000020638	0.633243	5.84751	5.24694	0.000151065	0.00873748	Cmpk2	protein_coding
ENSMUSG00000038291	-0.51968	5.70325	-5.25076	0.00015006	0.00873748	Snx25	protein_coding
ENSMUSG00000069114	3.27977	-0.730661	5.24772	0.000150861	0.00873748	Zbtb10	protein_coding
ENSMUSG00000037772	1.36651	1.64951	5.226	0.000156706	0.00896983	Mrpl23	protein_coding
ENSMUSG00000058756	1.35941	2.41594	5.22567	0.000156796	0.00896983	Thra	protein_coding
ENSMUSG00000062210	-0.68688	6.84235	-5.22455	0.000157105	0.00896983	Tnfaip8	protein_coding
ENSMUSG00000032202	-0.535692	7.47357	-5.22111	0.000158055	0.00898551	Rab27a	protein_coding
ENSMUSG00000020230	-0.632923	4.86288	-5.21775	0.000158987	0.00899999	Prmt2	protein_coding
ENSMUSG00000010048	0.739253	4.19588	5.20962	0.000161271	0.00901424	Ifrd2	protein_coding
ENSMUSG00000039747	0.53	8.02466	5.21301	0.000160316	0.00901424	Orai2	protein_coding
ENSMUSG00000048271	0.578564	7.49242	5.21077	0.000160946	0.00901424	Rbm33	protein_coding
ENSMUSG00000022704	0.937553	4.4622	5.20393	0.000162887	0.00906648	Qtrt2	protein_coding
ENSMUSG00000029053	-0.755791	4.76369	-5.19288	0.000166078	0.00920558	Prkcz	protein_coding
ENSMUSG00000039428	-0.469964	5.76434	-5.17813	0.000170441	0.00940821	Tmem135	protein_coding
ENSMUSG00000046562	-0.471836	7.61612	-5.17558	0.000171207	0.00941144	Unc119b	protein_coding
ENSMUSG00000067714	-0.603053	4.62844	-5.16402	0.000174722	0.00956514	Lpar5	protein_coding
ENSMUSG00000017631	-0.474176	8.10606	-5.15503	0.000177511	0.009678	Abr	protein_coding
ENSMUSG00000003746	-0.402454	7.61434	-5.14959	0.000179221	0.00973134	Man1a	protein_coding
ENSMUSG00000025959	0.820955	5.0497	5.14155	0.000181777	0.00982079	Klf7	protein_coding
ENSMUSG00000035545	0.762698	7.69306	5.13979	0.000182345	0.00982079	Leng8	protein_coding
ENSMUSG00000022526	-0.441994	6.1302	-5.12755	0.000186325	0.00999013	Zfp251	protein_coding
ENSMUSG00000028706	0.543986	4.5032	5.12326	0.000187742	0.00999013	Nsun4	protein_coding
ENSMUSG00000074578	-0.845478	5.16393	-5.12498	0.000187171	0.00999013	Zfas1	processed_transcript
ENSMUSG00000039911	2.15572	0.158061	5.11752	0.000189654	0.0100118	Spsb1	protein_coding
ENSMUSG00000076928	-0.511471	10.485	-5.11947	0.000189001	0.0100118	Trac	TR_C_gene
ENSMUSG00000047388	-0.414346	6.38136	-5.11061	0.000191982	0.0100912	Atmin	protein_coding
ENSMUSG00000074221	0.587726	4.43799	5.10857	0.000192676	0.0100912	Zfp568	protein_coding
ENSMUSG00000022094	0.58561	5.08294	5.10496	0.000193911	0.0101161	Slc39a14	protein_coding
ENSMUSG00000021886	-0.487175	6.33063	-5.10163	0.000195055	0.010136	Gpr65	protein_coding
ENSMUSG00000029465	-0.494119	7.46844	-5.0826	0.000201735	0.0104019	Arpc3	protein_coding
ENSMUSG00000032078	0.457151	6.05042	5.08339	0.000201453	0.0104019	Zpr1	protein_coding
ENSMUSG00000028675	-0.417314	7.11231	-5.0783	0.00020328	0.0104411	Pnrc2	protein_coding
ENSMUSG00000020692	0.650838	4.74763	5.06302	0.00020886	0.0105844	Nle1	protein_coding
ENSMUSG00000026510	0.447112	5.61235	5.06196	0.000209253	0.0105844	Trp53bp2	protein_coding
ENSMUSG00000040463	0.551029	7.48197	5.06786	0.000207076	0.0105844	Mybbp1a	protein_coding
ENSMUSG00000041607	0.482506	8.23233	5.06276	0.000208957	0.0105844	Mbp	protein_coding
ENSMUSG00000028419	-0.466168	6.10624	-5.05404	0.000212215	0.0106621	Chmp5	protein_coding
ENSMUSG00000060675	-0.777014	6.44964	-5.05357	0.000212393	0.0106621	Pla2g16	protein_coding
ENSMUSG00000022681	-0.5419	5.4549	-5.0493	0.000214008	0.0107028	Ntan1	protein_coding
ENSMUSG00000021785	-0.546312	6.6285	-5.04533	0.000215524	0.0107382	Ngly1	protein_coding
ENSMUSG00000068129	-0.474672	7.4897	-5.03732	0.000218612	0.0108515	Cst7	protein_coding
ENSMUSG00000024785	0.649346	4.91281	5.02716	0.000222595	0.0108539	Rcl1	protein_coding
ENSMUSG00000029804	0.43033	7.04194	5.02994	0.000221497	0.0108539	Herc3	protein_coding
ENSMUSG00000053898	-0.588834	6.60664	-5.0268	0.00022274	0.0108539	Ech1	protein_coding
ENSMUSG00000075270	1.46126	2.17433	5.0313	0.000220962	0.0108539	Pde11a	protein_coding
ENSMUSG00000085434	-3.4693	-1.84781	-5.02742	0.000222491	0.0108539	Gm11725	antisense
ENSMUSG00000021591	-1.13535	4.27906	-5.02263	0.000224397	0.0108551	Glrx	protein_coding
ENSMUSG00000039156	-0.46404	6.28029	-5.02331	0.000224125	0.0108551	Stim2	protein_coding
ENSMUSG00000053801	0.679738	4.60819	5.01742	0.000226487	0.0109165	Grwd1	protein_coding
ENSMUSG00000022517	0.432878	5.17717	5.00402	0.000231957	0.0111218	Mgrn1	protein_coding
ENSMUSG00000031367	-0.606532	5.85546	-4.99944	0.000233856	0.0111218	Ap1s2	protein_coding
ENSMUSG00000036155	0.533401	5.83134	5.0016	0.00023296	0.0111218	Mgat5	protein_coding
ENSMUSG00000055148	0.568775	8.57139	4.99888	0.00023409	0.0111218	Klf2	protein_coding
ENSMUSG00000032373	1.4596	1.29084	4.993	0.000236555	0.0111989	Car12	protein_coding
ENSMUSG00000005899	0.505218	5.59435	4.9881	0.000238634	0.0112175	Smpd4	protein_coding
ENSMUSG00000042389	0.997961	2.6136	4.98844	0.000238486	0.0112175	Tsen2	protein_coding
ENSMUSG00000054676	-0.537641	6.7729	-4.98324	0.000240711	0.0112753	1600014C10Rik	protein_coding
ENSMUSG00000109005	1.60262	2.70358	4.97822	0.000242878	0.0113369	Gm45221	TEC
ENSMUSG00000073676	-0.864533	6.05212	-4.97412	0.000244662	0.0113802	Hspe1	protein_coding
ENSMUSG00000054932	-1.1752	2.51572	-4.96972	0.000246592	0.01143	Afp	protein_coding
ENSMUSG00000055817	-0.389189	7.34091	-4.96575	0.000248347	0.0114714	Mta3	protein_coding
ENSMUSG00000020601	-0.949288	5.982	-4.96342	0.00024938	0.0114792	Trib2	protein_coding
ENSMUSG00000054150	0.727527	5.48003	4.96105	0.00025044	0.0114883	Syne3	protein_coding
ENSMUSG00000002319	0.731554	4.09993	4.9541	0.000253569	0.0115127	Ipo4	protein_coding
ENSMUSG00000034157	-0.515364	6.72132	-4.95617	0.000252633	0.0115127	Cipc	protein_coding
ENSMUSG00000044456	-0.483615	7.15866	-4.95504	0.000253144	0.0115127	Rin3	protein_coding
ENSMUSG00000024170	0.576958	5.04427	4.95155	0.00025473	0.0115261	Telo2	protein_coding
ENSMUSG00000002489	0.87377	4.05084	4.94681	0.000256898	0.0115848	Tiam1	protein_coding
ENSMUSG00000025086	0.633412	4.0471	4.94282	0.00025874	0.0116284	Trub1	protein_coding
ENSMUSG00000061578	2.56405	0.736392	4.93181	0.00026389	0.0117845	Ksr2	protein_coding
ENSMUSG00000113035	1.1136	4.10773	4.93161	0.000263983	0.0117845	5830428M24Rik	processed_transcript
ENSMUSG00000030674	0.719247	4.73498	4.92659	0.000266371	0.0118513	Qprt	protein_coding
ENSMUSG00000019872	-0.453251	7.27683	-4.91386	0.000272518	0.0120844	Smpdl3a	protein_coding
ENSMUSG00000055067	0.511601	4.75487	4.90626	0.000276256	0.0122094	Smyd3	protein_coding
ENSMUSG00000024070	0.566427	5.9371	4.89565	0.000281569	0.012403	Prkd3	protein_coding
ENSMUSG00000028398	-0.602823	4.89019	-4.8916	0.000283624	0.012442	Dmac1	protein_coding
ENSMUSG00000030688	0.713577	4.64819	4.89023	0.000284325	0.012442	Stard10	protein_coding
ENSMUSG00000027531	-0.476523	6.22257	-4.8877	0.000285619	0.0124577	Impa1	protein_coding
ENSMUSG00000027030	-0.444763	6.06186	-4.87225	0.000293663	0.0127508	Stk39	protein_coding
ENSMUSG00000034586	0.797925	5.96306	4.87113	0.000294256	0.0127508	Hid1	protein_coding
ENSMUSG00000074896	0.951957	6.99242	4.86718	0.000296357	0.0128001	Ifit3	protein_coding
ENSMUSG00000029642	-0.55888	6.20468	-4.86401	0.000298048	0.0128315	Polr1d	protein_coding
ENSMUSG00000012126	0.861523	5.36718	4.86191	0.00029918	0.0128387	Ubxn11	protein_coding
ENSMUSG00000058392	0.476971	5.88043	4.86	0.000300208	0.0128414	Rrp1b	protein_coding
ENSMUSG00000027332	0.44086	5.75991	4.84742	0.000307093	0.0130878	Ivd	protein_coding
ENSMUSG00000032263	1.02569	2.78799	4.84589	0.000307936	0.0130878	Bckdhb	protein_coding
ENSMUSG00000026097	-0.609712	5.5825	-4.83688	0.000312979	0.0132598	Ormdl1	protein_coding
ENSMUSG00000042050	3.60964	-1.23958	4.82971	0.000317052	0.0133473	Wdr60	protein_coding
ENSMUSG00000044149	0.670176	3.56907	4.8303	0.000316717	0.0133473	Nkrf	protein_coding
ENSMUSG00000026159	-0.479772	7.78128	-4.8237	0.000320514	0.0134082	Agfg1	protein_coding
ENSMUSG00000032883	2.12541	-0.863826	4.82471	0.000319929	0.0134082	Acsl3	protein_coding
ENSMUSG00000039157	-0.452357	8.09869	-4.81917	0.000323143	0.0134758	Fam102a	protein_coding
ENSMUSG00000021676	0.539638	6.92181	4.80981	0.000328656	0.0136203	Iqgap2	protein_coding
ENSMUSG00000024312	0.525407	5.21607	4.81113	0.000327869	0.0136203	Wdr46	protein_coding
ENSMUSG00000015087	0.34902	6.27158	4.80109	0.000333874	0.0136662	Rabl6	protein_coding
ENSMUSG00000022637	-0.486293	8.10893	-4.80166	0.000333529	0.0136662	Cblb	protein_coding
ENSMUSG00000061130	-0.428783	6.93736	-4.80237	0.000333101	0.0136662	Ppm1b	protein_coding
ENSMUSG00000083397	2.35697	-1.10929	4.80523	0.000331385	0.0136662	Gm5466	processed_pseudogene
ENSMUSG00000044258	-1.30761	5.36241	-4.79491	0.000337625	0.0137774	Ctla2a	protein_coding
ENSMUSG00000021218	-0.443118	8.78528	-4.78442	0.000344095	0.0139558	Gdi2	protein_coding
ENSMUSG00000028927	-0.439804	7.48751	-4.78598	0.000343122	0.0139558	Padi2	protein_coding
ENSMUSG00000053411	0.658593	7.88879	4.7818	0.000345729	0.0139794	Cbx7	protein_coding
ENSMUSG00000021242	-0.586217	8.17564	-4.77704	0.000348723	0.0140578	Npc2	protein_coding
ENSMUSG00000015597	0.594065	5.98668	4.7714	0.000352307	0.0141593	Zfp318	protein_coding
ENSMUSG00000031161	0.60222	4.5824	4.7659	0.000355831	0.0141924	Hdac6	protein_coding
ENSMUSG00000034659	0.636748	5.32544	4.76513	0.00035633	0.0141924	Tmem109	protein_coding
ENSMUSG00000040929	0.990163	4.64708	4.76654	0.000355422	0.0141924	Rfx3	protein_coding
ENSMUSG00000020137	-0.628221	4.55466	-4.75871	0.000360502	0.0143157	Thap2	protein_coding
ENSMUSG00000030657	0.906101	4.51663	4.75292	0.000364305	0.0143228	Xylt1	protein_coding
ENSMUSG00000034854	1.14704	2.54279	4.75225	0.000364746	0.0143228	Mfsd12	protein_coding
ENSMUSG00000042670	-0.668144	3.9101	-4.75189	0.000364986	0.0143228	Immp1l	protein_coding
ENSMUSG00000104413	-2.01251	-0.575082	-4.75243	0.000364628	0.0143228	Gm37065	antisense
ENSMUSG00000092274	1.26167	7.79255	4.74815	0.000367476	0.014378	Neat1	lincRNA
ENSMUSG00000058297	-0.988425	5.69066	-4.74606	0.000368868	0.0143902	Spock2	protein_coding
ENSMUSG00000056216	-0.417387	5.74779	-4.74001	0.000372941	0.0145065	Cebpg	protein_coding
ENSMUSG00000045302	0.332455	6.97054	4.73805	0.000374276	0.014516	Preb	protein_coding
ENSMUSG00000023393	0.555369	4.9889	4.73098	0.000379109	0.0146288	Slc17a9	protein_coding
ENSMUSG00000028224	0.73029	3.841	4.73058	0.000379383	0.0146288	Nbn	protein_coding
ENSMUSG00000016534	-0.50988	5.61736	-4.72619	0.000382422	0.0147033	Lamp2	protein_coding
ENSMUSG00000023186	-0.54827	5.7948	-4.71633	0.000389343	0.0148834	Vwa5a	protein_coding
ENSMUSG00000036299	-0.49035	5.9832	-4.71664	0.000389123	0.0148834	BC031181	protein_coding
ENSMUSG00000022856	1.0981	2.02783	4.70963	0.000394112	0.0148945	Tmem41a	protein_coding
ENSMUSG00000030844	-1.19618	3.79997	-4.71012	0.000393762	0.0148945	Rgs10	protein_coding
ENSMUSG00000041132	-0.45315	6.23974	-4.71322	0.000391549	0.0148945	N4bp2l1	protein_coding
ENSMUSG00000063354	-0.611242	5.0834	-4.71174	0.000392605	0.0148945	Slc39a4	protein_coding
ENSMUSG00000029276	-0.773046	3.84955	-4.70654	0.000396336	0.0149361	Glmn	protein_coding
ENSMUSG00000010936	0.340465	5.99939	4.70113	0.000400262	0.0149991	Vac14	protein_coding
ENSMUSG00000038780	0.463759	6.01105	4.70223	0.000399459	0.0149991	Smurf1	protein_coding
ENSMUSG00000043866	0.487725	4.61077	4.69659	0.000403579	0.0150808	Taf10	protein_coding
ENSMUSG00000048534	0.539568	5.61003	4.69506	0.00040471	0.0150808	Jaml	protein_coding
ENSMUSG00000001741	-0.471799	8.70439	-4.68056	0.000415538	0.0152705	Il16	protein_coding
ENSMUSG00000013629	0.506465	6.88042	4.68162	0.000414741	0.0152705	Cad	protein_coding
ENSMUSG00000017679	-0.377198	6.58735	-4.68248	0.00041409	0.0152705	Ttpal	protein_coding
ENSMUSG00000028803	0.547367	7.95047	4.68381	0.000413086	0.0152705	Nipal3	protein_coding
ENSMUSG00000036368	-1.05367	2.06874	-4.68505	0.000412154	0.0152705	Rmdn2	protein_coding
ENSMUSG00000031101	-0.445488	9.21864	-4.67807	0.000417429	0.0152795	Sash3	protein_coding
ENSMUSG00000040270	0.792919	5.20531	4.67722	0.000418082	0.0152795	Bach2	protein_coding
ENSMUSG00000044788	-1.28264	1.82772	-4.67262	0.000421605	0.0153661	Fads6	protein_coding
ENSMUSG00000003153	0.433653	6.744	4.66679	0.000426114	0.0154696	Slc2a3	protein_coding
ENSMUSG00000018796	0.805315	3.17493	4.66594	0.000426772	0.0154696	Acsl1	protein_coding
ENSMUSG00000006782	-0.404233	7.7732	-4.66341	0.000428749	0.0154991	Cnp	protein_coding
ENSMUSG00000021704	0.88735	4.79052	4.66021	0.000431257	0.0155475	Mtx3	protein_coding
ENSMUSG00000055541	1.02953	1.74731	4.65491	0.000435455	0.0156564	Lair1	protein_coding
ENSMUSG00000100170	-1.57433	1.15913	-4.64105	0.000446617	0.0160144	Gm28942	lincRNA
ENSMUSG00000086652	-0.702857	4.99438	-4.63874	0.000448509	0.016039	Gm14029	antisense
ENSMUSG00000005362	-0.409703	7.12515	-4.62324	0.000461404	0.0163817	Crbn	protein_coding
ENSMUSG00000014077	-0.367689	7.13279	-4.61844	0.00046548	0.0163817	Chp1	protein_coding
ENSMUSG00000026082	0.632987	4.56736	4.62073	0.000463534	0.0163817	Rev1	protein_coding
ENSMUSG00000026094	-0.512775	9.56491	-4.62146	0.000462917	0.0163817	Stk17b	protein_coding
ENSMUSG00000031112	-0.425654	7.08407	-4.61865	0.000465296	0.0163817	Stk26	protein_coding
ENSMUSG00000037679	0.68864	5.6568	4.62461	0.000460255	0.0163817	Inf2	protein_coding
ENSMUSG00000043004	-0.516009	6.85871	-4.61617	0.000467419	0.0164065	Gng2	protein_coding
ENSMUSG00000095174	-1.14623	1.97812	-4.61357	0.000469648	0.0164414	Gm20069	antisense
ENSMUSG00000026737	-0.398932	7.3972	-4.6116	0.000471345	0.0164575	Pip4k2a	protein_coding
ENSMUSG00000032290	-0.453768	5.39883	-4.60029	0.00048121	0.016758	Ptpn9	protein_coding
ENSMUSG00000020462	-0.640774	4.19966	-4.59073	0.00048972	0.016956	Cfap36	protein_coding
ENSMUSG00000036565	0.432254	5.98356	4.58962	0.00049072	0.016956	Ttyh3	protein_coding
ENSMUSG00000037225	1.7981	-0.656402	4.592	0.000488582	0.016956	Fgf2	protein_coding
ENSMUSG00000018899	-0.467779	8.65513	-4.57948	0.00049994	0.0172298	Irf1	protein_coding
ENSMUSG00000020390	-0.370861	6.91266	-4.57697	0.00050224	0.0172643	Ube2b	protein_coding
ENSMUSG00000003348	-0.434618	8.41117	-4.57291	0.000506	0.0173041	Mob3a	protein_coding
ENSMUSG00000032558	1.83983	0.50795	4.57409	0.00050491	0.0173041	Nphp3	protein_coding
ENSMUSG00000041695	3.37643	-2.00487	4.56866	0.000509968	0.0173633	Kcnj2	protein_coding
ENSMUSG00000077426	3.3494	-1.82503	4.56826	0.00051034	0.0173633	Gm26387	snoRNA
ENSMUSG00000031513	-0.385013	8.09609	-4.56184	0.000516398	0.0174888	Leprotl1	protein_coding
ENSMUSG00000032009	-0.700913	7.93055	-4.56156	0.000516657	0.0174888	Sesn3	protein_coding
ENSMUSG00000076757	-1.71314	4.43768	-4.5557	0.000522259	0.0176335	Tcrg-C4	TR_C_gene
ENSMUSG00000031447	0.445619	7.28178	4.55356	0.000524309	0.0176579	Lamp1	protein_coding
ENSMUSG00000035713	0.663125	3.51104	4.55159	0.000526215	0.0176774	Usp35	protein_coding
ENSMUSG00000049804	-0.727697	3.17881	-4.54907	0.000528662	0.0177148	Armcx4	protein_coding
ENSMUSG00000021262	0.504825	7.96087	4.53976	0.000537796	0.0179179	Evl	protein_coding
ENSMUSG00000032498	0.39528	5.43371	4.54022	0.000537336	0.0179179	Mlh1	protein_coding
ENSMUSG00000106547	2.4688	-0.464901	4.53878	0.000538763	0.0179179	B230303O12Rik	lincRNA
ENSMUSG00000047221	-0.712048	3.62749	-4.53372	0.000543802	0.0179955	Fam185a	protein_coding
ENSMUSG00000079505	-0.572678	4.95601	-4.53454	0.000542986	0.0179955	Gm11131	antisense
ENSMUSG00000022263	1.1678	2.87186	4.53162	0.000545906	0.0180203	Trio	protein_coding
ENSMUSG00000028680	-0.855592	5.34025	-4.52627	0.000551315	0.0181538	Plk3	protein_coding
ENSMUSG00000030314	0.571057	5.11441	4.51957	0.000558157	0.0183084	Atg7	protein_coding
ENSMUSG00000033773	-0.506808	5.24602	-4.51898	0.000558763	0.0183084	Rpap2	protein_coding
ENSMUSG00000047731	0.424155	7.17364	4.51177	0.000566245	0.018508	Wbp1l	protein_coding
ENSMUSG00000034266	-0.698849	6.50524	-4.50785	0.000570353	0.0185808	Batf	protein_coding
ENSMUSG00000034848	-0.445102	4.94861	-4.50698	0.000571265	0.0185808	Ttc21b	protein_coding
ENSMUSG00000040524	0.631835	5.20258	4.50412	0.000574282	0.0185937	Zfp609	protein_coding
ENSMUSG00000047649	0.654346	3.4169	4.50264	0.000575856	0.0185937	Cd3eap	protein_coding
ENSMUSG00000070372	-0.399633	7.54585	-4.50298	0.000575492	0.0185937	Capza1	protein_coding
ENSMUSG00000046519	-0.419038	5.45761	-4.50084	0.000577768	0.0186103	Golph3l	protein_coding
ENSMUSG00000033629	-0.382348	6.58579	-4.49694	0.000581939	0.0186849	Hacd3	protein_coding
ENSMUSG00000064373	-0.663542	4.70637	-4.49605	0.000582894	0.0186849	Selenop	protein_coding
ENSMUSG00000026436	0.445563	7.47353	4.49343	0.000585726	0.0187123	Elk4	protein_coding
ENSMUSG00000090141	1.62196	1.27254	4.49266	0.000586561	0.0187123	Gm614	protein_coding
ENSMUSG00000026158	-1.00461	2.86823	-4.49062	0.000588766	0.0187377	Ogfrl1	protein_coding
ENSMUSG00000028152	0.544768	4.7501	4.48836	0.000591236	0.0187714	Tspan5	protein_coding
ENSMUSG00000021595	0.410649	6.98516	4.48259	0.000597566	0.0189219	Nsun2	protein_coding
ENSMUSG00000074994	3.26083	0.358207	4.48145	0.00059882	0.0189219	Qser1	protein_coding
ENSMUSG00000015790	-0.382452	5.9592	-4.47551	0.000605434	0.0189572	Surf1	protein_coding
ENSMUSG00000020715	0.733447	5.72926	4.47471	0.00060632	0.0189572	Ern1	protein_coding
ENSMUSG00000020766	1.09605	3.73185	4.47405	0.000607064	0.0189572	Galk1	protein_coding
ENSMUSG00000034480	0.723519	4.30487	4.47746	0.000603251	0.0189572	Diaph2	protein_coding
ENSMUSG00000038214	0.78514	3.43856	4.47518	0.000605796	0.0189572	Bend3	protein_coding
ENSMUSG00000002833	0.383146	6.40078	4.47077	0.000610759	0.0189603	Hdgfl2	protein_coding
ENSMUSG00000029059	1.17793	1.37385	4.47017	0.000611439	0.0189603	Fam213b	protein_coding
ENSMUSG00000029550	0.364883	6.27776	4.47083	0.000610687	0.0189603	Sppl3	protein_coding
ENSMUSG00000018581	1.00191	1.74143	4.46725	0.000614743	0.0190184	Dnah11	protein_coding
ENSMUSG00000029470	0.66973	3.87867	4.46526	0.000617008	0.0190442	P2rx4	protein_coding
ENSMUSG00000037415	-0.470012	6.66803	-4.46332	0.00061923	0.0190442	Ranbp10	protein_coding
ENSMUSG00000049960	-0.549866	5.36211	-4.46276	0.000619871	0.0190442	Mrps16	protein_coding
ENSMUSG00000031666	-0.457993	8.67662	-4.45853	0.000624738	0.0191495	Rbl2	protein_coding
ENSMUSG00000020577	-0.49694	6.26921	-4.45576	0.000627943	0.0192035	Tspan13	protein_coding
ENSMUSG00000044813	3.71043	-3.42619	4.45437	0.000629565	0.019209	Shb	protein_coding
ENSMUSG00000036894	0.571864	5.79017	4.44912	0.000635705	0.0193519	Rap2b	protein_coding
ENSMUSG00000024696	-0.45663	6.90557	-4.44408	0.000641662	0.0194443	Lpxn	protein_coding
ENSMUSG00000104950	1.75651	0.461467	4.44432	0.000641377	0.0194443	4833413G10Rik	antisense
ENSMUSG00000086481	-1.78898	0.453408	-4.44257	0.000643466	0.0194546	Gm11707	lincRNA
ENSMUSG00000034042	-0.348517	7.55506	-4.43336	0.000654528	0.0197442	Gpbp1l1	protein_coding
ENSMUSG00000020393	0.453178	5.33125	4.42728	0.000661948	0.0197591	Kremen1	protein_coding
ENSMUSG00000025736	0.737398	4.22838	4.42923	0.000659552	0.0197591	Jmjd8	protein_coding
ENSMUSG00000027082	1.058	2.6941	4.42436	0.000665541	0.0197591	Tfpi	protein_coding
ENSMUSG00000029507	0.414504	5.16552	4.42981	0.000658848	0.0197591	Pus1	protein_coding
ENSMUSG00000030795	0.806842	7.82227	4.42333	0.000666813	0.0197591	Fus	protein_coding
ENSMUSG00000033697	-0.560713	5.17127	-4.42325	0.000666906	0.0197591	Arhgap39	protein_coding
ENSMUSG00000035311	0.368856	7.39461	4.42667	0.000662687	0.0197591	Gnptab	protein_coding
ENSMUSG00000100975	0.717465	3.41222	4.42397	0.000666016	0.0197591	Gm28875	lincRNA
ENSMUSG00000022678	-0.459962	6.84799	-4.4219	0.000668571	0.0197645	Nde1	protein_coding
ENSMUSG00000022900	-0.568455	5.69892	-4.4133	0.000679326	0.0200379	Ildr1	protein_coding
ENSMUSG00000004356	0.561073	5.86883	4.40566	0.000689016	0.0200444	Utp20	protein_coding
ENSMUSG00000020386	-0.457402	5.8872	-4.40877	0.00068506	0.0200444	Sar1b	protein_coding
ENSMUSG00000020840	-0.436295	6.41561	-4.40551	0.000689206	0.0200444	Blmh	protein_coding
ENSMUSG00000022686	0.379394	5.90673	4.40921	0.0006845	0.0200444	B3gnt5	protein_coding
ENSMUSG00000026069	2.06616	0.23709	4.40827	0.000685688	0.0200444	Il1rl1	protein_coding
ENSMUSG00000038546	-0.324693	7.3904	-4.40482	0.000690094	0.0200444	Ranbp9	protein_coding
ENSMUSG00000054499	-0.364619	7.19924	-4.41071	0.000682589	0.0200444	Dedd2	protein_coding
ENSMUSG00000009894	-0.54916	4.48373	-4.40252	0.00069305	0.0200864	Snap47	protein_coding
ENSMUSG00000032094	-0.517188	8.86613	-4.39912	0.000697433	0.0201694	Cd3d	protein_coding
ENSMUSG00000070939	0.431982	6.29504	4.39614	0.000701298	0.0202372	Tgfbrap1	protein_coding
ENSMUSG00000029061	-2.65092	-1.5621	-4.38926	0.000710319	0.0204532	Mmp23	protein_coding
ENSMUSG00000020253	-0.464939	6.02962	-4.3846	0.000716497	0.0205865	Ppm1m	protein_coding
ENSMUSG00000028383	-0.44241	5.28917	-4.3768	0.000726962	0.0208422	Hsdl2	protein_coding
ENSMUSG00000110148	-0.795751	2.71792	-4.37456	0.000729991	0.020884	5830408C22Rik	processed_transcript
ENSMUSG00000050179	-3.64157	1.51633	-4.36737	0.00073982	0.0211198	A930002I21Rik	lincRNA
ENSMUSG00000028496	-0.410997	6.83065	-4.36429	0.000744073	0.0211957	Mllt3	protein_coding
ENSMUSG00000006585	0.431318	5.75728	4.3618	0.000747528	0.0212487	Cdt1	protein_coding
ENSMUSG00000026358	-0.999549	7.14154	-4.36039	0.000749492	0.0212591	Rgs1	protein_coding
ENSMUSG00000001054	0.398517	6.10693	4.3573	0.000753812	0.0212659	Rmnd5b	protein_coding
ENSMUSG00000015804	-0.403954	6.29796	-4.35679	0.000754528	0.0212659	Med28	protein_coding
ENSMUSG00000037062	-0.377395	7.14996	-4.35679	0.000754522	0.0212659	Sh3glb1	protein_coding
ENSMUSG00000111390	1.64648	0.33848	4.35386	0.000758645	0.0213367	Gm48796	antisense
ENSMUSG00000020212	0.697146	3.75368	4.35106	0.000762607	0.0214029	Mdm1	protein_coding
ENSMUSG00000029428	0.823509	5.35246	4.3436	0.00077328	0.0216567	Stx2	protein_coding
ENSMUSG00000029705	0.595822	5.76713	4.33968	0.000778953	0.0217698	Cux1	protein_coding
ENSMUSG00000014791	-0.654675	3.37896	-4.33753	0.00078207	0.0218111	Elmo3	protein_coding
ENSMUSG00000007030	-1.73141	0.460725	-4.33523	0.000785426	0.0218588	Vwa7	protein_coding
ENSMUSG00000029471	0.449062	4.87825	4.3338	0.000787533	0.0218717	Camkk2	protein_coding
ENSMUSG00000015396	1.4198	1.72116	4.32283	0.000803806	0.0222607	Cd83	protein_coding
ENSMUSG00000036622	0.571136	5.87306	4.3221	0.000804886	0.0222607	Atp13a2	protein_coding
ENSMUSG00000002897	0.433794	8.03277	4.31885	0.00080978	0.0223496	Il17ra	protein_coding
ENSMUSG00000067235	1.00537	4.81765	4.31607	0.000813989	0.0224192	H2-Q10	protein_coding
ENSMUSG00000025626	-0.354192	6.06028	-4.31268	0.00081916	0.0224792	Phf6	protein_coding
ENSMUSG00000044867	-0.658588	5.30741	-4.31243	0.000819545	0.0224792	Gimap1os	processed_transcript
ENSMUSG00000002064	-0.408814	6.23041	-4.30861	0.0008254	0.0225006	Sdf2	protein_coding
ENSMUSG00000041124	-0.498393	5.19577	-4.30916	0.000824557	0.0225006	Msantd4	protein_coding
ENSMUSG00000086841	-0.896218	5.7609	-4.3089	0.000824966	0.0225006	2410006H16Rik	processed_transcript
ENSMUSG00000034271	-0.913063	2.99961	-4.30513	0.00083079	0.0226012	Jdp2	protein_coding
ENSMUSG00000032422	-0.365996	5.43355	-4.30215	0.00083542	0.0226808	Snx14	protein_coding
ENSMUSG00000024222	-0.484336	7.82233	-4.2986	0.000840981	0.0227853	Fkbp5	protein_coding
ENSMUSG00000062232	0.352874	6.16344	4.29697	0.000843537	0.0228081	Rapgef2	protein_coding
ENSMUSG00000020788	0.477773	9.61918	4.29287	0.000850029	0.0228906	Atp2a3	protein_coding
ENSMUSG00000030301	-0.751904	4.08709	-4.29394	0.000848318	0.0228906	Ccdc91	protein_coding
ENSMUSG00000078789	0.815655	3.37806	4.28905	0.000856103	0.0230075	Dph1	protein_coding
ENSMUSG00000038042	1.56942	0.621537	4.28665	0.000859951	0.0230644	Ptpdc1	protein_coding
ENSMUSG00000026694	0.571096	4.67523	4.28418	0.000863935	0.0231236	Mettl13	protein_coding
ENSMUSG00000027978	1.47332	0.664382	4.28109	0.000868943	0.0231236	Prss12	protein_coding
ENSMUSG00000049109	-0.376583	8.62036	-4.28098	0.000869113	0.0231236	Themis	protein_coding
ENSMUSG00000097471	-0.52771	4.19122	-4.2823	0.000866981	0.0231236	5830432E09Rik	antisense
ENSMUSG00000029676	-0.347123	5.48815	-4.27713	0.000875399	0.0231882	Pot1a	protein_coding
ENSMUSG00000036356	3.12397	-2.89768	4.27659	0.000876276	0.0231882	Csgalnact1	protein_coding
ENSMUSG00000054702	-0.538577	4.36875	-4.27629	0.00087677	0.0231882	Ap1s3	protein_coding
ENSMUSG00000020953	-3.23137	2.41435	-4.27431	0.000880024	0.0232281	Coch	protein_coding
ENSMUSG00000035133	0.80433	4.1391	4.27268	0.000882705	0.0232527	Arhgap5	protein_coding
ENSMUSG00000031221	-0.529883	6.38207	-4.26917	0.000888522	0.0232677	Igbp1	protein_coding
ENSMUSG00000045092	0.545587	8.27267	4.27012	0.000886952	0.0232677	S1pr1	protein_coding
ENSMUSG00000068923	-0.439585	7.4867	-4.27097	0.000885547	0.0232677	Syt11	protein_coding
ENSMUSG00000027438	2.78428	-1.33225	4.26668	0.000892665	0.0233303	Napb	protein_coding
ENSMUSG00000052681	0.391328	9.26217	4.26461	0.000896133	0.023375	Rap1b	protein_coding
ENSMUSG00000029561	0.851888	4.87176	4.26177	0.000900919	0.0234539	Oasl2	protein_coding
ENSMUSG00000107019	1.17758	1.28872	4.25988	0.000904103	0.0234908	Gm43682	TEC
ENSMUSG00000035049	0.746788	5.21991	4.25871	0.000906083	0.0234963	Rrp12	protein_coding
ENSMUSG00000033542	-1.78737	2.74707	-4.24962	0.000921629	0.023853	Arhgef5	protein_coding
ENSMUSG00000050592	-0.353369	8.06184	-4.24055	0.000937432	0.0242149	Fam78a	protein_coding
ENSMUSG00000021108	-0.416072	8.95404	-4.23818	0.000941596	0.0242753	Prkch	protein_coding
ENSMUSG00000027907	-0.681146	6.55739	-4.23457	0.000947985	0.0243927	S100a11	protein_coding
ENSMUSG00000036931	0.491547	5.7747	4.23021	0.000955767	0.0244982	Nfkbid	protein_coding
ENSMUSG00000047907	-1.89537	0.355452	-4.23102	0.000954308	0.0244982	Tshz2	protein_coding
ENSMUSG00000021182	0.55107	8.67421	4.22639	0.00096263	0.0245178	Ccdc88c	protein_coding
ENSMUSG00000024055	0.543877	5.10705	4.22569	0.000963904	0.0245178	Cyp4f13	protein_coding
ENSMUSG00000049687	0.991686	1.63027	4.22728	0.000961037	0.0245178	Fam109b	protein_coding
ENSMUSG00000090733	-0.677911	7.65425	-4.22856	0.000958726	0.0245178	Rps27	protein_coding
ENSMUSG00000023009	0.642314	4.78561	4.22387	0.000967193	0.0245545	Nckap5l	protein_coding
ENSMUSG00000008129	1.48364	0.883851	4.22105	0.000972327	0.024591	4930432K21Rik	protein_coding
ENSMUSG00000062082	-0.774311	4.57637	-4.22187	0.00097083	0.024591	Cd200r4	protein_coding
ENSMUSG00000023094	-0.681591	2.83706	-4.21697	0.000979786	0.0245926	Msrb2	protein_coding
ENSMUSG00000029009	0.633121	4.60341	4.21839	0.000977193	0.0245926	Mthfr	protein_coding
ENSMUSG00000040532	0.486424	4.58435	4.21895	0.00097617	0.0245926	Abhd11	protein_coding
ENSMUSG00000042303	1.11435	2.54786	4.21735	0.000979104	0.0245926	Sgsm3	protein_coding
ENSMUSG00000045394	-1.30946	2.62594	-4.21485	0.000983707	0.0246445	Epcam	protein_coding
ENSMUSG00000053477	0.684201	3.59093	4.21303	0.000987069	0.0246823	Tcf4	protein_coding
ENSMUSG00000042570	0.369343	4.93986	4.20907	0.000994421	0.0248195	Mier2	protein_coding
ENSMUSG00000020707	-0.580569	3.86676	-4.20232	0.0010071	0.0250419	Rnf135	protein_coding
ENSMUSG00000116180	-0.918183	2.296	-4.20282	0.00100616	0.0250419	AC123724.2	bidirectional_promoter_lncRNA
ENSMUSG00000053684	0.708686	3.83072	4.20107	0.00100947	0.025054	BC048403	protein_coding
ENSMUSG00000022324	-3.55283	-1.48362	-4.19887	0.00101365	0.0251039	Matn2	protein_coding
ENSMUSG00000114888	1.94373	1.05713	4.19803	0.00101525	0.0251039	AC140462.1	TEC
ENSMUSG00000018334	-0.514533	6.23561	-4.19251	0.00102583	0.0252714	Ksr1	protein_coding
ENSMUSG00000037148	-0.561674	4.93603	-4.19319	0.00102451	0.0252714	Arhgap10	protein_coding
ENSMUSG00000027778	-0.466318	5.91997	-4.19	0.00103067	0.0253438	Ift80	protein_coding
ENSMUSG00000024843	0.704591	3.61847	4.18785	0.00103485	0.025353	Chka	protein_coding
ENSMUSG00000031246	-0.497655	6.43425	-4.18828	0.00103401	0.025353	Sh3bgrl	protein_coding
ENSMUSG00000109137	3.12354	-3.88304	4.18645	0.00103757	0.0253729	Gm34908	lincRNA
ENSMUSG00000041477	0.498369	5.6367	4.18517	0.00104008	0.0253875	Dcp1b	protein_coding
ENSMUSG00000035929	0.435419	9.89724	4.18303	0.00104427	0.0253966	H2-Q4	protein_coding
ENSMUSG00000048232	1.26288	2.10059	4.18322	0.00104389	0.0253966	Fbxo10	protein_coding
ENSMUSG00000028995	0.509279	5.83905	4.18108	0.0010481	0.0254246	Fam126a	protein_coding
ENSMUSG00000032221	-0.610612	3.87321	-4.1805	0.00104924	0.0254246	Mns1	protein_coding
ENSMUSG00000024235	0.825865	4.33157	4.17893	0.00105235	0.0254534	Map3k8	protein_coding
ENSMUSG00000063882	-0.621009	6.8498	-4.17734	0.00105549	0.0254832	Uqcrh	protein_coding
ENSMUSG00000018570	1.7495	0.528976	4.17511	0.00105993	0.0254977	2810408A11Rik	protein_coding
ENSMUSG00000114937	-0.567083	5.49004	-4.17537	0.0010594	0.0254977	Gm30054	antisense
ENSMUSG00000064215	-0.553164	7.42177	-4.17385	0.00106244	0.025512	Ifi27	protein_coding
ENSMUSG00000023236	2.41826	-0.599916	4.17034	0.00106948	0.0256348	Scg5	protein_coding
ENSMUSG00000024357	0.867191	4.12123	4.16649	0.00107725	0.0256362	Sil1	protein_coding
ENSMUSG00000027718	-1.33148	0.998748	-4.16719	0.00107583	0.0256362	Il21	protein_coding
ENSMUSG00000039384	-0.611706	5.29973	-4.16868	0.00107281	0.0256362	Dusp10	protein_coding
ENSMUSG00000048827	1.39557	0.722436	4.16767	0.00107486	0.0256362	Pkd1l3	protein_coding
ENSMUSG00000041375	0.452738	5.52536	4.16442	0.00108145	0.0256903	Ccdc9	protein_coding
ENSMUSG00000005718	0.987532	3.06494	4.15977	0.00109096	0.0257348	Tfap4	protein_coding
ENSMUSG00000024817	-0.356769	7.11292	-4.15972	0.00109107	0.0257348	Uhrf2	protein_coding
ENSMUSG00000043987	0.453695	5.33214	4.16033	0.0010898	0.0257348	Cep164	protein_coding
ENSMUSG00000061607	0.566736	6.84241	4.16184	0.00108672	0.0257348	Mdc1	protein_coding
ENSMUSG00000027950	0.920765	2.39474	4.15483	0.00110114	0.0259266	Chrnb2	protein_coding
ENSMUSG00000036281	0.577207	5.90266	4.15299	0.00110496	0.0259705	Snapc4	protein_coding
ENSMUSG00000029714	0.505618	6.98978	4.15052	0.00111012	0.0260457	Gigyf1	protein_coding
ENSMUSG00000051998	-0.379072	8.4355	-4.14933	0.0011126	0.026058	Lax1	protein_coding
ENSMUSG00000057963	-0.435471	6.25577	-4.14625	0.00111907	0.0260718	Itpk1	protein_coding
ENSMUSG00000060166	0.394956	6.1098	4.14761	0.00111622	0.0260718	Zdhhc8	protein_coding
ENSMUSG00000078517	0.42172	5.8141	4.1464	0.00111876	0.0260718	Emc1	protein_coding
ENSMUSG00000001289	-0.537556	7.50773	-4.14185	0.00112839	0.0261131	Pfdn5	protein_coding
ENSMUSG00000038180	1.64507	-0.601641	4.1417	0.0011287	0.0261131	Spag4	protein_coding
ENSMUSG00000046056	2.72444	-0.0208924	4.14339	0.00112512	0.0261131	Sbsn	protein_coding
ENSMUSG00000076463	-4.28757	-1.15765	-4.1426	0.0011268	0.0261131	Trbv3	TR_V_gene
ENSMUSG00000018341	1.48859	2.93858	4.13905	0.00113435	0.0261927	Il12rb2	protein_coding
ENSMUSG00000086544	-2.4499	-2.26201	-4.13825	0.00113607	0.0261927	Chn1os3	antisense
ENSMUSG00000032295	0.487486	6.46413	4.13594	0.00114101	0.026261	Man2c1	protein_coding
ENSMUSG00000015656	-0.897063	9.68215	-4.13006	0.00115373	0.0265079	Hspa8	protein_coding
ENSMUSG00000020528	-0.38176	5.56503	-4.12579	0.00116305	0.0265297	Prpsap2	protein_coding
ENSMUSG00000024913	0.92808	2.13328	4.12857	0.00115697	0.0265297	Lrp5	protein_coding
ENSMUSG00000030742	-0.449957	8.59971	-4.12493	0.00116495	0.0265297	Lat	protein_coding
ENSMUSG00000033102	0.603764	4.90544	4.12415	0.00116664	0.0265297	Cdc14b	protein_coding
ENSMUSG00000035392	0.461574	5.05951	4.12724	0.00115988	0.0265297	Dennd1a	protein_coding
ENSMUSG00000044345	0.476123	5.91651	4.12581	0.001163	0.0265297	Marveld1	protein_coding
ENSMUSG00000035754	0.42465	5.43665	4.12234	0.00117065	0.0265753	Wdr18	protein_coding
ENSMUSG00000069769	-0.430038	6.35716	-4.12138	0.00117275	0.0265778	Msi2	protein_coding
ENSMUSG00000015377	0.481783	4.98957	4.12027	0.00117521	0.0265882	Dennd6b	protein_coding
ENSMUSG00000000134	0.460439	5.25051	4.11107	0.0011958	0.0269166	Tfe3	protein_coding
ENSMUSG00000040714	-0.80591	2.54946	-4.11184	0.00119404	0.0269166	Klc3	protein_coding
ENSMUSG00000096472	0.595115	6.48871	4.11262	0.00119229	0.0269166	Cdkn2d	protein_coding
ENSMUSG00000026024	-0.410093	5.48431	-4.10999	0.00119823	0.0269258	Als2	protein_coding
ENSMUSG00000021395	-0.296326	6.70074	-4.10867	0.00120121	0.0269436	Spin1	protein_coding
ENSMUSG00000056888	-0.575382	6.0323	-4.10785	0.00120307	0.0269436	Glipr1	protein_coding
ENSMUSG00000019866	0.3709	7.25389	4.10464	0.00121039	0.0270619	Crybg1	protein_coding
ENSMUSG00000034412	0.358482	5.58997	4.09892	0.00122352	0.0273095	Tbc1d10a	protein_coding
ENSMUSG00000032311	-2.30731	-0.334582	-4.098	0.00122564	0.027311	Nrg4	protein_coding
ENSMUSG00000074063	-1.12529	3.00788	-4.0964	0.00122936	0.0273482	Osgin1	protein_coding
ENSMUSG00000007817	0.719585	7.42031	4.09452	0.00123373	0.0273616	Zmiz1	protein_coding
ENSMUSG00000055717	-0.347752	6.43774	-4.09437	0.00123408	0.0273616	Slain1	protein_coding
ENSMUSG00000047146	1.40014	1.65049	4.09184	0.00123998	0.0274318	Tet1	protein_coding
ENSMUSG00000070639	0.506772	4.98392	4.09125	0.00124137	0.0274318	Lrrc8b	protein_coding
ENSMUSG00000018428	1.29555	1.70148	4.0891	0.00124642	0.0274522	Akap1	protein_coding
ENSMUSG00000032199	-0.319483	7.07163	-4.08942	0.00124567	0.0274522	Polr2m	protein_coding
ENSMUSG00000020156	0.335821	6.85101	4.08393	0.00125865	0.027634	Mum1	protein_coding
ENSMUSG00000039497	0.433785	4.9714	4.08385	0.00125883	0.027634	Dse	protein_coding
ENSMUSG00000029366	-0.495542	6.03104	-4.08211	0.00126299	0.0276796	Dck	protein_coding
ENSMUSG00000018171	-0.5403	7.6183	-4.07748	0.00127409	0.027877	Vmp1	protein_coding
ENSMUSG00000032788	0.698223	4.85976	4.07468	0.00128083	0.0279645	Pdxk	protein_coding
ENSMUSG00000037300	0.376497	6.47212	4.07321	0.00128439	0.0279645	Ttc13	protein_coding
ENSMUSG00000043323	0.445011	5.55988	4.07378	0.00128302	0.0279645	Fbrsl1	protein_coding
ENSMUSG00000020100	0.422107	5.28369	4.06971	0.00129292	0.0279671	Slc29a3	protein_coding
ENSMUSG00000020706	0.382763	6.55476	4.07027	0.00129157	0.0279671	Ftsj3	protein_coding
ENSMUSG00000022018	1.32092	2.79037	4.07056	0.00129086	0.0279671	Rgcc	protein_coding
ENSMUSG00000059883	-0.37817	5.74877	-4.0699	0.00129247	0.0279671	Irak4	protein_coding
ENSMUSG00000101335	1.584	0.374675	4.06691	0.0012998	0.0280701	Gm28229	sense_intronic
ENSMUSG00000020326	-0.533486	7.45401	-4.06385	0.00130733	0.0281415	Ccng1	protein_coding
ENSMUSG00000087666	1.96231	-0.440636	4.06451	0.00130569	0.0281415	B230359F08Rik	TR_V_gene
ENSMUSG00000057193	0.392104	9.10012	4.06057	0.00131546	0.0282707	Slc44a2	protein_coding
ENSMUSG00000026009	-0.531868	6.61896	-4.05958	0.00131792	0.028278	Icos	protein_coding
ENSMUSG00000019851	-1.14047	1.57671	-4.05423	0.00133132	0.0284423	Perp	protein_coding
ENSMUSG00000025041	0.406397	5.13903	4.05397	0.001332	0.0284423	Nt5c2	protein_coding
ENSMUSG00000091472	-3.06322	-1.96972	-4.05449	0.00133067	0.0284423	Gm3739	protein_coding
ENSMUSG00000017009	-2.48751	-1.35598	-4.04438	0.00135637	0.0288733	Sdc4	protein_coding
ENSMUSG00000036661	0.455387	4.52113	4.04432	0.00135652	0.0288733	Dennd3	protein_coding
ENSMUSG00000020261	-0.495753	6.1795	-4.04295	0.00136006	0.0289024	Slc36a1	protein_coding
ENSMUSG00000038116	0.37192	6.0143	4.0372	0.00137493	0.0291254	Phf20	protein_coding
ENSMUSG00000064289	-0.351722	6.76103	-4.03748	0.00137422	0.0291254	Tank	protein_coding
ENSMUSG00000028385	0.801554	4.64225	4.03518	0.0013802	0.0291804	Snx30	protein_coding
ENSMUSG00000039114	-1.89644	0.726929	-4.03453	0.00138192	0.0291804	Nrn1	protein_coding
ENSMUSG00000032349	-0.393872	6.89884	-4.03298	0.00138598	0.0292197	Elovl5	protein_coding
ENSMUSG00000004929	1.11759	3.17416	4.0314	0.00139013	0.0292394	Thop1	protein_coding
ENSMUSG00000028133	2.28872	0.469575	4.03095	0.0013913	0.0292394	Rwdd3	protein_coding
ENSMUSG00000031954	-0.387171	5.3548	-4.02968	0.00139466	0.0292636	Cfdp1	protein_coding
ENSMUSG00000062797	-0.516574	4.33529	-4.02826	0.00139842	0.0292963	Hikeshi	protein_coding
ENSMUSG00000002814	0.406872	5.15945	4.02562	0.00140543	0.029397	Top3a	protein_coding
ENSMUSG00000054342	0.433505	7.51663	4.02319	0.00141191	0.0294861	Kcnn4	protein_coding
ENSMUSG00000031132	1.30895	2.00782	4.02181	0.00141561	0.029517	Cd40lg	protein_coding
ENSMUSG00000044715	-0.36401	5.13701	-4.02007	0.00142029	0.0295221	Gskip	protein_coding
ENSMUSG00000047557	-0.837595	3.36857	-4.02065	0.00141872	0.0295221	Lxn	protein_coding
ENSMUSG00000004446	-0.415309	5.4364	-4.01771	0.00142664	0.0296078	Bid	protein_coding
ENSMUSG00000061979	0.616439	3.86685	4.0127	0.00144026	0.0298438	Rcc1l	protein_coding
ENSMUSG00000002778	-0.347033	5.85489	-4.011	0.0014449	0.0298934	Kdelr1	protein_coding
ENSMUSG00000032939	0.350425	5.75188	4.00809	0.00145291	0.0300125	Nup93	protein_coding
ENSMUSG00000078861	-0.749622	3.30501	-4.00695	0.00145603	0.0300304	Zfp931	protein_coding
ENSMUSG00000004100	0.420846	5.44932	4.00508	0.00146122	0.0300906	Ppan	protein_coding
ENSMUSG00000019813	-0.645997	3.79119	-4.00418	0.00146372	0.0300955	Cep57l1	protein_coding
ENSMUSG00000038712	0.488018	4.89572	4.00101	0.00147253	0.0301623	Mindy1	protein_coding
ENSMUSG00000040820	0.546666	5.54627	4.0012	0.00147201	0.0301623	Hlcs	protein_coding
ENSMUSG00000051166	0.790892	5.38568	4.00057	0.00147377	0.0301623	Eml5	protein_coding
ENSMUSG00000057137	-0.539418	4.31957	-3.99854	0.00147944	0.0302319	Tmem140	protein_coding
ENSMUSG00000026594	-0.829543	3.26906	-3.99557	0.00148782	0.0303565	Ralgps2	protein_coding
ENSMUSG00000019970	0.75244	6.92392	3.99235	0.00149693	0.0304255	Sgk1	protein_coding
ENSMUSG00000027997	-0.485269	4.46113	-3.99223	0.00149728	0.0304255	Casp6	protein_coding
ENSMUSG00000060477	-0.370494	5.66775	-3.99134	0.00149981	0.0304255	Irak2	protein_coding
ENSMUSG00000096210	1.02512	3.50669	3.99115	0.00150035	0.0304255	H1f0	protein_coding
ENSMUSG00000070461	0.805261	3.09857	3.98951	0.00150501	0.0304736	9230112E08Rik	sense_overlapping
ENSMUSG00000052557	0.743449	4.79523	3.98563	0.00151613	0.0306521	Gan	protein_coding
ENSMUSG00000002006	3.59265	-1.9624	3.98008	0.00153219	0.0306678	Pdzd4	protein_coding
ENSMUSG00000011171	2.8444	-1.79274	3.98446	0.0015195	0.0306678	Vipr2	protein_coding
ENSMUSG00000021257	-0.485683	4.19171	-3.98206	0.00152644	0.0306678	Angel1	protein_coding
ENSMUSG00000025047	0.46518	6.82478	3.98021	0.00153182	0.0306678	Pdcd11	protein_coding
ENSMUSG00000025103	-0.329198	5.93743	-3.98062	0.00153061	0.0306678	Btbd1	protein_coding
ENSMUSG00000033083	-0.725874	5.60328	-3.98278	0.00152436	0.0306678	Tbc1d4	protein_coding
ENSMUSG00000034154	0.448362	6.39841	3.97979	0.00153304	0.0306678	Ino80	protein_coding
ENSMUSG00000091956	-2.95903	-2.91651	-3.97727	0.00154039	0.0307685	C2cd4b	protein_coding
ENSMUSG00000036427	-0.505193	8.98992	-3.97385	0.00155041	0.0309223	Gpi1	protein_coding
ENSMUSG00000022205	-0.650527	7.01706	-3.97301	0.0015529	0.0309256	Sub1	protein_coding
ENSMUSG00000039046	0.513	5.31867	3.96869	0.0015657	0.0311337	Usp6nl	protein_coding
ENSMUSG00000020388	3.26298	-2.63895	3.96692	0.00157095	0.0311916	Pdlim4	protein_coding
ENSMUSG00000027411	0.329449	7.12774	3.963	0.0015827	0.0313774	Vps16	protein_coding
ENSMUSG00000097151	1.31264	0.883579	3.96223	0.00158503	0.0313774	Gm26514	lincRNA
ENSMUSG00000024597	0.474323	4.41682	3.9614	0.00158753	0.0313802	Slc12a2	protein_coding
ENSMUSG00000003575	0.572599	5.01072	3.95899	0.00159481	0.0314773	Crtc1	protein_coding
ENSMUSG00000026558	0.481832	6.36857	3.95738	0.00159969	0.0315269	Uck2	protein_coding
ENSMUSG00000000204	3.06733	-1.18831	3.95461	0.00160814	0.0315998	Slfn4	protein_coding
ENSMUSG00000036693	0.397986	5.58524	3.95516	0.00160645	0.0315998	Nop14	protein_coding
ENSMUSG00000002763	-0.374713	6.2176	-3.94933	0.00162437	0.0318248	Pex6	protein_coding
ENSMUSG00000091337	-0.557011	5.56961	-3.9501	0.001622	0.0318248	Eid1	protein_coding
ENSMUSG00000020149	-0.303296	6.46564	-3.94502	0.00163772	0.0319525	Rab1	protein_coding
ENSMUSG00000027086	0.53764	4.47975	3.94549	0.00163628	0.0319525	Fastkd1	protein_coding
ENSMUSG00000045777	0.946462	4.75017	3.9449	0.0016381	0.0319525	Ifitm10	protein_coding
ENSMUSG00000020289	0.466436	5.27924	3.94295	0.00164418	0.0320242	Nprl3	protein_coding
ENSMUSG00000094016	1.0829	1.30842	3.94096	0.00165042	0.0320988	Trav15-1-dv6-1	TR_V_gene
ENSMUSG00000028228	0.620173	5.64682	3.9396	0.0016547	0.0321349	Cpne3	protein_coding
ENSMUSG00000038679	-0.583091	5.61373	-3.93732	0.00166189	0.0321493	Trps1	protein_coding
ENSMUSG00000038764	0.916924	3.01276	3.93817	0.00165921	0.0321493	Ptpn3	protein_coding
ENSMUSG00000041654	0.493062	4.51771	3.93707	0.00166269	0.0321493	Slc39a11	protein_coding
ENSMUSG00000050332	0.664795	4.39245	3.93547	0.00166774	0.0322002	Amer1	protein_coding
ENSMUSG00000031015	-0.5488	4.48453	-3.93265	0.00167672	0.0323266	Swap70	protein_coding
ENSMUSG00000007589	0.416602	6.15123	3.92756	0.00169304	0.0325719	Tinf2	protein_coding
ENSMUSG00000030560	-0.45811	7.13754	-3.92715	0.00169434	0.0325719	Ctsc	protein_coding
ENSMUSG00000026189	1.30008	0.998482	3.92581	0.00169867	0.0326081	Pecr	protein_coding
ENSMUSG00000031029	-0.510859	8.43225	-3.92259	0.00170911	0.0326482	Eif3f	protein_coding
ENSMUSG00000036278	1.3353	1.52783	3.92139	0.00171303	0.0326482	Macrod1	protein_coding
ENSMUSG00000038065	-0.5557	6.19738	-3.92205	0.00171088	0.0326482	Mturn	protein_coding
ENSMUSG00000060739	-0.502658	6.88275	-3.9219	0.00171135	0.0326482	Nsa2	protein_coding
ENSMUSG00000078427	-0.568233	4.8042	-3.92429	0.00170358	0.0326482	Sarnp	protein_coding
ENSMUSG00000056917	-0.48994	8.89807	-3.91961	0.00171884	0.0326789	Sipa1	protein_coding
ENSMUSG00000082776	1.45644	1.08805	3.91939	0.00171955	0.0326789	Gm7061	processed_pseudogene
ENSMUSG00000045193	0.928665	6.59266	3.91715	0.00172692	0.0327721	Cirbp	protein_coding
ENSMUSG00000028622	0.353455	5.6349	3.9149	0.00173433	0.0328658	Mrpl37	protein_coding
ENSMUSG00000000532	0.625332	3.57351	3.91353	0.00173885	0.0329046	Acvr1b	protein_coding
ENSMUSG00000041028	-0.307989	7.70062	-3.90809	0.00175696	0.0332001	Ghitm	protein_coding
ENSMUSG00000036093	-0.408788	6.32612	-3.90581	0.00176461	0.0332502	Arl5a	protein_coding
ENSMUSG00000039087	0.956207	4.53646	3.90636	0.00176277	0.0332502	Rreb1	protein_coding
ENSMUSG00000062604	0.520232	6.63965	3.90369	0.00177173	0.0333372	Srpk2	protein_coding
ENSMUSG00000031628	-0.55545	6.68415	-3.90229	0.00177647	0.0333791	Casp3	protein_coding
ENSMUSG00000015337	1.07741	2.523	3.89709	0.00179416	0.0335819	Endog	protein_coding
ENSMUSG00000033916	-0.361065	6.2625	-3.89626	0.00179701	0.0335819	Chmp2a	protein_coding
ENSMUSG00000036882	1.12594	2.04618	3.89615	0.00179736	0.0335819	Arhgap33	protein_coding
ENSMUSG00000059897	-0.423127	4.45472	-3.89727	0.00179354	0.0335819	Zfp930	protein_coding
ENSMUSG00000000384	0.330899	5.99147	3.89174	0.00181254	0.0336658	Tbrg4	protein_coding
ENSMUSG00000029135	0.860936	5.17177	3.89385	0.00180528	0.0336658	Fosl2	protein_coding
ENSMUSG00000031176	-0.466803	5.03409	-3.89088	0.00181551	0.0336658	Dynlt3	protein_coding
ENSMUSG00000033809	0.489561	3.80811	3.89174	0.00181255	0.0336658	Alg3	protein_coding
ENSMUSG00000035640	0.496921	4.5011	3.89044	0.00181704	0.0336658	Cbarp	protein_coding
ENSMUSG00000043740	3.50062	-1.7083	3.89227	0.00181071	0.0336658	B430306N03Rik	protein_coding
ENSMUSG00000038205	1.131	3.49528	3.88912	0.00182162	0.0337038	Prkab2	protein_coding
ENSMUSG00000033255	-1.95746	-0.622593	-3.88754	0.0018271	0.0337114	Gm5134	protein_coding
ENSMUSG00000096727	-0.35954	7.82204	-3.88761	0.00182687	0.0337114	Psmb9	protein_coding
ENSMUSG00000021936	0.67209	4.71487	3.88649	0.00183078	0.0337324	Mapk8	protein_coding
ENSMUSG00000026035	-0.468179	5.14928	-3.88012	0.00185313	0.0340971	Ppil3	protein_coding
ENSMUSG00000025034	0.438691	7.04945	3.8791	0.00185676	0.0341166	Trim8	protein_coding
ENSMUSG00000039759	-0.504006	5.86498	-3.87439	0.00187349	0.0343767	Thap3	protein_coding
ENSMUSG00000023912	1.04607	2.15781	3.87315	0.00187794	0.0344108	Slc25a27	protein_coding
ENSMUSG00000035215	1.07313	2.0968	3.87076	0.0018865	0.0345201	Lsm7	protein_coding
ENSMUSG00000008999	-3.07954	0.413108	-3.86781	0.00189715	0.0345926	Bmp7	protein_coding
ENSMUSG00000021115	0.351988	5.21651	3.86641	0.00190222	0.0345926	Vrk1	protein_coding
ENSMUSG00000030413	-0.605768	5.73984	-3.86607	0.00190346	0.0345926	Pglyrp1	protein_coding
ENSMUSG00000037075	-0.325459	6.31372	-3.86793	0.00189673	0.0345926	Rnf139	protein_coding
ENSMUSG00000087231	2.22208	-0.707135	3.86613	0.00190326	0.0345926	E230016M11Rik	processed_transcript
ENSMUSG00000011008	0.470253	4.48259	3.86375	0.00191191	0.0346986	Mcoln2	protein_coding
ENSMUSG00000030882	1.50301	0.149234	3.85973	0.00192662	0.034918	Dnhd1	protein_coding
ENSMUSG00000024146	-0.529785	5.02175	-3.85777	0.00193386	0.0350016	Cript	protein_coding
ENSMUSG00000038497	-0.473114	4.99326	-3.85403	0.0019477	0.0352042	Tmco3	protein_coding
ENSMUSG00000005125	-0.671097	3.52799	-3.84928	0.00196545	0.0353329	Ndrg1	protein_coding
ENSMUSG00000026980	-0.395519	7.11959	-3.85011	0.00196232	0.0353329	Ly75	protein_coding
ENSMUSG00000075703	0.332218	5.84823	3.84983	0.00196338	0.0353329	Selenoi	protein_coding
ENSMUSG00000095677	-0.689635	2.99221	-3.85001	0.00196269	0.0353329	Dynlt1f	protein_coding
ENSMUSG00000079197	-0.429346	7.6977	-3.84802	0.00197016	0.0353698	Psme2	protein_coding
ENSMUSG00000044617	0.520644	4.5737	3.84718	0.00197333	0.035379	Zbtb39	protein_coding
ENSMUSG00000070031	-0.390466	5.89292	-3.84541	0.00198003	0.0354513	Sp140	protein_coding
ENSMUSG00000020492	-0.684758	4.11297	-3.84382	0.00198603	0.035511	Ska2	protein_coding
ENSMUSG00000015176	0.35241	5.74369	3.83824	0.00200732	0.0355759	Nolc1	protein_coding
ENSMUSG00000021474	0.332002	5.82489	3.83891	0.00200474	0.0355759	Sfxn1	protein_coding
ENSMUSG00000024065	0.485121	7.68364	3.83847	0.00200644	0.0355759	Ehd3	protein_coding
ENSMUSG00000026254	-0.340671	6.81568	-3.83734	0.00201077	0.0355759	Eif4e2	protein_coding
ENSMUSG00000031755	0.53316	4.02537	3.84018	0.00199988	0.0355759	Bbs2	protein_coding
ENSMUSG00000039485	-0.469198	5.2834	-3.84192	0.00199326	0.0355759	Tspyl4	protein_coding
ENSMUSG00000041506	0.426073	5.32147	3.83778	0.00200908	0.0355759	Rrp9	protein_coding
ENSMUSG00000061024	0.431948	4.76569	3.83727	0.00201105	0.0355759	Rrs1	protein_coding
ENSMUSG00000006736	0.54925	5.2194	3.83297	0.00202762	0.0356792	Tspan31	protein_coding
ENSMUSG00000020515	-0.292702	6.37807	-3.83374	0.00202466	0.0356792	Cnot8	protein_coding
ENSMUSG00000030102	0.472837	7.16136	3.83305	0.00202731	0.0356792	Itpr1	protein_coding
ENSMUSG00000097493	1.26309	0.995016	3.83333	0.00202621	0.0356792	9930014A18Rik	processed_transcript
ENSMUSG00000020549	0.321008	5.72164	3.83062	0.00203674	0.0357923	Elac2	protein_coding
ENSMUSG00000042719	0.336704	5.7244	3.82933	0.00204176	0.0358332	Naa25	protein_coding
ENSMUSG00000029534	0.66679	3.63898	3.82821	0.00204616	0.035863	St7	protein_coding
ENSMUSG00000029408	-0.478025	5.93219	-3.82645	0.00205304	0.0359363	Abcb9	protein_coding
ENSMUSG00000034484	-0.289394	6.51483	-3.82523	0.00205784	0.0359731	Snx2	protein_coding
ENSMUSG00000026946	-0.417668	6.23931	-3.82443	0.00206099	0.0359808	Nmi	protein_coding
ENSMUSG00000000628	0.802235	3.02404	3.81761	0.00208803	0.0360659	Hk2	protein_coding
ENSMUSG00000022186	-0.346843	6.47131	-3.82069	0.00207575	0.0360659	Oxct1	protein_coding
ENSMUSG00000022450	-0.458894	5.71978	-3.8173	0.00208926	0.0360659	Ndufa6	protein_coding
ENSMUSG00000027433	0.338962	8.33867	3.8179	0.00208685	0.0360659	Xrn2	protein_coding
ENSMUSG00000028741	0.585716	4.49689	3.81705	0.00209026	0.0360659	Mrto4	protein_coding
ENSMUSG00000029594	0.496527	5.28721	3.81919	0.0020817	0.0360659	Rbm19	protein_coding
ENSMUSG00000037992	0.82339	5.39005	3.82129	0.0020734	0.0360659	Rara	protein_coding
ENSMUSG00000042700	-0.476151	7.30444	-3.81845	0.00208467	0.0360659	Sipa1l1	protein_coding
ENSMUSG00000091754	-1.03133	2.11526	-3.82146	0.00207269	0.0360659	Gm3636	protein_coding
ENSMUSG00000033326	-0.385297	7.7107	-3.81525	0.00209745	0.036143	Kdm4a	protein_coding
ENSMUSG00000014769	-0.469029	7.41237	-3.81376	0.00210343	0.0361992	Psmb1	protein_coding
ENSMUSG00000025403	0.411682	6.47696	3.81081	0.00211536	0.0362789	Shmt2	protein_coding
ENSMUSG00000075254	0.657316	6.26844	3.81072	0.00211569	0.0362789	Heg1	protein_coding
ENSMUSG00000110702	1.91018	-0.273287	3.81059	0.00211625	0.0362789	Gm45767	antisense
ENSMUSG00000004568	0.516534	8.67407	3.80929	0.00212149	0.036322	Arhgef18	protein_coding
ENSMUSG00000033033	-0.452206	4.62871	-3.80837	0.00212523	0.0363392	Calhm2	protein_coding
ENSMUSG00000022971	0.418611	6.22553	3.8073	0.0021296	0.0363465	Ifnar2	protein_coding
ENSMUSG00000038365	-0.345726	5.26642	-3.80692	0.00213112	0.0363465	Fbxo25	protein_coding
ENSMUSG00000021114	-0.352835	6.53677	-3.8051	0.00213855	0.0363799	Atp6v1d	protein_coding
ENSMUSG00000058886	0.325102	5.49503	3.80537	0.00213744	0.0363799	Deaf1	protein_coding
ENSMUSG00000009566	0.764437	3.93411	3.79771	0.002169	0.0367634	Fpgs	protein_coding
ENSMUSG00000021892	0.813534	3.91746	3.79762	0.00216938	0.0367634	Sh3bp5	protein_coding
ENSMUSG00000030671	-0.576093	7.45955	-3.79763	0.00216932	0.0367634	Pde3b	protein_coding
ENSMUSG00000036078	0.480162	4.27343	3.79585	0.00217673	0.0367943	Sigmar1	protein_coding
ENSMUSG00000075470	-0.379031	6.55353	-3.79622	0.0021752	0.0367943	Deaf1	protein_coding
ENSMUSG00000067591	1.69792	0.722117	3.79518	0.00217952	0.0367945	Klra3	protein_coding
ENSMUSG00000072825	-0.721139	4.70218	-3.79394	0.0021847	0.0368354	Cep170b	protein_coding
ENSMUSG00000019731	-0.276153	6.83557	-3.78991	0.0022016	0.0370651	Slc35e1	protein_coding
ENSMUSG00000028910	0.630425	3.74172	3.78937	0.0022039	0.0370651	Mecr	protein_coding
ENSMUSG00000062859	1.08549	1.66401	3.78867	0.00220685	0.0370678	Tcp11	protein_coding
ENSMUSG00000006651	-0.636033	3.99668	-3.78738	0.00221228	0.0371122	Aplp1	protein_coding
ENSMUSG00000010290	-0.327923	5.02771	-3.7849	0.00222283	0.0372422	AI597479	protein_coding
ENSMUSG00000025979	-0.337925	5.65554	-3.78239	0.00223352	0.0373122	Mob4	protein_coding
ENSMUSG00000032497	0.346685	4.94494	3.78247	0.00223318	0.0373122	Lrrfip2	protein_coding
ENSMUSG00000046330	-0.67527	9.13979	-3.78195	0.00223542	0.0373122	Rpl37a	protein_coding
ENSMUSG00000031360	-0.339957	6.74849	-3.77951	0.00224588	0.0373929	Ctps2	protein_coding
ENSMUSG00000075327	-0.426309	6.01089	-3.77993	0.00224405	0.0373929	Zbtb2	protein_coding
ENSMUSG00000016498	-0.84654	1.96387	-3.77804	0.00225218	0.0374118	Pdcd1lg2	protein_coding
ENSMUSG00000038776	0.559665	6.05056	3.77794	0.00225264	0.0374118	Ephx1	protein_coding
ENSMUSG00000044475	-0.36349	4.79138	-3.77712	0.00225618	0.0374239	Ascc1	protein_coding
ENSMUSG00000048495	-0.607873	3.42442	-3.7754	0.0022636	0.0375002	Tyw5	protein_coding
ENSMUSG00000070942	0.648431	2.82448	3.77446	0.00226769	0.0375212	Il1rl2	protein_coding
ENSMUSG00000003308	0.288663	6.82887	3.77274	0.00227518	0.0375779	Keap1	protein_coding
ENSMUSG00000040774	-0.396818	6.15143	-3.77177	0.0022794	0.0375779	Cept1	protein_coding
ENSMUSG00000052934	0.497396	5.69699	3.77172	0.00227959	0.0375779	Fbxo31	protein_coding
ENSMUSG00000005981	0.277288	6.71588	3.76836	0.00229432	0.0375878	Trap1	protein_coding
ENSMUSG00000017713	-1.00689	3.52142	-3.77063	0.00228438	0.0375878	Tha1	protein_coding
ENSMUSG00000022051	-0.305486	7.02297	-3.76857	0.00229341	0.0375878	Bnip3l	protein_coding
ENSMUSG00000037336	1.71723	0.445346	3.76847	0.00229383	0.0375878	Mfsd2b	protein_coding
ENSMUSG00000039449	-0.280221	6.99612	-3.76972	0.00228836	0.0375878	Prpf18	protein_coding
ENSMUSG00000023965	-0.336502	5.34036	-3.76387	0.00231415	0.037866	Fbxl17	protein_coding
ENSMUSG00000055733	-1.30752	-0.053372	-3.76237	0.0023208	0.0379282	Nap1l3	protein_coding
ENSMUSG00000004071	0.525292	5.18624	3.75957	0.00233329	0.0380389	Cdip1	protein_coding
ENSMUSG00000032386	-0.408124	6.02586	-3.76016	0.00233064	0.0380389	Trip4	protein_coding
ENSMUSG00000024359	0.329014	7.41489	3.75812	0.00233976	0.0380978	Hspa9	protein_coding
ENSMUSG00000027569	0.285855	5.68425	3.75402	0.00235823	0.0383515	Mrgbp	protein_coding
ENSMUSG00000040675	0.364985	6.3761	3.75068	0.00237335	0.0385503	Mthfd1l	protein_coding
ENSMUSG00000035397	0.39804	4.7427	3.74928	0.00237973	0.0386068	Klf16	protein_coding
ENSMUSG00000025724	-0.317944	6.45787	-3.74704	0.00238999	0.0387259	Sec11a	protein_coding
ENSMUSG00000030335	-0.467661	4.61076	-3.74408	0.00240359	0.0388989	Mrpl51	protein_coding
ENSMUSG00000028936	-0.538874	8.31505	-3.74191	0.00241358	0.0390132	Rpl22	protein_coding
ENSMUSG00000003534	-1.21869	2.27569	-3.73921	0.00242613	0.0391209	Ddr1	protein_coding
ENSMUSG00000102114	-2.08611	-1.31139	-3.73934	0.00242551	0.0391209	BC048559	antisense
ENSMUSG00000076840	-0.460841	9.12992	-3.73566	0.00244266	0.0393398	Trav14-1	TR_V_gene
ENSMUSG00000074358	0.347342	4.80262	3.73419	0.00244955	0.0394031	Ccdc61	protein_coding
ENSMUSG00000055866	1.32534	2.54497	3.73261	0.00245701	0.0394278	Per2	protein_coding
ENSMUSG00000073563	-0.326877	5.85637	-3.73295	0.0024554	0.0394278	Csnk1g3	protein_coding
ENSMUSG00000056383	-0.419024	4.91968	-3.73133	0.00246304	0.0394768	AI987944	protein_coding
ENSMUSG00000040857	0.676048	4.38267	3.72849	0.00247651	0.039645	Erf	protein_coding
ENSMUSG00000025413	-0.289234	5.74577	-3.72775	0.00248002	0.0396534	Ttc4	protein_coding
ENSMUSG00000025352	-0.52429	5.02323	-3.72652	0.00248587	0.0396992	Gdf11	protein_coding
ENSMUSG00000020262	1.89861	0.188084	3.71556	0.00253869	0.0403973	Adarb1	protein_coding
ENSMUSG00000027002	0.57477	3.98554	3.71566	0.00253816	0.0403973	Nckap1	protein_coding
ENSMUSG00000029370	-1.276	-0.0150194	-3.71633	0.00253492	0.0403973	Rassf6	protein_coding
ENSMUSG00000058997	0.427868	5.33847	3.70862	0.00257268	0.0408894	Vwa8	protein_coding
ENSMUSG00000038954	-0.604217	3.58004	-3.70695	0.00258093	0.0409227	Supt3	protein_coding
ENSMUSG00000039556	1.42952	0.565211	3.70721	0.00257967	0.0409227	Ppp1r3f	protein_coding
ENSMUSG00000029204	-0.454075	7.92361	-3.70612	0.00258509	0.040926	Rhoh	protein_coding
ENSMUSG00000063015	-0.42831	7.9925	-3.70567	0.00258729	0.040926	Ccni	protein_coding
ENSMUSG00000017707	-0.401443	8.58991	-3.70052	0.00261303	0.0409274	Serinc3	protein_coding
ENSMUSG00000027854	0.496194	6.81624	3.7007	0.00261213	0.0409274	Sike1	protein_coding
ENSMUSG00000039307	1.0059	2.08857	3.70068	0.00261218	0.0409274	Hexdc	protein_coding
ENSMUSG00000040710	-0.528357	6.76155	-3.70072	0.00261198	0.0409274	St8sia4	protein_coding
ENSMUSG00000043008	0.395602	7.33139	3.7031	0.00260011	0.0409274	Klhl6	protein_coding
ENSMUSG00000048285	0.626234	4.33998	3.70011	0.00261507	0.0409274	Frmd6	protein_coding
ENSMUSG00000052428	-0.367844	5.44738	-3.70217	0.00260472	0.0409274	Tmco1	protein_coding
ENSMUSG00000053693	-2.26401	-0.608795	-3.70267	0.00260224	0.0409274	Mast1	protein_coding
ENSMUSG00000098188	1.40181	0.923409	3.70315	0.00259986	0.0409274	Sowahc	protein_coding
ENSMUSG00000028957	0.844091	2.65897	3.69849	0.00262322	0.0409586	Per3	protein_coding
ENSMUSG00000029050	0.403179	7.09227	3.69871	0.00262207	0.0409586	Ski	protein_coding
ENSMUSG00000050552	-0.419113	5.19991	-3.69724	0.00262949	0.0410084	Lamtor4	protein_coding
ENSMUSG00000029385	-0.381193	6.69705	-3.695	0.00264085	0.0411373	Ccng2	protein_coding
ENSMUSG00000004561	0.337821	5.89657	3.69089	0.00266174	0.0413226	Mettl17	protein_coding
ENSMUSG00000021686	-0.337851	7.23047	-3.69022	0.00266517	0.0413226	Ap3b1	protein_coding
ENSMUSG00000063077	0.712644	7.2031	3.69032	0.00266468	0.0413226	Kif1b	protein_coding
ENSMUSG00000094212	2.05065	-0.986231	3.69101	0.00266116	0.0413226	Trav14-3	TR_V_gene
ENSMUSG00000097579	0.77976	2.5234	3.68813	0.00267592	0.041441	Gm26799	lincRNA
ENSMUSG00000003154	0.324909	6.3865	3.68551	0.0026894	0.0416012	Foxj2	protein_coding
ENSMUSG00000019883	-0.613159	4.11267	-3.6834	0.00270031	0.0416247	Echdc1	protein_coding
ENSMUSG00000035863	1.01942	3.23648	3.68344	0.00270013	0.0416247	Palm	protein_coding
ENSMUSG00000047242	-0.406511	5.08609	-3.68453	0.00269445	0.0416247	Taf9b	protein_coding
ENSMUSG00000038886	0.431955	7.16752	3.68057	0.00271504	0.0418034	Man2a2	protein_coding
ENSMUSG00000020743	-0.499327	6.14142	-3.67977	0.0027192	0.0418191	Mif4gd	protein_coding
ENSMUSG00000006345	-0.852923	4.09013	-3.67829	0.00272696	0.041851	Ggt1	protein_coding
ENSMUSG00000041079	-0.574902	3.8284	-3.67817	0.00272757	0.041851	Rwdd2b	protein_coding
ENSMUSG00000046865	0.755796	3.57181	3.6759	0.00273948	0.0419854	Fbl	protein_coding
ENSMUSG00000040548	0.429079	4.5864	3.6743	0.00274791	0.0420661	Tex2	protein_coding
ENSMUSG00000021123	-0.56037	3.57994	-3.67184	0.00276094	0.042217	Rdh12	protein_coding
ENSMUSG00000026335	1.07828	1.28604	3.66897	0.00277624	0.0424022	Pam	protein_coding
ENSMUSG00000021365	-0.350359	8.11831	-3.6664	0.00278993	0.0425136	Nedd9	protein_coding
ENSMUSG00000066894	-0.905614	2.24689	-3.66662	0.0027888	0.0425136	Vsig10	protein_coding
ENSMUSG00000027863	-0.376581	8.59961	-3.66542	0.00279522	0.0425455	Cd2	protein_coding
ENSMUSG00000029095	0.772998	1.66662	3.66235	0.00281175	0.0427195	Ablim2	protein_coding
ENSMUSG00000061455	0.39613	5.44837	3.66211	0.00281307	0.0427195	Stx17	protein_coding
ENSMUSG00000009013	-0.615733	6.14955	-3.6573	0.00283915	0.0429063	Dynll1	protein_coding
ENSMUSG00000032267	0.595629	4.92075	3.65714	0.00284002	0.0429063	Usp28	protein_coding
ENSMUSG00000038963	0.746807	3.21955	3.6588	0.00283101	0.0429063	Slco4a1	protein_coding
ENSMUSG00000042460	-0.326482	6.80417	-3.65687	0.0028415	0.0429063	C1galt1	protein_coding
ENSMUSG00000053012	-0.37052	5.68922	-3.65772	0.0028369	0.0429063	Krcc1	protein_coding
ENSMUSG00000034522	-0.354135	5.60647	-3.65576	0.00284761	0.0429498	Zfp395	protein_coding
ENSMUSG00000021193	0.304461	5.97558	3.65307	0.00286235	0.0430744	Pitrm1	protein_coding
ENSMUSG00000034936	0.734827	3.8536	3.65314	0.00286199	0.0430744	Arl4d	protein_coding
ENSMUSG00000062937	0.338711	5.75942	3.65241	0.00286597	0.0430803	Mtap	protein_coding
ENSMUSG00000042308	0.417715	4.99001	3.64935	0.00288287	0.0432488	Setd1a	protein_coding
ENSMUSG00000053263	-1.49001	-0.44197	-3.64862	0.00288694	0.0432488	Gm12592	processed_transcript
ENSMUSG00000054612	-2.28385	-1.06395	-3.64899	0.00288487	0.0432488	Mgmt	protein_coding
ENSMUSG00000058173	-0.60396	3.26763	-3.64729	0.00289431	0.0433105	Smco4	protein_coding
ENSMUSG00000001891	-0.344088	5.89841	-3.63986	0.00293597	0.043682	Ugp2	protein_coding
ENSMUSG00000020718	0.534975	4.11242	3.64033	0.00293332	0.043682	Polg2	protein_coding
ENSMUSG00000031490	0.790404	1.72084	3.64117	0.00292861	0.043682	Eif4ebp1	protein_coding
ENSMUSG00000056666	0.882931	1.83312	3.64074	0.00293104	0.043682	Retsat	protein_coding
ENSMUSG00000067220	-1.16353	2.0641	-3.63996	0.00293542	0.043682	Cnga1	protein_coding
ENSMUSG00000103088	-1.5171	0.729485	-3.63935	0.00293884	0.043682	Pcdhgb6	protein_coding
ENSMUSG00000011158	0.293494	6.66017	3.63543	0.00296109	0.0437328	Brf1	protein_coding
ENSMUSG00000028431	0.293073	5.9473	3.63614	0.00295705	0.0437328	Ikbkap	protein_coding
ENSMUSG00000030386	-0.533667	4.17402	-3.63527	0.00296199	0.0437328	Zfp606	protein_coding
ENSMUSG00000032834	0.368248	5.62605	3.6356	0.00296014	0.0437328	Pwp2	protein_coding
ENSMUSG00000062078	0.454897	5.75521	3.63656	0.0029547	0.0437328	Qk	protein_coding
ENSMUSG00000085213	-0.679366	2.3937	-3.63799	0.00294655	0.0437328	Gm13091	antisense
ENSMUSG00000021807	-0.468054	6.32839	-3.63318	0.00297395	0.0437694	Rtraf	protein_coding
ENSMUSG00000021830	-0.40341	4.97656	-3.63112	0.00298575	0.0437694	Txndc16	protein_coding
ENSMUSG00000026727	0.393976	5.14127	3.63082	0.00298749	0.0437694	Rsu1	protein_coding
ENSMUSG00000031398	1.03606	2.04339	3.63319	0.00297388	0.0437694	Plxna3	protein_coding
ENSMUSG00000034833	0.694132	6.01056	3.63166	0.00298265	0.0437694	Tespa1	protein_coding
ENSMUSG00000038371	1.22767	0.738355	3.63213	0.00297997	0.0437694	Sbf2	protein_coding
ENSMUSG00000106099	1.03507	2.09468	3.63117	0.00298545	0.0437694	Gm42664	sense_intronic
ENSMUSG00000111521	0.700869	2.66688	3.6286	0.00300023	0.0439076	Gm48529	antisense
ENSMUSG00000003644	-0.42526	8.42822	-3.62253	0.00303549	0.044229	Rps6ka1	protein_coding
ENSMUSG00000025781	-0.394108	7.37955	-3.6236	0.00302927	0.044229	Atp5c1	protein_coding
ENSMUSG00000046962	0.497853	4.76487	3.62285	0.00303364	0.044229	Zbtb21	protein_coding
ENSMUSG00000063358	-0.318085	7.836	-3.62347	0.00303	0.044229	Mapk1	protein_coding
ENSMUSG00000032322	-0.336873	7.92822	-3.61204	0.0030974	0.0450531	Pstpip1	protein_coding
ENSMUSG00000075486	-0.405218	5.2432	-3.6118	0.00309882	0.0450531	Commd6	protein_coding
ENSMUSG00000020899	0.410996	5.20396	3.61094	0.00310396	0.0450786	Pfas	protein_coding
ENSMUSG00000044453	2.79926	-2.56732	3.60868	0.00311748	0.0451272	Ffar1	protein_coding
ENSMUSG00000045464	-0.685237	2.89465	-3.60899	0.00311564	0.0451272	2810002D19Rik	processed_transcript
ENSMUSG00000104467	1.64342	-0.272518	3.60927	0.00311394	0.0451272	Gm37660	TEC
ENSMUSG00000026637	-0.352757	6.28503	-3.60567	0.0031356	0.0453402	Traf5	protein_coding
ENSMUSG00000029131	-0.38179	5.36466	-3.6037	0.00314751	0.0454629	Dnajb6	protein_coding
ENSMUSG00000002699	-0.325714	8.60306	-3.60307	0.00315133	0.0454687	Lcp2	protein_coding
ENSMUSG00000027281	-0.577086	4.21993	-3.60026	0.00316841	0.0456656	Slx4ip	protein_coding
ENSMUSG00000029426	-0.345312	6.46578	-3.5987	0.00317793	0.0457532	Scarb2	protein_coding
ENSMUSG00000014496	0.475806	6.11429	3.59662	0.00319071	0.0458696	Ankrd28	protein_coding
ENSMUSG00000097729	0.620285	3.73241	3.59626	0.00319291	0.0458696	2310015A10Rik	processed_transcript
ENSMUSG00000050075	-0.386352	5.9363	-3.59456	0.0032034	0.0458717	Gpr171	protein_coding
ENSMUSG00000051335	0.422685	5.57532	3.59481	0.00320186	0.0458717	Gfod1	protein_coding
ENSMUSG00000057649	0.330436	6.93908	3.59521	0.00319941	0.0458717	Brd9	protein_coding
ENSMUSG00000035299	2.55758	-0.420298	3.5932	0.00321177	0.0459422	Mid1	protein_coding
ENSMUSG00000001829	0.329025	4.82832	3.58965	0.0032338	0.0459607	Clpb	protein_coding
ENSMUSG00000021252	-0.400275	5.02435	-3.58982	0.00323273	0.0459607	Erg28	protein_coding
ENSMUSG00000028567	-0.330608	5.4868	-3.59239	0.00321678	0.0459607	Txndc12	protein_coding
ENSMUSG00000039304	-0.482354	6.21011	-3.59185	0.00322014	0.0459607	Tnfsf10	protein_coding
ENSMUSG00000056145	-0.642823	6.81221	-3.59075	0.00322698	0.0459607	AI504432	lincRNA
ENSMUSG00000076483	-0.591686	5.08823	-3.59048	0.00322867	0.0459607	Trbj1-1	TR_J_gene
ENSMUSG00000031618	1.54135	-0.100195	3.58796	0.00324433	0.0460013	Nr3c2	protein_coding
ENSMUSG00000037295	0.392058	6.77328	3.58753	0.00324703	0.0460013	Ldlrap1	protein_coding
ENSMUSG00000091537	-0.465753	6.3786	-3.58756	0.00324686	0.0460013	Tma7	protein_coding
ENSMUSG00000026409	0.742152	3.29387	3.58631	0.00325466	0.0460604	Pfkfb2	protein_coding
ENSMUSG00000020780	0.291928	6.84617	3.58277	0.00327694	0.0460974	Srp68	protein_coding
ENSMUSG00000027245	0.68619	2.76859	3.58341	0.00327294	0.0460974	Hypk	protein_coding
ENSMUSG00000029063	0.27604	6.84027	3.58302	0.00327537	0.0460974	Nadk	protein_coding
ENSMUSG00000045294	0.578559	4.77812	3.58317	0.00327444	0.0460974	Insig1	protein_coding
ENSMUSG00000047909	0.540142	6.35688	3.58246	0.00327888	0.0460974	Ankrd16	protein_coding
ENSMUSG00000061882	0.766606	2.33517	3.58204	0.00328154	0.0460974	Ccdc62	protein_coding
ENSMUSG00000062328	-0.462812	7.15938	-3.5853	0.00326104	0.0460974	Rpl17	protein_coding
ENSMUSG00000032705	0.413304	5.46983	3.57993	0.00329491	0.0461877	Exd2	protein_coding
ENSMUSG00000086316	-0.5513	4.14879	-3.58007	0.003294	0.0461877	Nbdy	protein_coding
ENSMUSG00000091661	1.49312	-0.0779428	3.57671	0.00331542	0.0464263	Gm17021	sense_overlapping
ENSMUSG00000023927	0.67324	6.61922	3.57337	0.00333684	0.0466739	Satb1	protein_coding
ENSMUSG00000041096	0.422565	5.23743	3.57286	0.00334011	0.0466739	Tspyl2	protein_coding
ENSMUSG00000027523	-0.351302	9.48202	-3.57103	0.00335189	0.0467893	Gnas	protein_coding
ENSMUSG00000031586	3.17886	-3.28572	3.56904	0.00336476	0.0469197	Rbpms	protein_coding
ENSMUSG00000019943	0.613678	7.45469	3.56577	0.00338605	0.0469935	Atp2b1	protein_coding
ENSMUSG00000021752	0.731334	2.61107	3.56567	0.00338671	0.0469935	Kctd6	protein_coding
ENSMUSG00000034292	0.525829	4.03357	3.56551	0.00338771	0.0469935	Traf3ip1	protein_coding
ENSMUSG00000048701	-0.304954	6.36563	-3.5657	0.00338648	0.0469935	Ccdc6	protein_coding
ENSMUSG00000053453	-0.414342	5.31192	-3.5669	0.00337871	0.0469935	Thoc7	protein_coding
ENSMUSG00000032842	0.550715	4.59079	3.56442	0.00339489	0.0470147	Abcc10	protein_coding
ENSMUSG00000045237	-0.624349	3.84582	-3.56367	0.00339978	0.0470147	1110012L19Rik	protein_coding
ENSMUSG00000085379	-0.883669	1.45581	-3.56366	0.00339984	0.0470147	2310058D17Rik	processed_transcript
ENSMUSG00000001700	0.649252	7.36974	3.56264	0.00340654	0.0470503	Gramd3	protein_coding
ENSMUSG00000030966	-0.346131	6.85222	-3.56219	0.00340949	0.0470503	Trim21	protein_coding
ENSMUSG00000016356	1.59343	1.39065	3.55977	0.00342545	0.0471578	Col20a1	protein_coding
ENSMUSG00000018909	0.555805	5.96228	3.55915	0.00342951	0.0471578	Arrb1	protein_coding
ENSMUSG00000022151	-0.353674	4.92586	-3.55886	0.00343146	0.0471578	Ttc33	protein_coding
ENSMUSG00000038690	-0.458447	6.3465	-3.55911	0.00342976	0.0471578	Atp5j2	protein_coding
ENSMUSG00000021764	-0.456832	5.20646	-3.55829	0.00343521	0.0471606	Ndufs4	protein_coding
ENSMUSG00000031934	-0.328845	6.30998	-3.55583	0.00345155	0.0473361	Panx1	protein_coding
ENSMUSG00000037151	0.527061	3.97119	3.55512	0.00345625	0.0473517	Lrrc20	protein_coding
ENSMUSG00000054582	-1.53253	1.46981	-3.55436	0.00346132	0.0473724	Pabpc1l	protein_coding
ENSMUSG00000019868	-0.32109	5.65793	-3.55326	0.00346867	0.0474242	Vta1	protein_coding
ENSMUSG00000013833	0.490213	5.45616	3.55123	0.00348225	0.0474386	Med16	protein_coding
ENSMUSG00000021171	-0.382288	8.65283	-3.55097	0.00348399	0.0474386	Esyt2	protein_coding
ENSMUSG00000028998	-0.608519	5.25431	-3.55182	0.00347834	0.0474386	Tomm7	protein_coding
ENSMUSG00000044134	1.06497	1.82043	3.55212	0.00347632	0.0474386	Fam109a	protein_coding
ENSMUSG00000018669	0.376943	6.62616	3.54914	0.00349634	0.0474638	Cdk5rap3	protein_coding
ENSMUSG00000020744	-0.378873	5.5922	-3.54901	0.00349722	0.0474638	Slc25a19	protein_coding
ENSMUSG00000037683	-0.878366	2.51112	-3.54752	0.00350725	0.0474638	Armc3	protein_coding
ENSMUSG00000040681	0.438569	5.50188	3.54772	0.00350593	0.0474638	Hmgn1	protein_coding
ENSMUSG00000044231	2.24422	-0.761536	3.54915	0.00349629	0.0474638	Nhlrc1	protein_coding
ENSMUSG00000046994	0.557397	4.72723	3.5479	0.00350466	0.0474638	Mars2	protein_coding
ENSMUSG00000062585	3.61214	-0.751642	3.54531	0.00352224	0.0476183	Cnr2	protein_coding
ENSMUSG00000046572	1.0718	1.78903	3.5422	0.00354342	0.0478559	Zfp518b	protein_coding
ENSMUSG00000026748	1.03425	3.03322	3.53991	0.0035591	0.0479653	Plxdc2	protein_coding
ENSMUSG00000027078	-0.534066	4.07782	-3.53944	0.00356234	0.0479653	Ube2l6	protein_coding
ENSMUSG00000038855	-0.298622	8.65913	-3.54014	0.00355753	0.0479653	Itpkb	protein_coding
ENSMUSG00000071793	0.566855	3.61877	3.53865	0.00356777	0.0479899	2610005L07Rik	transcribed_unprocessed_pseudogene
ENSMUSG00000045038	0.4829	4.23921	3.53593	0.00358651	0.0481933	Prkce	protein_coding
ENSMUSG00000036026	0.532552	4.18062	3.53408	0.00359932	0.0482678	Tmem63b	protein_coding
ENSMUSG00000079641	-0.678534	7.87911	-3.53415	0.00359884	0.0482678	Rpl39	protein_coding
ENSMUSG00000008435	0.646614	3.80274	3.53254	0.00361002	0.0483627	Rdh13	protein_coding
ENSMUSG00000026887	-0.524433	3.56688	-3.53072	0.00362274	0.0484842	Mrrf	protein_coding
ENSMUSG00000024248	-0.441045	7.85095	-3.52869	0.00363697	0.0485769	Cox7a2l	protein_coding
ENSMUSG00000049191	1.52551	0.7144	3.52874	0.00363658	0.0485769	Rtl5	protein_coding
ENSMUSG00000030035	-0.34813	5.80446	-3.528	0.0036418	0.0485926	Wbp1	protein_coding
ENSMUSG00000021811	-0.462372	7.02422	-3.52523	0.00366131	0.0486329	Dnajc9	protein_coding
ENSMUSG00000025264	0.398763	4.63898	3.52497	0.00366309	0.0486329	Tsr2	protein_coding
ENSMUSG00000043183	0.537404	3.74577	3.52689	0.00364956	0.0486329	Simc1	protein_coding
ENSMUSG00000055633	1.23188	0.602236	3.5264	0.00365306	0.0486329	Zfp580	protein_coding
ENSMUSG00000070822	0.865265	2.55975	3.52532	0.00366068	0.0486329	Zscan18	protein_coding
ENSMUSG00000023919	-0.380832	4.51436	-3.52365	0.00367243	0.0487083	Cenpq	protein_coding
ENSMUSG00000022667	-0.872653	4.64582	-3.51872	0.00370755	0.0491073	Cd200r1	protein_coding
ENSMUSG00000045140	0.731257	2.72806	3.51788	0.00371359	0.0491073	Pigw	protein_coding
ENSMUSG00000116138	0.57169	3.75128	3.51805	0.00371238	0.0491073	C030006K11Rik	protein_coding
ENSMUSG00000023991	0.381211	5.94928	3.51072	0.00376523	0.0495438	Foxp4	protein_coding
ENSMUSG00000031901	-0.415578	5.11348	-3.51149	0.0037596	0.0495438	Dus2	protein_coding
ENSMUSG00000036943	-0.34135	8.34049	-3.51206	0.00375549	0.0495438	Rab8b	protein_coding
ENSMUSG00000063889	-0.585759	3.84073	-3.51118	0.00376191	0.0495438	Crem	protein_coding
ENSMUSG00000075511	1.35393	0.643504	3.5127	0.00375088	0.0495438	1700001L05Rik	lincRNA
ENSMUSG00000026123	-0.346769	7.51581	-3.508	0.00378503	0.0497492	Plekhb2	protein_coding
ENSMUSG00000092203	-0.557435	3.2909	-3.50745	0.00378902	0.0497492	1110038B12Rik	processed_transcript
ENSMUSG00000104301	2.60219	-0.445246	3.50704	0.00379206	0.0497492	Wdr49	protein_coding
ENSMUSG00000022508	0.69541	4.85342	3.50463	0.00380974	0.0498854	Bcl6	protein_coding
ENSMUSG00000033632	0.574881	4.00066	3.50394	0.00381481	0.0498854	AW554918	protein_coding
ENSMUSG00000040249	4.43431	-0.556801	3.50362	0.0038172	0.0498854	Lrp1	protein_coding
ENSMUSG00000041308	-0.331402	6.30776	-3.50358	0.00381744	0.0498854	Sntb2	protein_coding
ENSMUSG00000036948	-0.364965	6.62115	-3.50285	0.00382284	0.049907	BC037034	protein_coding
ENSMUSG00000026573	1.62159	3.06605	3.50156	0.00383234	0.0499819	Xcl1	protein_coding

## Sheet: Shared among Tml
List of genes that are significantly up-regulated in both WT Tml vs KO Tml and in WT Tml vs aPD-L1 Tml					List of genes that are significantly down-regulated in both WT Tml vs KO Tml and in WT Tml vs aPD-L1 Tml
gene_id	gene_name	gene_biotype			gene_id	gene_name	gene_biotype
ENSMUSG00000041961	Znrf3	protein_coding			ENSMUSG00000000142	Axin2	protein_coding
ENSMUSG00000000489	Pdgfb	protein_coding			ENSMUSG00000000627	Sema4f	protein_coding
ENSMUSG00000000532	Acvr1b	protein_coding			ENSMUSG00000002083	Bbc3	protein_coding
ENSMUSG00000000982	Ccl3	protein_coding			ENSMUSG00000002489	Tiam1	protein_coding
ENSMUSG00000001300	Efnb2	protein_coding			ENSMUSG00000007659	Bcl2l1	protein_coding
ENSMUSG00000001630	Stk38l	protein_coding			ENSMUSG00000010025	Aldh3a2	protein_coding
ENSMUSG00000002307	Daxx	protein_coding			ENSMUSG00000012889	Podnl1	protein_coding
ENSMUSG00000004105	Angptl2	protein_coding			ENSMUSG00000017679	Ttpal	protein_coding
ENSMUSG00000015202	Magi1	protein_coding			ENSMUSG00000018012	Rac3	protein_coding
ENSMUSG00000016487	Ppfibp1	protein_coding			ENSMUSG00000019866	Crybg1	protein_coding
ENSMUSG00000018476	Kdm6b	protein_coding			ENSMUSG00000020038	Cry1	protein_coding
ENSMUSG00000018669	Cdk5rap3	protein_coding			ENSMUSG00000020108	Ddit4	protein_coding
ENSMUSG00000018930	Ccl4	protein_coding			ENSMUSG00000020486	Sept4	protein_coding
ENSMUSG00000019977	Hbs1l	protein_coding			ENSMUSG00000021470	Ercc6l2	protein_coding
ENSMUSG00000019982	Myb	protein_coding			ENSMUSG00000021556	Golm1	protein_coding
ENSMUSG00000020642	Rnf144a	protein_coding			ENSMUSG00000021696	Elovl7	protein_coding
ENSMUSG00000020893	Per1	protein_coding			ENSMUSG00000022901	Cd86	protein_coding
ENSMUSG00000021109	Hif1a	protein_coding			ENSMUSG00000024222	Fkbp5	protein_coding
ENSMUSG00000021127	Zfp36l1	protein_coding			ENSMUSG00000024300	Myo1f	protein_coding
ENSMUSG00000021756	Il6st	protein_coding			ENSMUSG00000024502	Jakmip2	protein_coding
ENSMUSG00000021775	Nr1d2	protein_coding			ENSMUSG00000025470	Zfp511	protein_coding
ENSMUSG00000021959	Lats2	protein_coding			ENSMUSG00000025931	Paqr8	protein_coding
ENSMUSG00000022263	Trio	protein_coding			ENSMUSG00000026070	Il18r1	protein_coding
ENSMUSG00000022389	Tef	protein_coding			ENSMUSG00000026764	Kif5c	protein_coding
ENSMUSG00000023942	Slc29a1	protein_coding			ENSMUSG00000027002	Nckap1	protein_coding
ENSMUSG00000024070	Prkd3	protein_coding			ENSMUSG00000027074	Slc43a3	protein_coding
ENSMUSG00000024528	Srfbp1	protein_coding			ENSMUSG00000029771	Irf5	protein_coding
ENSMUSG00000026121	Sema4c	protein_coding			ENSMUSG00000030447	Cyfip1	protein_coding
ENSMUSG00000026826	Nr4a2	protein_coding			ENSMUSG00000030465	Psd3	protein_coding
ENSMUSG00000027524	Edn3	protein_coding			ENSMUSG00000030651	Art2b	protein_coding
ENSMUSG00000027778	Ift80	protein_coding			ENSMUSG00000030691	Fchsd2	protein_coding
ENSMUSG00000028064	Sema4a	protein_coding			ENSMUSG00000031367	Ap1s2	protein_coding
ENSMUSG00000028341	Nr4a3	protein_coding			ENSMUSG00000032202	Rab27a	protein_coding
ENSMUSG00000028634	Hivep3	protein_coding			ENSMUSG00000032577	Mapkapk3	protein_coding
ENSMUSG00000028874	Fgr	protein_coding			ENSMUSG00000034189	Hsdl1	protein_coding
ENSMUSG00000029135	Fosl2	protein_coding			ENSMUSG00000034462	Pkd2	protein_coding
ENSMUSG00000029313	Aff1	protein_coding			ENSMUSG00000034792	Gna15	protein_coding
ENSMUSG00000029406	Pitpnm2	protein_coding			ENSMUSG00000034853	Acot11	protein_coding
ENSMUSG00000030067	Foxp1	protein_coding			ENSMUSG00000037463	Fbxo27	protein_coding
ENSMUSG00000030325	Klrb1c	protein_coding			ENSMUSG00000037679	Inf2	protein_coding
ENSMUSG00000031933	Izumo1r	protein_coding			ENSMUSG00000037999	Arap2	protein_coding
ENSMUSG00000032020	Ubash3b	protein_coding			ENSMUSG00000038065	Mturn	protein_coding
ENSMUSG00000033373	Fntb	protein_coding			ENSMUSG00000038393	Txnip	protein_coding
ENSMUSG00000033467	Crlf2	protein_coding			ENSMUSG00000038807	Rap1gap2	protein_coding
ENSMUSG00000034349	Smc4	protein_coding			ENSMUSG00000039304	Tnfsf10	protein_coding
ENSMUSG00000034586	Hid1	protein_coding			ENSMUSG00000039485	Tspyl4	protein_coding
ENSMUSG00000034610	Zcchc11	protein_coding			ENSMUSG00000040322	Slc25a24	protein_coding
ENSMUSG00000035064	Eef2k	protein_coding			ENSMUSG00000040451	Sgms1	protein_coding
ENSMUSG00000035311	Gnptab	protein_coding			ENSMUSG00000040613	Apobec1	protein_coding
ENSMUSG00000036931	Nfkbid	protein_coding			ENSMUSG00000041977	Arhgef11	protein_coding
ENSMUSG00000037410	Tbc1d2b	protein_coding			ENSMUSG00000042742	Bmt2	protein_coding
ENSMUSG00000037533	Rapgef6	protein_coding			ENSMUSG00000043067	Dpy19l1	protein_coding
ENSMUSG00000037868	Egr2	protein_coding			ENSMUSG00000043110	Lrrn4	protein_coding
ENSMUSG00000037972	Snn	protein_coding			ENSMUSG00000043230	Fam124b	protein_coding
ENSMUSG00000038214	Bend3	protein_coding			ENSMUSG00000043931	Gimap7	protein_coding
ENSMUSG00000038418	Egr1	protein_coding			ENSMUSG00000045165	AI467606	protein_coding
ENSMUSG00000038776	Ephx1	protein_coding			ENSMUSG00000045639	Zfp629	protein_coding
ENSMUSG00000039087	Rreb1	protein_coding			ENSMUSG00000046351	Zfp322a	protein_coding
ENSMUSG00000039942	Ptger4	protein_coding			ENSMUSG00000046410	Kcnk6	protein_coding
ENSMUSG00000040276	Pacsin1	protein_coding			ENSMUSG00000046841	Ckap4	protein_coding
ENSMUSG00000041375	Ccdc9	protein_coding			ENSMUSG00000046949	Nqo2	protein_coding
ENSMUSG00000044734	Serpinb1a	protein_coding			ENSMUSG00000047003	Zfp41	protein_coding
ENSMUSG00000047180	Neurl3	protein_coding			ENSMUSG00000048440	Cyp4f16	protein_coding
ENSMUSG00000047407	Tgif1	protein_coding			ENSMUSG00000049191	Rtl5	protein_coding
ENSMUSG00000048285	Frmd6	protein_coding			ENSMUSG00000052512	Nav2	protein_coding
ENSMUSG00000049659	Aftph	protein_coding			ENSMUSG00000052563	D930048N14Rik	protein_coding
ENSMUSG00000050271	Prag1	protein_coding			ENSMUSG00000055435	Maf	protein_coding
ENSMUSG00000052013	Btla	protein_coding			ENSMUSG00000056216	Cebpg	protein_coding
ENSMUSG00000053950	Adnp2	protein_coding			ENSMUSG00000064043	Trerf1	processed_transcript
ENSMUSG00000054520	Sh3bp2	protein_coding			ENSMUSG00000069208	Zfp825	protein_coding
ENSMUSG00000055523	Gucy2g	protein_coding			ENSMUSG00000071456	1110002L01Rik	antisense
ENSMUSG00000056749	Nfil3	protein_coding			ENSMUSG00000072066	6720489N17Rik	protein_coding
ENSMUSG00000060131	Atp8b4	protein_coding			ENSMUSG00000074570	Cass4	protein_coding
ENSMUSG00000062232	Rapgef2	protein_coding			ENSMUSG00000074825	Itpripl1	protein_coding
ENSMUSG00000074923	Pak6	protein_coding			ENSMUSG00000079003	Samd1	protein_coding
ENSMUSG00000075289	Carns1	protein_coding			ENSMUSG00000079110	Capn3	protein_coding
ENSMUSG00000076470	Trbv13-3	TR_V_gene			ENSMUSG00000094796	BC147527	protein_coding
					ENSMUSG00000095115	Itpripl2	protein_coding
					ENSMUSG00000097240	Gm26614	lincRNA
					ENSMUSG00000114709	Gm47920	sense_intronic
