# Supplementary material for: Memory-like CD8+ T cells lacking PD-1 adapt to persistent stimulation by reducing TCR signal transduction rather than increasing exhaustion
Source: Front Immunol. 2026 Feb 5;17:1743170. doi: 10.3389/fimmu.2026.1743170 (PMC12916634; doi:10.3389/fimmu.2026.1743170)
Supplement: Supplementary Table 2 — Bulk RNAseq: Pathway analyses of genes differentially expressed between the indicated populations of PD-1 KO and WT P14 cells. Related to Figure 1 and Figure 6. [file Table2.xlsx]

## Sheet: H_PID_KO Tml vs WT Tml
Significant gene sets obtained by GSEA of bulk RNAseq comparison of KO Tml vs WT Tml. The GSEA results were obtained using the GSEA function of the clusterProfiler package. The columns correspond to: setSize=number of genes present in the bulk RNA seq dataset and in the corresponding gene set; enrichmentScore and NES= enrichment score and normalized enrichment score; pvalue=raw p-value; p.adjust=…
Description	setSize	enrichmentScore	NES	pvalue	p.adjust	-Log10 (adj p)	core_enrichment
HALLMARK_TNFA_SIGNALING_VIA_NFKB	161	0.591679	2.64958	3.47659e-18	1.73829e-16	-15.7599	CCL4/PPP1R15A/NR4A1/NR4A2/RHOB/NFIL3/ZFP36/NR4A3/JUNB/EGR2/FOS/FOSL2/PTGER4/KLF6/SNN/FOSB/TNFAIP3/PER1/TGIF1/EIF1/DUSP1/PLK2/JUN/IL6ST/CD69/EGR1/BTG1/SAT1/PNRC1/KDM6B/IER2/KLF4/RELB/G0S2/BHLHE40/KLF9/TNFRSF9/SGK1/IFIT2/TUBB2A/PLEK/GEM/ATF3/GPR183/SLC2A3/LDLR/DUSP2/ZBTB10/RELA/PFKFB3/GADD45A/EGR3/GCH1/TIPARP/IFNGR2/DUSP5/SQSTM1/YRDC/BIRC3/PHLDA1/BTG3/IFIH1/TNIP2/SOCS3/NAMPT/CFLAR/DDX58/REL/TRAF1/I…
PID_AP1_PATHWAY	47	0.602014	2.19879	4.78358e-06	0.000899314	-3.04609	MYB/JUNB/FOS/FOSL2/FOSB/DUSP1/IFNG/JUN/HIF1A/EGR1/BCL2L11/JUND/ELF1/ATF3/ETS1/CRTC1/NFATC1
HALLMARK_HYPOXIA	135	0.410113	1.79004	5.7092e-05	0.0014273	-2.84548	PPP1R15A/NFIL3/ZFP36/FOS/FOSL2/KLF6/TNFAIP3/DUSP1/CITED2/JUN/BTG1/PDGFB/PNRC1/PFKP/BHLHE40/KLF7/PLAC8/ERRFI1/HSPA5/ATF3/SLC2A3/PFKFB3/PGM2/PRKCA/ETS1/TIPARP/PRDX5/MAP3K1/FOXO3/MYH9/SDC3/MAFF/NEDD4L/FAM162A/GAPDH/CSRP2/ILVBL/SAP30/PLAUR/SLC25A1/WSB1/LDHA/XPNPEP1
PID_NFAT_TFPATHWAY	37	0.603576	2.0687	8.09784e-05	0.00761197	-2.1185	JUNB/EGR2/FOS/CASP3/IFNG/JUN/SLC3A2/EGR1/IKZF1/CTLA4/EGR3/PRKCQ/NFATC1/IRF4
HALLMARK_INTERFERON_GAMMA_RESPONSE	166	0.361671	1.62549	0.000517412	0.00862354	-2.06431	LATS2/CASP3/IL10RA/TNFAIP3/HIF1A/CD69/RAPGEF6/BTG1/PFKP/PML/RNF31/IFIT2/GBP6/ARL4A/LGALS3BP/EPSTI1/OGFR/IRF8/TAPBP/RTP4/SP110/IRF7/ISG15/GCH1/NUP93/IRF4/SLAMF7/OAS2/ZBP1/IFIH1/IFIT3/PTPN6/SOCS3/NAMPT/CD274/ARID5B/RBCK1/ADAR/DDX58/USP18/PTPN2/DHX58/DDX60
HALLMARK_KRAS_SIGNALING_UP	121	0.385399	1.65815	0.00141627	0.0177033	-1.75195	PPP1R15A/IL10RA/DUSP6/TNFAIP3/RGS16/KLF4/G0S2/JUP/TFPI/IL1RL2/ATG10/IKZF1/NIN/USP12/GPNMB/WDR33/IRF8/ETS1/MAP3K1/GYPC/YRDC/BIRC3/ETV5/RABGAP1L/CBR4/TRAF1/SATB1/FUCA1/ID2/LIF/PTBP2/AKT2/PRELID3B/PLAUR/PLAU
PID_BCR_5PATHWAY	58	0.497524	1.87367	0.000289128	0.0181187	-1.74187	FOS/JUN/MALT1/NFKBIB/FCGR2B/RAF1/RELA/ETS1/CD72/MAP3K1/IKBKB/NFATC1/BCL10/POU2F2/PTPN6/TRAF6/CARD11/CD79B/LYN/MAP3K7/IKBKG/SHC1/RASA1/PDPK1/MAPK8/CSK/PTPRC/CHUK/PPP3CA/PPP3CC/PIK3CA/CD22/DOK1
PID_FRA_PATHWAY	21	0.663571	1.99748	0.000698647	0.0328364	-1.48364	JUNB/FOSL2/ATF4/JUN/JUND/NFATC1/LIF/PLAUR/PLAU
PID_CD8_TCR_DOWNSTREAM_PATHWAY	48	0.511565	1.88295	0.0010387	0.0390553	-1.40832	JUNB/FOS/IFNG/JUN/PTPN7/EGR1/EOMES/TNFRSF9/RAF1/PRKCA/PRKCQ/NFATC1/CD3E/CD8A/CD3D

## Sheet: H_PID_KO Tex vs Tex
Significant gene sets obtained by GSEA of bulk RNAseq comparison of KO Tex vs WT Tex. The GSEA results were obtained using the GSEA function of the clusterProfiler package. The columns correspond to: setSize=number of genes present in the bulk RNA seq dataset and in the corresponding gene set; enrichmentScore and NES= enrichment score and normalized enrichment score; pvalue=raw p-value; p.adjust=…
Description	setSize	enrichmentScore	NES	pvalue	p.adjust	-Log10 (adj p)	core_enrichment
HALLMARK_TNFA_SIGNALING_VIA_NFKB	161	0.473804	2.21163	6.33542e-10	3.16771e-08	-7.49925	NR4A1/KLF2/FOS/FOSB/NR4A3/KLF4/EGR2/JUNB/KDM6B/JUN/LDLR/PPP1R15A/MAP3K8/SLC2A3/SMAD3/EGR3/ZBTB10/SGK1/IER2/ZFP36/TUBB2A/IFIT2/TNFAIP3/PFKFB3/KLF6/STAT5A/EGR1/PHLDA1/BHLHE40/PER1/GPR183/TIPARP/TNF/PLEK/REL/B4GALT1/PTGS2/DUSP1/ATP2B1/PLK2/IFIH1/RHOB/F2RL1/IER5/TNIP2/CD69/LAMB3/CD44/NINJ1/PLAUR/CLCF1/DUSP2/G0S2/BTG1/LIF/NFE2L2/CCL4/FOSL2/YRDC/EIF1/IL7R/PLAU/DNAJB4/IRS2/GADD45A/BTG2
HALLMARK_MITOTIC_SPINDLE	187	0.429929	2.06164	2.14512e-08	5.36279e-07	-6.27061	SPTBN1/FLNA/CD2AP/NCK2/RACGAP1/TIAM1/ARHGEF2/ARHGAP29/ARHGEF3/WASF2/DOCK2/KATNB1/ARHGAP5/RFC1/KIF1B/PLEKHG2/ARHGEF7/VCL/CDC42EP4/BRCA2/KIF2C/CENPF/CDC42BPA/INCENP/NIN/PCNT/KIF11/TLK1/MARK4/EZR/TBCD/LMNB1/MID1/KIF23/PLK1/HDAC6/TOP2A/LLGL1/KIF22/ARF6/SSH2/NOTCH2/MAP1S/CENPE/PXN/SPTAN1/ALMS1/BIRC5/TUBGCP2/APC/ECT2/ACTN4/KNTC1/GSN/SMC3/CDC42EP1/CCNB2/TUBGCP6/DLGAP5/DOCK4/KIF15/CNTRL/NEK2/ARHGEF11/CYT…
HALLMARK_E2F_TARGETS	190	0.414657	1.99364	4.36955e-08	7.28259e-07	-6.13771	MCM6/RACGAP1/UNG/ANP32E/TIMELESS/EZH2/MLH1/NBN/CCNE1/RFC1/CDC20/BRCA2/TCF19/CIT/TFRC/SHMT1/KIF2C/CDCA3/MKI67/POLE/PRDX4/UBE2T/CDC25B/MCM2/NUP153/LMNB1/WDR90/PLK1/TOP2A/SUV39H1/ORC6/TACC3/KIF22/TBRG4/DNMT1/CDCA8/CENPE/MCM3/BIRC5/DEK/POLD1/CKS1B/LIG1/NCAPD2/SMC3/BUB1B/CCNB2/DLGAP5/BARD1/SPC24/NUP205/SPAG5/TIPIN/MYBL2/UBR7/SMC6/HMMR/ESPL1/CKS2/DIAPH3/AURKB/KPNA2/KIF18B/MCM7/PMS2/PA2G4/RAD21/MCM5/AUR…
HALLMARK_G2M_CHECKPOINT	183	0.424912	2.02873	1.17454e-07	1.46817e-06	-5.83322	MCM6/SMAD3/SLC7A1/UCK2/RACGAP1/PML/E2F2/TGFB1/EZH2/SQLE/RBL1/CDC20/SLC7A5/BRCA2/RPS6KA5/KIF2C/CENPF/MKI67/EWSR1/INCENP/POLE/KMT5A/KIF11/TLE3/CDC25B/MCM2/LMNB1/KIF23/PLK1/TOP2A/SUV39H1/ORC6/TACC3/KIF22/STIL/NOTCH2/CENPE/MCM3/BIRC5/CKS1B/CCNA2/RAD54L/CENPA/ODF2/CCNB2/E2F1/CDC7/NUP50/KIF15/LIG3/BARD1/NEK2/BUB1/NDC80/MYBL2/HMMR/ESPL1/CKS2/HMGN2/AURKB/CDC45/KPNA2/UBE2C/PAFAH1B1/RAD21/MCM5/MARCKS/KNL1/…
PID_FOXM1_PATHWAY	33	0.664398	2.28616	3.02405e-06	0.000540532	-3.26718	FOS/FOXM1/CDK2/CCNE1/BRCA2/CENPF/CDC25B/PLK1/CENPB/SP1/NFATC3/BIRC5/CKS1B/CCNA2/CENPA/CCNB2/NEK2/AURKB/EP300/RB1/CDK4/CREBBP/CDK1/CCNB1
PID_PLK1_PATHWAY	44	0.596026	2.2148	5.75034e-06	0.000540532	-3.26718	CDC14B/CDC20/INCENP/PPP1R12A/CDC25B/PAK1/KIF20A/PLK1/CENPE/ECT2/BUB1B/ODF2/SPC24/FZR1/BUB1/NDC80/BORA/PPP2R1A/CDC25C/AURKA/GOLGA2/TUBG1/CDK1/SGO1/CCNB1/GORASP1/KIF2A/FBXO5
HALLMARK_ESTROGEN_RESPONSE_EARLY	127	0.402757	1.81935	5.4072e-05	0.00054072	-3.26703	FOS/LRIG1/ADD3/SH3BP5/KLF4/MINDY1/EGR3/ABAT/AR/RRP12/CELSR1/TIAM1/BHLHE40/TOB1/TIPARP/SLC37A1/RARA/B4GALT1/DHCR7/AFF1/MYB/SLC7A5/AQP3/MYBBP1A/CELSR2/SLC16A1/ALDH3B1/SCARB1/FHL2/CD44/RBBP8/ABCA3/GAB2/MED24/TMEM164/SLC2A1/SFN/ENDOD1
PID_PDGFRB_PATHWAY	118	0.434208	1.92617	1.45963e-05	0.000914703	-3.03872	FOS/S1PR1/RAP1B/PAG1/JUN/NCK2/USP6NL/DNM2/STAT5A/PTPN1/WASF2/RPS6KA3/RAB4A/PRKCA/MAPK8/PRKCE/IQGAP1/PIK3R5/ARAP1/NCKAP1/ARPC2/PAK1/CYFIP2/PRKCD/STAT5B/ELK1/ACTN4/SFN/PIK3R2/DOCK4/JUND/MAPK3/PIK3R1/YWHAQ/PPP2R1A/MAP2K7/SRF/VAV2/ARPC5/LRP1/RAF1/ARHGDIA/ARPC1B/BRAF/SRC/ABL1/SHC1/FYN/HCK
HALLMARK_MYC_TARGETS_V2	56	0.493191	1.89732	0.000204546	0.00170455	-2.76839	TCOF1/UNG/RRP12/BYSL/RCL1/PPRC1/HK2/MYBBP1A/PLK1/IPO4/TBRG4/DUSP2/NOP2/RRP9/TMEM97/PA2G4/PUS1/SORD/MCM5/CDK4/IMP4/NOC4L/MRTO4/NOP56/SLC19A1/MCM4/PLK4/SLC29A2/GRWD1/NOLC1/PES1/AIMP2/PPAN/FARSA
PID_NFAT_TFPATHWAY	37	0.606391	2.14934	5.15249e-05	0.00242167	-2.61588	FOS/EGR2/JUNB/JUN/PRKCQ/EGR3/EGR1/PTPN1/PTPRK/TNF/GBP3/PTGS2/IFNG/TBX21/SLC3A2/IL2RA/NFATC3/DGKA/E2F1/CD40LG
PID_BCR_5PATHWAY	58	0.508696	1.97996	9.04737e-05	0.00340181	-2.46829	PTPN6/FOS/SH3BP5/PAG1/JUN/CD22/CARD11/MALT1/MAPK8/ELK1/MAP3K7/MAPK3/PIK3R1/PDPK1/FCGR2B/CD79B/VAV2/NFKBIB/RAF1/IKBKG/CAMK2G/MAPK14/POU2F2/SHC1/PLCG2/AKT1/DAPP1
PID_FAK_PATHWAY	52	0.517141	1.98259	0.000115485	0.00361854	-2.44147	ARHGAP26/ASAP1/ITGB1/RAP1B/JUN/ELMO1/NCK2/CAPN2/MAPK8/ARHGEF7/VCL/PTK2/PAK1/ITGA5/PXN/TLN1/ARHGEF11/PIK3R1/MAPK8IP3/RAF1/MMP14/BRAF/SRC/FYN
HALLMARK_EPITHELIAL_MESENCHYMAL_TRANSITION	89	0.39941	1.6885	0.000864942	0.00606785	-2.21697	ITGB1/FLNA/JUN/TGFBR3/FAS/SNTB1/TNFAIP3/TGFB1/ENO2/VIM/TNFRSF12A/RHOB/EFEMP2/VCAN/CD44/FN1/PLAUR/ITGA2/ITGA5/EMP3/FGF2/ABI3BP/PDLIM4/NOTCH2/LGALS1/NT5E/GADD45A/THY1/MCM7/PVR/TGM2/LRP1/DPYSL3/MEST/MMP14/TPM4/FBLN1/COL7A1/TGFBI/COLGALT1/CAPG/SGCB/IGFBP4
HALLMARK_HYPOXIA	135	0.350845	1.60144	0.000970855	0.00606785	-2.21697	FOS/PFKP/JUN/PPP1R15A/SLC2A3/RORA/ZFP36/SLC6A6/PYGM/TNFAIP3/PFKFB3/KLF6/ERRFI1/BHLHE40/KLF7/TIPARP/XPNPEP1/AMPD3/SDC3/ENO2/DUSP1/PRKCA/HK2/CXCR4/KDM3A/SCARB1/PAM/PLAUR/ANXA2/ENO1/BTG1/SLC2A1/ALDOC/TGFB3/FOSL2/TPST2/IRS2/GALK1/HDLBP/LDHA/TGM2/CITED2/PFKL
HALLMARK_UV_RESPONSE_DN	95	0.39279	1.68405	0.00134766	0.00705631	-2.15142	ADD3/LDLR/TGFBR3/RXRA/SMAD3/SLC7A1/RBPMS/RUNX1/ZMIZ1/BHLHE40/ID1/INSIG1/DUSP1/PRKCA/ATP2B1/ATP2B4/PRKCE/MTA1/CDC42BPA/SYNE1/FHL2/TFPI/ANXA2
HALLMARK_APOPTOSIS	128	0.357481	1.62149	0.00141126	0.00705631	-2.15142	LEF1/TIMP2/PSEN2/GNA15/JUN/TGFBR3/FAS/EGR3/SATB1/APP/CDK2/RARA/TNF/ENO2/TNFRSF12A/ADD1/IFNGR1/RHOB/DAP3/MADD/SLC20A1/CD69/CDC25B/CD44/PTK2/PAK1/ANXA1/TOP2A/TSPO/SPTAN1/F2R/PLCB2/CD14/DAP/GSN
PID_TCR_CALCIUM_PATHWAY	22	0.631476	1.981	0.000579772	0.012916	-1.88887	FOS/JUNB/JUN/PTGS2/IFNG/CABIN1/IL2RA/NFATC3/CD40LG
PID_SYNDECAN_4_PATHWAY	22	0.627571	1.96875	0.000656434	0.012916	-1.88887	ITGB1/DNM2/PRKCA/CXCR4/SDCBP/PTK2/FN1/TFPI/ITGA5/GIPC1/FGF2/PRKCD
PID_RHOA_PATHWAY	38	0.528446	1.88346	0.000755247	0.012916	-1.88887	FOS/ITGB1/JUN/PIP5K1C/MAPK8/VCL/CIT/DIAPH1/PPP1R12A/EZR/LIMK2/MSN/PLD2/TLN1
PID_THROMBIN_PAR1_PATHWAY	36	0.534439	1.87744	0.000792636	0.012916	-1.88887	GNA15/ZYX/DNM2/ARHGEF1/PRKCA/GNA13/PRKCD/F2R/PLCB2/PIK3R1/PRKCG/PLCB3/ARHGDIA/GNAI2/DNM1
PID_CIRCADIAN_PATHWAY	15	0.692197	1.93207	0.000800686	0.012916	-1.88887	NR1D1/ARNTL/BHLHE40/PER1/TIMELESS/CRY1/WDR5
PID_LKB1_PATHWAY	41	0.517121	1.88734	0.000824424	0.012916	-1.88887	PSEN2/SIK3/STK11IP/PRKAG1/RPTOR/PRKAB1/MARK4/EZR/STRADA/SFN/YWHAQ/CTSD/SMAD4/MLST8/MARK2/SIK2/TSC2
PID_FRA_PATHWAY	21	0.630325	1.94345	0.00102867	0.0148761	-1.82751	JUNB/JUN/ATF4/PLAUR/SP1/NFATC3/CCNA2/LIF/JUND/FOSL2/PLAU/EP300
PID_ERBB1_DOWNSTREAM_PATHWAY	103	0.381496	1.67025	0.00125198	0.0168123	-1.77437	FOS/JUN/ZFP36/USP6NL/CAPN2/EGR1/WASF2/RPS6KA4/RPS6KA3/DUSP1/PRKCA/MAPK8/RPS6KA5/IQGAP1/NCKAP1/ARPC2/CYFIP2/PRKCD/ELK1/PLD2/SFN/PIK3R2/MAPK3/PIK3R1/YWHAQ/PPP2R1A/DIAPH3/PDPK1/SRF/VAV2/ARPC5/RAF1/MLST8/ARPC1B/BRAF/SRC
PID_ATF2_PATHWAY	39	0.516415	1.84425	0.00137521	0.0172359	-1.76357	FOS/JUNB/JUN/DUSP1/PRKCA/MAPK8/IFNG/MAPK11/CCNA2/JUND/MAPK3/PLAU/GADD45A/EP300/RB1/CDK4/ATF3/POU2F1/DUSP5/MAPK14/BRCA1
HALLMARK_WNT_BETA_CATENIN_SIGNALING	30	0.511624	1.69248	0.00468955	0.0213161	-1.67129	LEF1/PSEN2/AXIN2/TCF7/AXIN1/FRAT1/MAML1/DVL2/KAT2A
PID_INTEGRIN_A4B1_PATHWAY	25	0.581371	1.88339	0.00260118	0.0305638	-1.51479	ITGB1/JAML/IGSF8/ITGA4/PTK2/FN1/ARF6/GIT1/PXN/CD14/TLN1/CD81
PID_AP1_PATHWAY	47	0.46161	1.74828	0.00288775	0.0319352	-1.49573	FOS/FOSB/JUNB/JUN/EGR1/TGFB1/DUSP1/MYB/IFNG/CRTC1/SP1/NFATC3/JUND/FOSL2/PLAU/GATA2/EP300/ATF3/CDK1/TCF7L2/DMTF1
PID_INTEGRIN2_PATHWAY	16	0.642984	1.81439	0.00364106	0.037435	-1.42672	ITGAD/ICAM2/ITGAX/C3/PLAUR/ITGB2/CD40LG/PLAU/THY1/TGFBI/ITGAL
PID_AR_TF_PATHWAY	44	0.468571	1.74118	0.00378333	0.037435	-1.42672	JUN/RXRA/AR/EGR1/TRIM24/REL/MAPK8/EHMT2/KAT7/CEBPA/GATA2/EP300/CREBBP/POU2F1/NCOA1/SRC/MAPK14
PID_SMAD2_3NUCLEAR_PATHWAY	67	0.412312	1.65412	0.00427652	0.0394896	-1.40352	FOS/JUN/SMAD3/TCF3/AR/RUNX1/IRF7/CDK2/SKI/RUNX2/RBL1/MED15/SIN3A/SP1/KAT2A/TFE3/SMAD4/TGIF1/EP300/CDK4/PIAS4/ATF3/CREBBP/NCOA1
PID_AURORA_A_PATHWAY	29	0.513818	1.71441	0.00461921	0.0394896	-1.40352	ARHGEF7/CDC25B/PAK1/TACC3/GIT1/BIRC5/AJUBA/CENPA/DLGAP5/FZR1/GADD45A/AURKB/NDEL1/AURKA/BRCA1/AKT1/TPX2/CKAP5/MDM2/GSK3B/OAZ1/RAN/PRKACA/NFKBIA/PPP2R5D
PID_AURORA_B_PATHWAY	34	0.511321	1.77573	0.00472181	0.0394896	-1.40352	RACGAP1/VIM/KIF2C/INCENP/KIF20A/KIF23/CDCA8/BIRC5/NCAPH/NCAPD2/CENPA/BUB1/NDC80/NSUN2/AURKB/AURKA/STMN1/PPP1CC/SGO1
PID_RB_1PATHWAY	52	0.427679	1.63961	0.0050615	0.0394896	-1.40352	JUN/CDK2/CCND3/RUNX2/E2F2/CCNE1/SMARCA4/MAPK11/SUV39H1/DNMT1/CCNA2/E2F1/SMARCB1/CEBPA/EP300/RB1/RAF1/CDK4/CREBBP/MAPK14/ABL1
PID_S1P_S1P2_PATHWAY	21	0.582592	1.79628	0.00520431	0.0394896	-1.40352	FOS/GNA15/JUN/MAPK8/GNA13/CDH5/PAK1/ELK1/MAPK3
PID_TGFBR_PATHWAY	47	0.444198	1.68234	0.00525127	0.0394896	-1.40352	SPTBN1/BAMBI/PPP1R15A/TGFBR3/SMAD3/DAXX/PML/TGFB1/SMURF1/AXIN1
PID_HIF1_TFPATHWAY	50	0.430625	1.65328	0.00598749	0.0432942	-1.36357	FOS/JUN/SMAD3/RORA/PFKFB3/BHLHE40/HK2/CXCR4/TFRC/ENO1/SP1/ITGB2/SLC2A1/NT5E/LDHA/SMAD4/GATA2/CITED2/PFKL/EP300/CREBBP/NCOA1
PID_P73PATHWAY	63	0.409045	1.62893	0.00665476	0.0448823	-1.34792	GRAMD4/DCP1B/FAS/PML/CDK2/FLOT2/RNF43/BRCA2/JAK1/MAPK11/PLK1/TUBA1A/SP1/CCNA2/SFN/BUB1/WWOX/RAD51/PLPP1/EP300/RB1/CDK1/CHEK1/ADA/CCNB1/MAPK14/ABL1
PID_HES_HEY_PATHWAY	36	0.477182	1.6763	0.0066846	0.0448823	-1.34792	TCF3/AR/RUNX2/ID1/CAMK2D/MYB/MAML1/RBBP8/KDM1A/E2F1/PARP1/EP300/RB1/CREBBP/NCOA1/SPEN
PID_AR_NONGENOMIC_PATHWAY	27	0.53047	1.76451	0.0072595	0.0458411	-1.33875	FOS/AR/PTK2/GNRH1/PLCB2/MAPK3/PIK3R1/RAF1/PLCB3/GNAI2/SRC/PLCG2/AKT1
PID_FCER1_PATHWAY	54	0.403749	1.56219	0.00731507	0.0458411	-1.33875	FOS/S1PR1/JUN/MS4A2/DUSP1/MAPK8/PTK2/GAB2/PXN/PLD2/MAPK3/PIK3R1/MAP2K7/FCGR2B/PLPP1/RAF1/IKBKG/SHC1/FYN/AKT1
PID_INTEGRIN1_PATHWAY	30	0.49914	1.68258	0.00766677	0.0464953	-1.33259	ITGB1/ITGA6/IGSF8/ITGA4/LAMA5/COL11A2/LAMB3/FN1/PLAUR/ITGA2/ITGA5/CD14/CD81/PLAU/F13A1/TGM2/COL7A1/TGFBI/ITGA7

## Sheet: H_PID_aPD-L1 Tml vs Tml
Significant gene sets obtained by GSEA of bulk RNAseq comparison of aPD-L1 Tml vs WT Tml. The GSEA results were obtained using the GSEA function of the clusterProfiler package. The columns correspond to: setSize=number of genes present in the bulk RNA seq dataset and in the corresponding gene set; enrichmentScore and NES= enrichment score and normalized enrichment score; pvalue=raw p-value; p.adj…
Description	setSize	enrichmentScore	NES	pvalue	p.adjust	-log10 (adj p)	core_enrichment
HALLMARK_MYC_TARGETS_V2	56	0.6632	2.58762	1.2006e-10	6.00302e-09	-8.22163	PPRC1/UTP20/NOP56/RRP9/PPAN/GRWD1/LAS1L/UNG/HK2/RRP12/NOLC1/RCL1/DUSP2/MYBBP1A/IPO4/BYSL/PUS1/WDR43/NOP2/GNL3/SLC29A2/MRTO4/SUPV3L1/TCOF1/TBRG4/SRM/PES1/TFB2M/FARSA/PRMT3
HALLMARK_TNFA_SIGNALING_VIA_NFKB	161	0.466695	2.2031	1.80736e-09	4.51841e-08	-7.34501	CCL4/NR4A3/EGR2/KDM6B/TGIF1/PTGER4/TNFRSF9/REL/NFIL3/NR4A2/EGR1/IL6ST/RELB/FOSL2/CCRL2/EGR3/SNN/DUSP2/PER1/ID2/GCH1/IER5/CFLAR/KLF9/NR4A1/JUNB/TNF/BIRC3/NFKB2/IRS2/TIPARP/IER2/IFIH1/RELA/IFIT2/NFAT5/ZBTB10/BTG1/BHLHE40/ZC3H12A/RHOB/DUSP4/GADD45A/ABCA1/TNFAIP3/CD83/PNRC1/CLCF1/YRDC/GADD45B/SIK1/B4GALT5/PPP1R15A/CD69/DDX58/DUSP1/TNIP2/RIPK2/ZFP36/DUSP5/TNIP1/GPR183/TNFAIP2/PLAUR/PFKFB3/KLF6
HALLMARK_INTERFERON_GAMMA_RESPONSE	166	0.388391	1.83728	4.98405e-06	8.30675e-05	-4.08057	CD274/RAPGEF6/LATS2/PML/GBP4/TAPBP/GZMA/IFIT3/IRF7/HIF1A/GCH1/NUP93/IL10RA/MX1/MVP/OAS2/PFKP/AUTS2/ISOC1/IRF8/GBP6/IFIH1/ZBP1/SP110/IFIT2/HELZ2/BTG1/ADAR/PELI1/CMKLR1/RNF31/RTP4/IRF4/PARP14/RNF213/SLC25A28/DDX60/XAF1/HERC6/SOCS1/ISG15/ZNFX1/TNFAIP3/CSF2RB/OGFR/TRIM14/ARID5B/CMTR1/IFIT1/EIF2AK2/CD69/NCOA3/DDX58/RIPK2
HALLMARK_UNFOLDED_PROTEIN_RESPONSE	97	0.359136	1.56483	0.00298562	0.0124401	-1.90518	FUS/HSPA9/NOP56/RRP9/SDAD1/NOLC1/SLC7A5/NOP14/ERN1/HSPA5/TSPYL2/EDC4/LSM4/XPOT/ATF6/ARFGAP1/EXOSC1/NHP2/EIF4A1/BAG3/EDEM1/IFIT1/HYOU1/KHSRP/PREB/ATF4/DNAJB9/EXOSC5/DCP1A/ZBTB17/EXOSC2/PARN
HALLMARK_INTERFERON_ALPHA_RESPONSE	83	0.370426	1.5576	0.00814839	0.0291014	-1.53609	CCRL2/GBP4/IFIT3/IRF7/SELL/MX1/IFIH1/SP110/IFIT2/HELZ2/ADAR/RNF31/RTP4/PARP14/IFITM1/SLC25A28/DDX60/HERC6/ISG15/UBA7/OGFR/TRIM14/CMTR1/EIF2AK2/RIPK2/MOV10
HALLMARK_COAGULATION	68	-0.379089	-1.4998	0.0139662	0.0445952	1.35071	PLAU/DUSP14/RAC1/ANXA1/GNB2/WDR1/PEF1/CASP9/RABIF/MMP11/GSN/ITGA2/CRIP2/SIRT2/LAMP2/S100A13/CAPN2
HALLMARK_ADIPOGENESIS	163	-0.306887	-1.42046	0.0142705	0.0445952	1.35071	SDHC/UQCR10/VEGFB/COL15A1/DLD/DHCR7/BCL2L13/COX7B/PPM1B/MTCH2/YWHAG/ITGA7/FAH/UBQLN1/NDUFAB1/SLC1A5/PHLDB1/UQCRC1/PDCD4/CDKN2C/ACADM/SCP2/MRPL15/ESYT1/CD151/PLIN2/ACOX1/ATP1B3/PHYH/TANK/PGM1/AGPAT3/RNF11/CPT2/GHITM/HADH/NDUFS3/TALDO1/ACADL/ENPP2/REEP5/NABP1/DHRS7/CCNG2/CMPK1/UCP2/CAT/APLP2/SQOR/AK2/IDH1/ECH1
PID_ECADHERIN_NASCENT_AJ_PATHWAY	35	-0.572975	-2.02167	0.000161163	0.0302986	1.51858	FOSL2/JUNB/JUND/NFATC1/USF2/ATF4/SP1/PLAUR/DMTF1
HALLMARK_MTORC1_SIGNALING	178	-0.311954	-1.45709	0.00598661	0.0230254	1.63779	ATP6V1D/SLC1A5/RPN1/COPS5/CORO1A/ITGB2/STIP1/PSMB5/PSMD13/TRIB3/RRM2/PLOD2/GMPS/DHFR/PSMC2/TCEA1/LDLR/GLRX/FADS1/HMGCR/CCNF/PSMD14/HSPE1/PSMD12/ACTR3/RDH11/PRDX1/PSMA4/CDC25A/USO1/ENO1/CYB5B/CACYBP/SKAP2/PGM1/MTHFD2L/PNP/FGL2/CTSC/SORD/PSPH/SYTL2/MLLT11/ADD3/DAPP1/SEC11A/RPA1/TES/SLC9A3R1/EBP/HMGCS1/MAP2K3/CCNG1/IDH1/SC5D/DDIT4
HALLMARK_PI3K_AKT_MTOR_SIGNALING	93	-0.387447	-1.63854	0.00245074	0.0111397	1.95312	CAMK4/TRIB3/CFL1/RALB/ARF1/ACTR3/RIPK1/MKNK1/GRB2/RAC1/UBE2N/NCK1/AP2M1/IRAK4/PPP1CA/LCK/NOD1/MAP2K6/DAPP1/YWHAB/MAPK1/RPS6KA1/ARPC3/MAP2K3/CAB39L/TIAM1/CDK2
HALLMARK_APICAL_SURFACE	22	-0.614311	-1.9158	0.00176589	0.0108782	1.96344	FLOT2/SULF2/CX3CL1/B4GALT1/CD160/RTN4RL1/CRYBG1
HALLMARK_ANDROGEN_RESPONSE	79	-0.409828	-1.67324	0.00207862	0.0108782	1.96344	CCND3/TSC22D1/PDLIM5/TMEM50A/SRF/PMEPA1/FADS1/CENPN/HMGCR/STK39/MYL12A/NCOA4/GNAI3/TNFAIP8/SORD/DBI/SELENOP/ACTN1/B4GALT1/AKAP12/HMGCS1/NDRG1/GPD1L/IQGAP2/MAF/FKBP5
HALLMARK_PEROXISOME	75	-0.406129	-1.63902	0.00217564	0.0108782	1.96344	HMGCL/SLC25A4/ELOVL5/ACOT8/DHRS3/IDI1/HRAS/CACNA1B/NUDT19/DLG4/TOP2A/ALDH9A1/FIS1/ABCD1/SCP2/GSTK1/PEX11B/FADS1/RDH11/PRDX1/ACOX1/ECI2/PEX5/HSD17B4/IDE/HSD17B11/PEX13/TSPO/SLC25A19/MSH2/CAT/ITGB1BP1/LONP2/IDH1/ECH1/YWHAH
HALLMARK_CHOLESTEROL_HOMEOSTASIS	56	-0.44786	-1.70662	0.0014383	0.0102736	1.98828	ACAT2/LDLR/MVD/HMGCR/FDFT1/ACTG1/CTNNB1/ALDOC/EBP/ATF5/HMGCS1/ETHE1/CPEB2/ECH1/S100A11/ANXA5/SC5D
HALLMARK_PROTEIN_SECRETION	86	-0.416026	-1.726	0.000628698	0.00627279	2.20254	STX7/SNAP23/TMX1/ARF1/RER1/COPE/AP3B1/CLN5/ARFGAP3/USO1/VPS45/COPB2/AP2S1/AP2M1/AP2B1/VAMP3/TMED2/ARCN1/COPB1/CTSC/RAB5A/KRT18/GOSR2/SEC22B/MAPK1/SNX2/LAMP2/SGMS1
HALLMARK_FATTY_ACID_METABOLISM	114	-0.382667	-1.67572	0.000752735	0.00627279	2.20254	CBR1/GLUL/ACADM/D2HGDH/UROS/MDH1/MCEE/ACAT2/HSD17B10/BLVRA/SDHA/RDH11/IDH3B/ECI1/ACOX1/ECI2/SUCLA2/ACSS1/HSD17B4/PDHA1/GRHPR/CPT2/GCDH/HADH/HSD17B11/SDHD/ACADL/UROD/HMGCS1/LGALS1/IDH1/RAP1GDS1/ECH1/YWHAH/S100A10/ALDH3A2
HALLMARK_OXIDATIVE_PHOSPHORYLATION	175	-0.359565	-1.69057	0.000234857	0.00293572	2.53229	COX7A2/COX6C/TOMM22/SLC25A4/SDHB/PRDX3/CASP7/ETFDH/NDUFB8/MDH2/ATP6V1G1/MRPL35/PDHB/NDUFS1/SDHC/NDUFA8/UQCR10/DLD/NDUFS4/ABCB7/COX7B/NDUFC1/RHOT2/COX4I1/ATP6V1D/NDUFAB1/NDUFA2/SLC25A12/SURF1/NDUFB2/UQCRC1/ALAS1/MFN2/NDUFA1/COX7A2L/ACADM/NDUFV2/MDH1/MRPS12/MRPL15/HSD17B10/ACAT1/ACADSB/TIMM8B/ATP6AP1/NDUFA4/SDHA/TCIRG1/ATP6V1C1/NDUFB3/IDH3B/ECI1/BAX/UQCRB/VDAC1/PHYH/SUCLA2/NDUFS2/NDUFA9/UQCRH/HADHA…

## Sheet: H_PID_aPD-L1 Tex vs Tex
Significant gene sets obtained by GSEA of bulk RNAseq comparison of aPD-L1 Tex vs WT Tex. The GSEA results were obtained using the GSEA function of the clusterProfiler package. The columns correspond to: setSize=number of genes present in the bulk RNA seq dataset and in the corresponding gene set; enrichmentScore and NES= enrichment score and normalized enrichment score; pvalue=raw p-value; p.adj…
Description	setSize	enrichmentScore	NES	pvalue	p.adjust	-Log10 (adj p)	core_enrichment
HALLMARK_MYC_TARGETS_V2	56	0.633863	2.3936	1.65267e-08	8.26336e-07	-6.08284	PPRC1/BYSL/MYBBP1A/RCL1/GRWD1/IPO4/PUS1/UTP20/RRP12/PPAN/TBRG4/NOLC1/RRP9/HK2/MRTO4/LAS1L/NOP56/UNG/IMP4/SRM/NOP2/FARSA/PA2G4/SLC19A1/TCOF1/WDR43/CDK4/NOP16/TFB2M/NOC4L/MPHOSPH10/PRMT3/SLC29A2/AIMP2/DUSP2
HALLMARK_WNT_BETA_CATENIN_SIGNALING	30	0.603979	1.96456	0.000292775	0.00365969	-2.43656	LEF1/PSEN2/FRAT1/CCND2/TCF7/DVL2/MAML1/KAT2A/CUL1/AXIN1/CSNK1E
HALLMARK_UV_RESPONSE_DN	95	0.393059	1.63955	0.00236914	0.0222405	-1.65286	PLCB4/SLC7A1/NR1D2/RXRA/TGFBR3/BCKDHB/TFPI/ZMIZ1/INSIG1/RBPMS/ATP2B1/PRKCE/BHLHE40/NOTCH2/VAV2/SMAD3/ATRN/IGF1R/LDLR/ATP2B4/ACVR2A/CITED2/CACNA1A/CDK13
HALLMARK_TNFA_SIGNALING_VIA_NFKB	161	0.314184	1.42987	0.00972745	0.0486372	-1.31303	EGR3/NR4A3/KDM6B/ZBTB10/SPSB1/KLF2/SLC2A3/CD83/MAP3K8/SGK1/FOSL2/ATP2B1/BCL6/CLCF1/LIF/REL/IFIT2/B4GALT1/PER1/CD44/NR4A1/ZC3H12A/EGR2/TNIP2/STAT5A/BHLHE40/GADD45A/TUBB2A/IER2/SMAD3/TIPARP/TGIF1/LDLR/MARCKS/LAMB3/KLF4/IRS2/TRIP10/KLF9/FOSB/IER5/EGR1/JUNB/ABCA1/TNFAIP3/YRDC/NFAT5/PLK2/RELB/DUSP5/TNFAIP2/DUSP2/TNF/IFIH1/B4GALT5/SLC2A6/IL7R
HALLMARK_PROTEIN_SECRETION	86	-0.367625	-1.53208	0.0067132	0.0372955	1.42834	ICA1/M6PR/TSG101/AP2B1/ARFGEF1/VAMP3/STX12/AP2S1/CAV2/AP2M1/ERGIC3/KRT18/STX7/ARCN1/RER1/TMX1/GOSR2/COPB2/TPD52/CLTA/ADAM10/RAB22A/ATP6V1H/SOD1/COPB1/RAB5A/SEC22B/SGMS1/GNAS/MAPK1/AP3B1/SNX2/CTSC/LAMP2
HALLMARK_INTERFERON_ALPHA_RESPONSE	83	-0.380127	-1.56954	0.00649025	0.0372955	1.42834	PSMA3/IFI44/IRF2/CCRL2/CASP1/IL7/PSMB8/ISG20/PARP12/LY6E/PSME1/CSF1/ISG15/B2M/NCOA7/ELF1/GBP2/UBE2L6/TRIM21/NMI/PSME2/PSMB9/TMEM140/IFI27/IRF1/CNP/LPAR6
HALLMARK_INFLAMMATORY_RESPONSE	130	-0.329129	-1.48903	0.00479229	0.0342306	1.46559	KCNA3/GNAI3/ICAM1/CCRL2/CHST2/ITGB3/PDE4B/IL2RB/CD82/IL15RA/RASGRP1/CYBB/TNFRSF1B/IL10/LY6E/ABI1/CSF1/AHR/SLAMF1/CCL5/NOD2/TLR2/TNFSF10/LCP2/NMI/IRAK2/RGS1/IRF1/CXCR6/PTGER2/HIF1A/CD55/MXD1/PTGER4
HALLMARK_COMPLEMENT	134	-0.346601	-1.57593	0.00266886	0.0222405	1.65286	ACTN2/S100A13/GATA3/GNGT2/GNAI3/IRF2/EHD1/PIK3CG/LTA4H/CTSS/CASP1/GRB2/RASGRP1/HSPA1A/CALM3/ZEB1/CTSB/DPP4/PDGFB/USP15/DGKG/JAK2/CCL5/GCA/LCP2/PSMB9/CASP3/CTSC/IRF1/GNG2/LAMP2/SPOCK2/CBLB/DOCK9/CD55/DUSP6/CDK5R1
HALLMARK_OXIDATIVE_PHOSPHORYLATION	175	-0.38588	-1.81138	9.22688e-06	0.000153781	3.8131	MRPL15/HADHB/PHYH/SDHB/MRPL35/NDUFC2/COX6A1/PDHB/CASP7/ATP1B1/DECR1/MRPS12/NDUFB4/TIMM8B/ATP6AP1/HADHA/NQO2/MTRR/SLC25A5/SLC25A11/NDUFS2/COX6C/NDUFA7/GPX4/NDUFA1/TOMM22/NDUFA8/PDHA1/HSD17B10/MDH2/ATP6V1F/ACADSB/NDUFAB1/NDUFB8/IDH3A/COX7B/NDUFS8/IDH3B/ATP6V1E1/COX4I1/OXA1L/ATP6V1H/VDAC3/NDUFA4/PRDX3/NDUFA2/UQCRB/NDUFV2/NDUFS6/MDH1/ATP6V1G1/COX7A2/CYB5A/UQCRC2/NDUFB3/COX8A/NDUFB5/COX6B1/SLC25A12/ND…
HALLMARK_ALLOGRAFT_REJECTION	139	-0.423687	-1.92611	5.03732e-06	0.000125933	3.89986	ZAP70/ICAM1/TPD52/NPM1/IL2RB/CTSS/STAT1/RPS9/IL7/MAP4K1/APBB1/SIT1/DEGS1/SOCS5/CCR5/IL10/LTB/ABI1/CSF1/CD247/STAT4/JAK2/B2M/UBE2N/PSMB10/CD28/CCL5/RPL9/GBP2/TLR2/RPL39/LCP2/CD2/ST8SIA4/LY75/CD3D/IL16/GLMN/GPR65/HIF1A/CXCR3/NCK1/CD3G/IL12RB1/CD7

## Sheet: Exhau vs Eff KO vs WT 
Significant gene sets obtained by GSEA of bulk RNAseq comparison of KO Tml vs WT Tml or of KO Tex vs WT Tex. The GSEA results were obtained using the GSEA function of the clusterProfiler package. The columns correspond to: setSize=number of genes present in the bulk RNA seq dataset and in the corresponding gene set; enrichmentScore and NES= enrichment score and normalized enrichment score; pvalue…
KO Tml vs WT Tml
Description	setSize	enrichmentScore	NES	pvalue	p.adjust	-log(10 adj p)	core_enrichment
exhaustion_vs_effector	114	-0.489036	-2.03433	5.60838e-07	2.24335e-06	-5.6491	Shkbp1/Ifih1/Smad1/Pdcd1/Cryl1/Nfatc1/Map3k1/Cox7c/Tcea2/Lag3/Ctla4/Fam3c/Tubb2a/Tnfrsf9/Lclat1/Cbx4/Agfg1/Eomes/Rgs16/Il6st/Dusp1/Cd200/Dusp6/Ptger4/Casp3/Fos/Egr2/Slc29a1/Ccl3/Nr4a2/Ccl4
KO Tex vs WT Tex
exhaustion_vs_effector	114	0.554711	2.3271	1.59987e-10	6.3995e-10	9.19385	Cd7/Rcn1/Rflnb/Sept4/Ptger4/Dusp6/Gpr65/Ccrl2/Tnfrsf9/Ppm1b/Car2/Fam3c/Agfg1/Itgav/Zranb2/Eomes/Spock2/Gjb2/Isg20/Pcyox1/Coch/Plekha1/Penk/Ly75/Tnfaip8/Slc12a2/Adgrg1/Tnfrsf1a/Gcdh/Dock7/St8sia4/Fasl/Il6st/Rnf11/Cd200/Nfatc1/Csnk1d/Cyp4v3

## Sheet: Exhau vs Eff aPD-L1 vs ctrl 
Significant gene sets obtained by GSEA of bulk RNAseq comparison of aPD1 Tml vs WT Tml or of aPD1 Tex vs WT Tex. The GSEA results were obtained using the GSEA function of the clusterProfiler package. The columns correspond to: setSize=number of genes present in the bulk RNA seq dataset and in the corresponding gene set; enrichmentScore and NES= enrichment score and normalized enrichment score; pv…
aPD1 Tml vs Tml
Description	setSize	enrichmentScore	NES	pvalue	p.adjust	-log(10 adj p)	core_enrichment
exhaustion_vs_effector	114	-0.388563	-1.69072	0.000299193	0.000299193	-3.52405	Vps37a/Gpd2/Spp1/Gdap10/Plekha1/Ppid/Rflnb/Cryl1/Tcea2/Dusp1/Eea1/Apoe/Ctla4/P2rx4/Itgav/Nfatc1/Lag3/Cxcr4/Rgs16/Cd200/Pspc1/Ifih1/Gjb2/Lclat1/Dusp6/Fasl/Map3k1/Ccl3/Nrip1/Agfg1/Cbx4/Ccrl2/Il6st/Nr4a2/Fam3c/Tnfrsf9/Ptger4/Egr2/Slc29a1/Ccl4
aPD1 Tex vs Tex
exhaustion_vs_effector	114	0.391732	1.60146	0.00134751	0.00134751	2.87047	Fasl/Ptger4/Ccl4/Cd7/Sept4/Rcn1/Ccl3/Ccrl2/Adgrg1/Gpd2/Gpr65/Dusp6/Agfg1/Itgav/Tnfrsf1a/Ppm1b/Tnfrsf9/Fam3c/S100a13
