# Supplementary material for: Memory-like CD8+ T cells lacking PD-1 adapt to persistent stimulation by reducing TCR signal transduction rather than increasing exhaustion
Source: Front Immunol. 2026 Feb 5;17:1743170. doi: 10.3389/fimmu.2026.1743170 (PMC12916634; doi:10.3389/fimmu.2026.1743170)
Supplement: Supplementary Table 3 — ScRNAseq: Number of cells per sample and cluster. Related to Figure 2. [file Table3.xls]

## Sheet: Sheet1
					WT Arm		WT Arm			WT cl13		WT cl13			PD-1 KO cl13		PD-1 KO cl13
					no		anti-CD3/28			no		anti-CD3/28			no		anti-CD3/28			Total
Cluster	#		CD8+ T cell subset		#	%	#	%		#	%	#	%		#	%	#	%
C1	3897		Tcm		3641	59.8258	209	7.48836		19	0.250329	12	0.269966		9	0.13891	7	0.169		3897
C2	2563		Tem		2301	37.8081	125	4.47868		77	1.01449	26	0.584927		28	0.432165	6	0.144858		2563
C1/2act	2482		Tcm/Tem act		1	0.0164312	2411	86.3848		0	0	59	1.32733		0	0	11	0.265572		2482
C3	5841		Tml		6	0.0985869	1	0.0358295		267	3.51779	79	1.77728		4284	66.1213	1204	29.0681		5841
C3act	1684		Tml act		16	0.262898	4	0.143318		25	0.329381	154	3.46457		135	2.08365	1350	32.593		1684
C4	10098		trans Tex		120	1.97174	9	0.322465		7029	92.6087	2243	50.4612		523	8.07223	174	4.20087		10098
C4act	1831		trans Tex act		0	0	32	1.14654		0	0	1718	38.6502		1	0.0154345	80	1.93143		1831
C5	1763		termTex		1	0.0164312	0	0		173	2.27931	13	0.292463		1499	23.1363	77	1.85901		1763
C5act	1374		term Tex act		0	0	0	0		0	0	141	3.1721		0	0	1233	29.7682		1374
Total	31533				6086		2791			7590		4445			6479		4142			31533
C10	637		Ki67+		19		3			422		174			14		5
C11	495				167		37			98		79			83		31
Fraction of activated cells in subsets
C1/2act	of (C1+C2+C1/2act)		Tcm/Tem act			0.0164312		86.3848
C3act	of (C3+C3act)		Tml act								8.56164		66.0944			3.05499		52.8583
C4act	of (C4+C4act)		trans Tex act								0		43.3729			0.19084		31.4961
C5act	of (C5+C5act)		term Tex act								0		91.5584			0		94.1221
