# Supplementary material for: Memory-like CD8+ T cells lacking PD-1 adapt to persistent stimulation by reducing TCR signal transduction rather than increasing exhaustion
Source: Front Immunol. 2026 Feb 5;17:1743170. doi: 10.3389/fimmu.2026.1743170 (PMC12916634; doi:10.3389/fimmu.2026.1743170)
Supplement: Supplementary Table 4 — ScRNAseq: Genes differentially expressed between the indicated subsets of activated PD-1 KO versus WT P14 cells. Related to Figure 2. [file Table4.xlsx]

## Sheet: Arm P14 (C1,2act vs C1,2 no) 
Genes differentially expressed between stimulated Tcm/Tem versus non stimulated Tcm/Tem (C1/2act vs C1/2) in LCMV-Arm specific P14 cells. The DE analysis was performed using the FindMarkers function of the Seurat package. The columns correspond to: p_val = raw p-value, avg_log2FC = log2(fold change), pct.1= proportion of cells expressing that gene in the first group of the comparison, pct.2 = pro…
p_val	avg_log2FC	pct.1	pct.2	p_val_adj	gene
0	0.998107	0.578	0.067	0	Rrs1
0	-1.74211	0.628	0.946	0	Ptpn18
0	0.940104	0.692	0.214	0	Zap70
0	1.07324	0.861	0.439	0	Eif5b
0	0.792611	0.377	0.013	0	Fhl2
0	0.885954	0.549	0.089	0	Wdr75
0	-1.2892	0.382	0.73	0	Stk17b
0	1.75514	0.858	0.313	0	Hspd1
0	1.14049	0.878	0.417	0	Bzw1
0	1.96842	0.873	0.181	0	Nop58
0	0.790939	0.55	0.124	0	Wdr12
0	-0.910704	0.998	1	0	Rpl37a
0	-1.73717	0.122	0.673	0	Sp100
0	2.47726	0.989	0.816	0	Ncl
0	1.21174	0.996	0.98	0	Ptma
0	-2.07349	0.078	0.742	0	Arl4c
0	1.02698	0.496	0.016	0	Pdcd1
0	1.08403	0.668	0.119	0	Nifk
0	1.16516	0.84	0.346	0	Ddx18
0	1.40941	0.579	0.045	0	Slc41a1
0	1.03349	0.758	0.241	0	Timm17a
0	1.53732	0.617	0.153	0	Rgs1
0	2.95154	0.873	0.002	0	Rgs16
0	1.18419	0.779	0.252	0	Ier5
0	0.9697	0.545	0.061	0	Stx6
0	8.07695	0.931	0.009	0	Xcl1
0	1.71222	0.791	0.101	0	Slamf7
0	2.07289	0.827	0.038	0	Slamf1
0	1.35213	0.943	0.559	0	Hnrnpu
0	1.14537	0.721	0.21	0	Eprs
0	1.25228	0.647	0.062	0	Rrp15
0	0.777487	0.261	0.001	0	Atf3
0	2.40323	0.861	0.03	0	Il2ra
0	1.14422	0.952	0.722	0	Set
0	2.34297	0.968	0.304	0	Hspa5
0	-0.651457	0.985	0.997	0	Rpl35
0	0.965608	0.742	0.234	0	Zeb2
0	3.00566	0.854	0.005	0	Nr4a2
0	-2.0183	0.287	0.821	0	Itga4
0	1.0099	0.87	0.448	0	Zc3h15
0	1.06679	0.652	0.104	0	Timm10
0	0.486367	0.251	0.005	0	Spred1
0	1.5643	0.964	0.644	0	Dusp2
0	0.582771	0.293	0.018	0	Morrbid
0	1.48612	0.828	0.257	0	Nop56
0	1.09344	0.774	0.248	0	Esf1
0	0.705448	0.276	0.006	0	Srxn1
0	0.915837	0.451	0.031	0	Bcl2l1
0	1.67128	0.981	0.666	0	Eif2s2
0	0.47424	0.249	0.005	0	Tgif2
0	1.70664	0.956	0.495	0	Top1
0	1.081	0.759	0.221	0	Srsf6
0	0.945344	0.665	0.182	0	Ddx27
0	0.931167	0.605	0.161	0	Pmepa1
0	-1.0523	0.998	1	0	Rps21
0	4.60392	0.443	0.003	0	Il2
0	1.15756	0.457	0	0	Spry1
0	-1.45881	0.702	0.937	0	Mbnl1
0	0.93261	0.623	0.152	0	Ppid
0	0.974458	0.518	0.041	0	Gpatch4
0	1.21895	0.815	0.275	0	Cct3
0	-1.00322	1	1	0	Rps27
0	-1.35769	0.32	0.684	0	S100a13
0	-1.48167	0.696	0.872	0	S100a6
0	-1.31856	0.652	0.878	0	S100a11
0	-2.75239	0.48	0.987	0	S100a10
0	-1.77673	0.057	0.62	0	Txnip
0	2.948	0.837	0.026	0	Cd160
0	-2.38589	0.068	0.812	0	S1pr1
0	0.861359	0.591	0.116	0	Gar1
0	-0.503066	0.998	1	0	Rpl34
0	0.719545	0.465	0.09	0	Tet2
0	2.40568	0.931	0.189	0	Nfkb1
0	1.10767	0.72	0.162	0	Eif4e
0	0.654315	0.457	0.083	0	Znhit6
0	1.0128	0.85	0.402	0	Fubp1
0	1.15533	0.666	0.119	0	Ndufaf4
0	1.01424	0.577	0.092	0	Mdn1
0	1.49915	0.921	0.575	0	Anp32b
0	3.18546	0.925	0.007	0	Nr4a3
0	1.76349	0.509	0.044	0	Tnfsf8
0	-1.53558	0.624	0.906	0	Jak1
0	-1.41946	0.251	0.668	0	Tmem59
0	0.980562	0.832	0.408	0	Magoh
0	-1.35226	0.222	0.624	0	Scp2
0	1.09411	0.503	0.009	0	Plk3
0	1.54354	0.839	0.245	0	Ebna1bp2
0	1.78793	0.533	0.012	0	Hivep3
0	0.740549	0.399	0.018	0	Ctps
0	1.08378	0.667	0.114	0	Yrdc
0	0.926691	0.577	0.094	0	Gnl2
0	1.00526	0.825	0.355	0	Sfpq
0	0.579499	0.255	0.005	0	Marcksl1
0	-1.67064	0.563	0.925	0	Laptm5
0	-1.85372	0.808	0.997	0	Cd52
0	-2.09303	0.586	0.976	0	Sh3bgrl3
0	1.11645	0.701	0.159	0	Zfp593
0	-1.77573	0.202	0.778	0	Tmem50a
0	-1.37219	0.265	0.653	0	Rsrp1
0	-0.516021	0.998	0.999	0	Rpl11
0	1.60571	0.776	0.102	0	Mrto4
0	1.70665	0.723	0.024	0	Srm
0	2.21372	0.73	0.011	0	Tnfrsf9
0	-0.614283	0.988	0.997	0	Rpl22
0	0.717861	0.413	0.032	0	Atad3a
0	0.821495	0.602	0.155	0	Noc2l
0	0.690494	0.385	0.023	0	Pus7
0	0.939008	0.432	0.029	0	Fosl2
0	0.794879	0.581	0.15	0	Nop14
0	1.28908	0.747	0.181	0	Lyar
0	0.835239	0.472	0.045	0	Lap3
0	1.75011	0.827	0.194	0	Rbpj
0	-1.71511	0.058	0.588	0	Klf3
0	-0.766385	0.997	0.999	0	Rpl9
0	0.667239	0.448	0.078	0	Sdad1
0	0.588818	0.379	0.05	0	Noc4l
0	-2.12991	0.195	0.843	0	Selplg
0	1.01681	0.616	0.106	0	Atp2a2
0	1.57291	0.843	0.195	0	Orai1
0	1.13859	0.634	0.143	0	Rilpl2
0	1.37219	0.922	0.584	0	Ran
0	1.06039	0.83	0.37	0	Cct6a
0	1.03663	0.685	0.171	0	Eif3b
0	1.21939	0.606	0.05	0	Slc7a1
0	0.900462	0.552	0.134	0	Hsph1
0	0.919859	0.499	0.06	0	Mdfic
0	0.77537	0.434	0.036	0	Mpp6
0	1.25775	0.864	0.323	0	Cycs
0	1.06119	0.981	0.858	0	Serbp1
0	-1.70654	0.698	0.972	0	Cd8b1
0	2.1487	0.924	0.282	0	Mat2a
0	-2.21777	0.932	1	0	Tmsb10
0	0.765361	0.385	0.014	0	Hk2
0	1.09677	0.558	0.055	0	Mthfd2
0	0.553968	0.335	0.028	0	Smyd5
0	0.791631	0.567	0.12	0	Ruvbl1
0	1.00111	0.604	0.088	0	Chchd4
0	-1.34165	0.207	0.611	0	Arl6ip5
0	1.46444	0.876	0.331	0	M6pr
0	1.13959	0.865	0.433	0	Chd4
0	0.652584	0.394	0.037	0	Nop2
0	2.84913	0.943	0.345	0	Ccnd2
0	2.43342	0.818	0.051	0	Cd69
0	-2.43951	0.296	0.911	0	Klrd1
0	-1.73304	0.279	0.757	0	Klrk1
0	0.821835	0.554	0.084	0	Magohb
0	0.889737	0.607	0.164	0	Ybx3
0	-1.54301	0.067	0.568	0	Cdkn1b
0	-2.12053	0.554	0.983	0	Arhgdib
0	0.70959	0.357	0	0	Bcat1
0	1.25907	0.844	0.338	0	Kras
0	0.92052	0.803	0.355	0	Ube2s
0	-0.613874	0.995	0.999	0	Rps5
0	1.18085	0.697	0.15	0	Slc1a5
0	0.871432	0.515	0.069	0	Cd3eap
0	0.811091	0.509	0.092	0	Relb
0	0.916616	0.616	0.143	0	Tomm40
0	-1.38367	0.442	0.802	0	Rabac1
0	2.28886	0.958	0.427	0	Pou2f2
0	1.70647	0.881	0.2	0	Tgfb1
0	1.63719	0.864	0.245	0	Fbl
0	-0.510411	0.998	0.999	0	Rps16
0	-1.62455	0.443	0.853	0	Gmfg
0	1.21642	0.696	0.138	0	Nfkbib
0	-1.14766	0.881	0.965	0	Hcst
0	3.33046	0.943	0.084	0	Nfkbid
0	1.44582	0.548	0.006	0	Zbtb32
0	-1.5057	0.791	0.982	0	Fxyd5
0	-0.800144	0.995	0.999	0	Rps11
0	-0.601389	0.995	0.999	0	Rpl13a
0	0.877784	0.402	0.011	0	Sult2b1
0	0.71097	0.413	0.025	0	Grwd1
0	-1.6097	0.362	0.781	0	Emp3
0	1.14384	0.876	0.484	0	Ldha
0	1.14188	0.753	0.193	0	Mphosph10
0	0.927867	0.699	0.219	0	Snrpa1
0	1.78627	0.723	0.105	0	Furin
0	-0.658478	0.995	0.999	0	Rps3
0	-0.636731	0.998	1	0	Rpl27a
0	-0.520689	0.999	1	0	Rps13
0	-0.579148	1	1	0	Rps15a
0	-1.47248	0.474	0.819	0	Arl6ip1
0	1.26916	0.92	0.542	0	Eif3c
0	-1.37051	0.567	0.91	0	Coro1a
0	-2.1441	0.146	0.829	0	Ypel3
0	-1.34364	0.316	0.677	0	Sept1
0	1.06208	0.456	0.001	0	Utf1
0	-1.67578	0.118	0.627	0	Ctsd
0	-1.65339	0.225	0.704	0	Lsp1
0	0.668012	0.457	0.076	0	Agpat5
0	0.988406	0.709	0.212	0	Mak16
0	-1.36005	0.278	0.682	0	Saraf
0	-2.31879	0.353	0.915	0	Hmgb2
0	0.88169	0.473	0.041	0	Tma16
0	0.634946	0.382	0.04	0	Naf1
0	-1.9403	0.924	0.995	0	Uba52
0	-0.84879	0.997	1	0	Rpl18a
0	-2.42743	0.15	0.846	0	Klf2
0	0.772089	0.583	0.148	0	Abce1
0	1.45171	0.803	0.247	0	Ier2
0	1.58413	0.86	0.309	0	Junb
0	1.0333	0.703	0.168	0	Nip7
0	1.1266	0.719	0.243	0	Nfat5
0	-1.47606	0.466	0.814	0	Gabarapl2
0	2.15969	0.727	0.015	0	Irf8
0	0.918285	0.461	0.015	0	Slc7a5
0	1.05802	0.942	0.711	0	Tomm20
0	-2.16694	0.506	0.913	0	Itgb1
0	0.843089	0.411	0.034	0	Casp4
0	1.41376	0.713	0.079	0	Ppan
0	0.982696	0.884	0.457	0	Sept7
0	-1.68808	0.315	0.788	0	Ets1
0	1.23638	0.982	0.863	0	Hspa8
0	2.35528	0.85	0.105	0	Crtam
0	1.00061	0.571	0.128	0	Ubash3b
0	-1.18416	0.825	0.97	0	Cd3g
0	-0.82758	0.898	0.948	0	Cd3d
0	2.37799	0.83	0.141	0	Jaml
0	1.25497	0.549	0.001	0	Sema7a
0	-0.552329	1	1	0	Rplp1
0	0.815146	0.458	0.055	0	Mapk6
0	-0.494784	0.998	0.999	0	Eef1a1
0	1.27749	0.815	0.284	0	Syncrip
0	1.06778	0.754	0.239	0	Bcl2a1d
0	1.85067	0.959	0.455	0	Bcl2a1b
0	-1.40734	0.664	0.884	0	Atp1b3
0	1.45694	0.852	0.34	0	Cdv3
0	1.13049	0.637	0.091	0	Rrp9
0	1.30159	0.724	0.153	0	Mapkapk3
0	1.84571	0.715	0.007	0	Cish
0	0.539445	0.328	0.029	0	Ifrd2
0	-1.65363	0.394	0.842	0	Gnai2
0	-1.92322	0.513	0.949	0	Shisa5
0	0.724022	0.366	0.014	0	Csrnp1
0	0.784883	0.491	0.058	0	Ltv1
0	-2.16072	0.117	0.714	0	Ifngr1
0	-1.6835	0.089	0.631	0	Gm26740
0	0.989433	0.853	0.493	0	Fyn
0	0.970675	0.597	0.089	0	Rpf2
0	0.746335	0.335	0.032	0	Lilr4b
0	1.05076	0.416	0.016	0	Lilrb4a
0	1.3562	0.695	0.1	0	Ppa1
0	2.20249	1	0.921	0	Srgn
0	2.17341	0.949	0.343	0	Ddx21
0	2.12972	0.784	0.002	0	Egr2
0	1.55171	0.891	0.605	0	Mif
0	-2.19857	0.109	0.817	0	Arhgap45
0	-1.83066	0.187	0.763	0	Gpx4
0	0.822677	0.475	0.063	0	Dot1l
0	2.63163	0.914	0.145	0	Gadd45b
0	-1.52464	0.183	0.669	0	Tle5
0	0.674115	0.397	0.045	0	Utp20
0	2.31274	0.762	0.039	0	Eea1
0	1.50068	0.521	0.018	0	Phlda1
0	7.75792	0.996	0.101	0	Ifng
0	1.0592	0.549	0.034	0	Mettl1
0	0.798028	0.47	0.056	0	Shmt2
0	1.29915	0.61	0.022	0	Nab2
0	1.1114	0.717	0.224	0	Pa2g4
0	-1.46003	0.197	0.67	0	H2afv
0	1.24574	0.619	0.054	0	Snhg15
0	1.35399	0.733	0.163	0	Plek
0	1.07344	0.628	0.083	0	Pno1
0	3.24429	0.98	0.16	0	Rel
0	1.78169	0.988	0.931	0	Npm1
0	1.11239	0.766	0.322	0	Lcp2
0	0.932734	0.402	0.012	0	Havcr2
0	-1.42482	0.076	0.516	0	9930111J21Rik2
0	1.70818	0.93	0.4	0	Hnrnpab
0	1.41783	0.859	0.32	0	Nhp2
0	-2.08671	0.181	0.788	0	Tcf7
0	0.919633	0.708	0.245	0	Hspa4
0	1.07206	0.839	0.376	0	G3bp1
0	1.18054	0.703	0.172	0	Larp1
0	0.802003	0.411	0.004	0	Shmt1
0	2.23707	0.915	0.149	0	Map2k3
0	-0.976002	0.973	0.995	0	Ubb
0	2.78988	0.947	0.078	0	Kdm6b
0	2.28556	0.989	0.544	0	Eif4a1
0	1.80712	0.951	0.625	0	Eif5a
0	0.850861	0.996	0.984	0	Pfn1
0	1.59179	0.858	0.244	0	C1qbp
0	1.37667	0.739	0.145	0	Mybbp1a
0	0.872404	0.774	0.315	0	Emc6
0	0.76967	0.438	0.035	0	Tsr1
0	-1.45273	0.107	0.566	0	Ssh2
0	7.14999	0.812	0	0	Ccl1
0	-1.88778	0.995	0.999	0	Ccl5
0	2.47114	0.346	0.037	0	Ccl9
0	7.80383	0.994	0.049	0	Ccl3
0	8.67381	0.999	0.294	0	Ccl4
0	-1.39217	0.343	0.734	0	Supt4a
0	0.871025	0.611	0.145	0	Utp18
0	0.972258	0.628	0.191	0	Spag9
0	-0.6052	1	1	0	Rpl19
0	0.683935	0.999	0.994	0	Eif1
0	0.773399	0.44	0.072	0	Stat5a
0	0.914128	0.616	0.132	0	Psme3
0	-0.536102	0.993	0.999	0	Rpl27
0	1.03036	0.606	0.1	0	Ftsj3
0	0.808966	0.551	0.119	0	Nol11
0	-0.56866	1	1	0	Rpl38
0	-0.900755	0.852	0.935	0	Atp5h
0	0.590137	0.35	0.029	0	Rhbdf2
0	1.16498	0.92	0.501	0	Srsf2
0	1.11999	0.575	0.051	0	Dnmt3a
0	0.576166	0.375	0.046	0	Nol10
0	1.18948	0.811	0.293	0	Odc1
0	-1.59122	0.464	0.78	0	Id2
0	1.11812	0.739	0.216	0	Baz1a
0	1.69161	0.828	0.28	0	Nfkbia
0	-0.646901	1	1	0	Rps29
0	1.12887	0.815	0.287	0	Arf6
0	0.912373	0.587	0.101	0	Timm9
0	1.22929	0.848	0.303	0	Eif2s1
0	1.97154	0.901	0.334	0	Zfp36l1
0	-1.37306	0.265	0.67	0	Npc2
0	0.876291	0.635	0.168	0	Alkbh1
0	2.10685	0.979	0.562	0	Hsp90aa1
0	0.96229	0.906	0.583	0	Eif5
0	0.593119	0.344	0.019	0	Trmt61a
0	1.47756	0.854	0.267	0	Gtpbp4
0	0.763307	0.453	0.054	0	Heatr1
0	1.24809	0.522	0.007	0	Irf4
0	1.20891	0.456	0.064	0	Serpinb6b
0	1.05033	0.464	0.056	0	Serpinb9
0	1.64592	0.818	0.129	0	Eef1e1
0	1.63275	0.732	0.048	0	Gfod1
0	0.8853	0.534	0.072	0	Iars
0	1.03331	0.572	0.056	0	Nop16
0	0.902898	0.589	0.11	0	Nsun2
0	-0.552135	0.999	0.999	0	Rps23
0	0.698156	0.436	0.046	0	Dimt1
0	-0.731605	1	1	0	Rps24
0	2.13463	0.878	0.113	0	Gnl3
0	1.26413	0.881	0.377	0	Timm23
0	1.93916	0.801	0.083	0	Gch1
0	0.851273	0.497	0.048	0	Apex1
0	1.06241	0.849	0.453	0	Psme2
0	-1.35867	0.145	0.572	0	Bnip3l
0	2.53779	0.588	0.002	0	Egr3
0	0.744696	0.483	0.07	0	Polr3d
0	-1.70902	0.625	0.946	0	Itm2b
0	1.10744	0.978	0.73	0	Lcp1
0	-1.80343	0.573	0.926	0	Dnajc15
0	-1.98189	0.156	0.749	0	Epsti1
0	3.19398	0.885	0.033	0	Rgcc
0	-1.29321	0.911	0.986	0	Gm10076
0	1.16417	0.636	0.085	0	Ipo5
0	-0.723574	1	1	0	Rpl37
0	-1.38238	0.278	0.673	0	Fyb
0	-2.83189	0.221	0.766	0	Il7r
0	0.766708	0.601	0.162	0	Brix1
0	0.854983	0.536	0.105	0	Tars
0	0.963405	0.815	0.386	0	Cct5
0	-0.776788	0.997	0.999	0	Rpl30
0	0.901757	0.503	0.062	0	Rnf19a
0	0.521349	0.268	0.006	0	Trib1
0	2.04917	0.718	0.049	0	Myc
0	1.59957	0.8	0.224	0	Sla
0	-1.39889	0.388	0.739	0	Ly6e
0	-1.54673	0.202	0.651	0	Ly6a
0	-1.96874	0.588	0.901	0	Ly6c2
0	-1.77767	0.565	0.948	0	Rac2
0	-0.876515	0.973	0.99	0	Rpl3
0	1.46705	0.94	0.505	0	Snu13
0	-1.93583	0.244	0.821	0	Tspo
0	0.8816	0.499	0.047	0	Pim3
0	1.38148	0.819	0.265	0	Slc38a1
0	1.22714	0.662	0.084	0	Tuba1c
0	0.978913	0.626	0.141	0	Larp4
0	3.59903	0.917	0.003	0	Nr4a1
0	-0.925844	0.874	0.951	0	Pfdn5
0	1.30996	0.813	0.269	0	Rsl1d1
0	0.869417	0.701	0.241	0	Gspt1
0	1.34606	0.897	0.433	0	Ranbp1
0	-1.52637	0.066	0.561	0	Klhl6
0	1.86782	0.748	0.019	0	Tfrc
0	0.910917	0.656	0.169	0	Naa50
0	-1.30975	0.576	0.871	0	Cd47
0	0.827867	0.44	0.05	0	Alcam
0	1.22052	0.487	0.05	0	Nfkbiz
0	1.45836	0.752	0.126	0	Btg3
0	1.9299	0.721	0.052	0	Mir155hg
0	0.748204	0.494	0.096	0	Mrps6
0	1.34753	0.664	0.087	0	Sytl3
0	1.8193	0.796	0.101	0	Tagap
0	0.94504	0.763	0.296	0	Tcp1
0	-0.647115	0.997	1	0	Rps10
0	1.28731	0.453	0.008	0	Cdkn1a
0	1.40331	0.898	0.554	0	Pim1
0	0.740374	0.458	0.072	0	Rrp1b
0	-0.676528	0.998	1	0	Rps28
0	-1.60898	0.328	0.785	0	Psmb8
0	-1.33396	0.102	0.536	0	Gpsm3
0	-1.09986	0.677	0.887	0	Clic1
0	4.91782	0.966	0.013	0	Tnf
0	1.3633	0.499	0.009	0	Lta
0	-0.82814	0.988	0.999	0	H2-D1
0	1.7797	0.996	0.899	0	Hsp90ab1
0	0.594542	0.371	0.039	0	Slc29a1
0	0.539483	0.326	0.021	0	Bysl
0	-0.507208	0.999	1	0	Rpl36
0	1.42196	0.465	0.019	0	Tnfsf9
0	2.32139	0.842	0.011	0	Tnfsf14
0	-1.2971	0.611	0.877	0	Myl12b
0	1.08332	0.939	0.599	0	Myl12a
0	1.6389	0.843	0.216	0	Wdr43
0	0.813794	0.493	0.083	0	Hnrnpll
0	1.30214	0.967	0.62	0	Srsf7
0	-1.31062	0.438	0.764	0	Cox7a2l
0	-1.53958	0.254	0.686	0	Zfp36l2
0	1.49029	0.92	0.395	0	Snrpd1
0	2.95403	0.777	0.008	0	Egr1
0	1.35123	0.777	0.184	0	Etf1
0	1.51003	0.8	0.176	0	Hspa9
0	0.93083	0.555	0.105	0	Snhg4
0	1.08713	0.97	0.695	0	Ndfip1
0	0.863085	0.604	0.154	0	Tcerg1
0	1.07052	0.679	0.149	0	Eif1a
0	-1.42696	0.117	0.567	0	Gramd3
0	-0.484785	0.999	1	0	Rps14
0	1.25431	0.801	0.29	0	Nars
0	-0.663635	0.997	1	0	Rpl17
0	-1.3782	0.195	0.607	0	Cdk2ap2
0	-1.1747	0.998	0.998	0	Malat1
0	-1.03369	0.999	1	0	Fau
0	1.23646	0.655	0.097	0	Ehd1
0	1.33816	0.727	0.165	0	Ppp1r14b
0	1.54924	0.818	0.23	0	Slc3a2
0	-1.27004	0.939	0.995	0	Fth1
0	1.05734	0.574	0.05	0	Ccdc86
0	-3.10972	0.291	0.975	0	AW112010
0	-1.70646	0.844	0.996	0	Ms4a4b
0	-2.07825	0.15	0.726	0	BE692007
0	-1.68968	0.328	0.782	0	Gm8369
0	-2.113	0.453	0.944	0	Ms4a6b
0	-2.07864	0.389	0.936	0	Ostf1
0	0.818251	0.579	0.124	0	Pum3
0	0.7401	0.44	0.042	0	Rcl1
0	1.38567	0.687	0.134	0	Jak2
0	0.955001	0.492	0.042	0	Cd274
0	1.13254	0.496	0.007	0	Pdcd1lg2
0	0.767332	0.449	0.057	0	Noc3l
0	0.538298	0.33	0.028	0	Pprc1
0	1.69351	0.81	0.133	0	Nolc1
0	0.981481	0.543	0.073	0	Nfkb2
0	1.06682	0.676	0.147	0	Pdcd11
0	-2.37757	0.145	0.853	0	Pdcd4
0	-1.75636	0.173	0.71	0	Ablim1
0	1.10662	0.901	0.509	0	Eif3a
0	0.974614	0.605	0.136	0	Bcor
0	1.12252	0.727	0.21	0	Ddx3x
0	-1.14764	0.997	0.999	0	Rpl39
0	1.61998	0.417	0.027	0	Cd40lg
0	-0.881855	0.971	0.988	0	Rpl10
0	1.33701	0.71	0.131	0	Dkc1
0	0.902668	0.572	0.127	0	Tbl1x
0	-0.742178	0.991	0.999	0	Rps4x
0	1.29383	0.669	0.058	0	Timm8a1
0	0.985109	0.749	0.253	0	Eif1ax
0	0.995383	0.766	0.292	0	Rbbp7
0	-2.48344	0.949	1	0	Tmsb4x
0	0.840441	0.624	0.172	0	Gm47283
0	-0.486503	1	1	0	mt-Co1
0	-1.10947	0.72	0.873	0	mt-Nd4l
3.3696e-307	0.538453	0.316	0.028	1.08787e-302	Ksr1
9.55875e-307	0.742141	0.562	0.144	3.08604e-302	Stip1
5.32579e-306	0.812755	0.664	0.211	1.71943e-301	Pin1
7.25028e-305	0.595466	0.418	0.067	2.34075e-300	Ppat
2.58533e-304	-0.990204	0.727	0.854	8.34672e-300	Eif3f
3.6244e-304	0.837654	0.598	0.168	1.17014e-299	Sept11
6.2348e-304	0.900678	0.85	0.469	2.01291e-299	Cct2
1.97473e-303	-1.52307	0.122	0.538	6.37542e-299	Gzmk
2.58977e-303	0.483751	0.233	0.004	8.36107e-299	Slco4a1
5.85612e-303	0.452982	0.219	0	1.89065e-298	Sphk1
6.12594e-303	0.869233	0.83	0.415	1.97776e-298	Pfdn2
2.09417e-302	-1.42715	0.235	0.606	6.76103e-298	Emb
3.08205e-302	0.54543	0.282	0.018	9.95041e-298	Ece1
1.77236e-300	0.756216	0.558	0.144	5.72206e-296	Ivns1abp
1.79001e-300	-1.39529	0.165	0.569	5.77905e-296	Bcl11b
4.33495e-300	0.814676	0.396	0.064	1.39954e-295	Rrad
2.49652e-299	0.964791	0.886	0.57	8.06002e-295	Rps27l
2.93535e-299	-1.58251	0.663	0.815	9.47676e-295	Ctla2a
3.09953e-297	-0.774317	0.929	0.967	1.00068e-292	Cox8a
4.47177e-297	0.653522	0.514	0.116	1.44371e-292	Rars
1.7001e-295	1.04358	0.777	0.361	5.48878e-291	Cd44
1.64141e-294	0.532964	0.304	0.026	5.29929e-290	Gpd2
6.00368e-294	0.929541	0.801	0.383	1.93829e-289	Calr
1.13089e-293	0.460171	0.279	0.018	3.65107e-289	Slc19a1
1.20142e-293	0.819358	0.691	0.245	3.87879e-289	Twistnb
2.12399e-292	-1.26361	0.249	0.615	6.85731e-288	Arhgef1
2.91995e-292	0.87307	0.782	0.326	9.42705e-288	Snhg1
1.56756e-291	-1.30905	0.168	0.565	5.06088e-287	Mknk2
3.06696e-291	0.634296	0.334	0.039	9.90168e-287	Zfp703
2.80862e-290	0.709653	0.535	0.134	9.06764e-286	Rcc2
4.22195e-290	-0.588082	0.995	0.997	1.36306e-285	Rps9
5.27819e-290	0.668168	0.529	0.128	1.70406e-285	Polr2h
7.03616e-290	0.531702	0.36	0.048	2.27162e-285	Polr1a
1.1709e-289	-1.27862	0.432	0.752	3.78024e-285	Ahnak
1.52929e-289	0.719491	0.564	0.146	4.93731e-285	Rgs3
1.98856e-289	0.447607	0.277	0.019	6.42008e-285	Pwp2
2.65817e-288	-1.12455	0.702	0.871	8.58189e-284	H2afz
1.1834e-287	0.65657	0.367	0.054	3.82061e-283	Hilpda
4.65032e-283	0.71284	0.518	0.129	1.50136e-278	Bzw2
3.57605e-282	0.793098	0.644	0.214	1.15453e-277	Pgam1
5.92662e-282	0.599866	0.428	0.08	1.91341e-277	Wdr3
1.23361e-281	0.507329	0.319	0.035	3.98272e-277	Dis3
2.21066e-281	0.566571	0.352	0.047	7.13712e-277	Il21r
1.05623e-280	0.525747	0.362	0.051	3.41004e-276	Fasn
5.38429e-280	0.720584	0.489	0.115	1.73832e-275	Gramd1b
6.97223e-280	0.609223	0.467	0.099	2.25099e-275	Mrps18b
1.19216e-279	1.00255	0.81	0.4	3.84889e-275	Gimap5
2.01698e-279	-1.26618	0.116	0.513	6.51183e-275	Bin2
2.28484e-279	-1.14488	0.462	0.75	7.37662e-275	Grcc10
5.0279e-279	-1.23239	0.294	0.632	1.62326e-274	Paip2
1.96306e-278	0.80368	0.9	0.611	6.33775e-274	Cnbp
1.05018e-277	0.872799	0.802	0.388	3.39052e-273	Cebpz
2.05612e-277	0.437481	0.266	0.018	6.6382e-273	Polr1b
8.43292e-277	-1.252	0.136	0.527	2.72257e-272	Psmb9
1.3843e-276	0.529899	0.203	0.001	4.46921e-272	Cd24a
2.02051e-276	-1.28293	0.087	0.48	6.52322e-272	Sash3
6.56388e-276	-1.2633	0.233	0.592	2.11915e-271	Ppp1r18
1.2351e-275	-1.13783	0.345	0.666	3.98752e-271	Park7
1.70276e-274	0.772351	0.697	0.25	5.49735e-270	Sar1a
2.58516e-274	0.837905	0.794	0.389	8.34619e-270	Metap2
1.49237e-273	0.786506	0.68	0.247	4.81813e-269	Mrpl12
1.59455e-273	0.492679	0.316	0.036	5.14801e-269	Slc16a1
4.70305e-273	0.47979	0.276	0.022	1.51838e-268	Erf
3.73045e-272	-1.21198	0.041	0.434	1.20438e-267	Fam189b
1.82017e-271	0.872214	0.923	0.715	5.87642e-267	Hspe1
2.60886e-271	-0.560748	0.997	0.999	8.42269e-267	Rps7
9.75099e-271	0.704402	0.598	0.182	3.14811e-266	Rpl7l1
1.58577e-269	0.573348	0.43	0.085	5.11966e-265	Wdr74
2.76916e-269	0.480758	0.321	0.039	8.94025e-265	Zmynd19
2.97685e-269	0.71802	0.614	0.194	9.61074e-265	Naa15
3.28849e-269	-0.543923	0.998	1	1.06169e-264	Rps18
5.79186e-269	0.425945	0.276	0.023	1.8699e-264	Ipo4
2.32628e-268	0.555034	0.393	0.07	7.5104e-264	Utp15
9.59007e-268	0.787114	0.661	0.232	3.09615e-263	Purb
1.81119e-267	0.838525	0.695	0.268	5.84744e-263	Pdia6
1.86758e-267	0.522572	0.367	0.058	6.02949e-263	Eif2b3
1.45589e-266	0.808011	0.675	0.255	4.70035e-262	Prmt1
2.31958e-266	0.742066	0.605	0.19	7.48877e-262	Cdk17
1.07163e-265	1.04256	0.836	0.496	3.45977e-261	Jund
1.09882e-265	-1.24312	0.078	0.468	3.54755e-261	Cytip
1.68552e-265	0.510564	0.374	0.061	5.4417e-261	Aimp2
4.69941e-265	0.471666	0.214	0.006	1.5172e-260	Asns
1.06645e-264	-1.35052	0.088	0.475	3.44303e-260	Ctla2b
2.25715e-264	0.362391	0.192	0	7.28722e-260	Fosl1
6.13714e-264	0.474396	0.317	0.039	1.98138e-259	Cluh
1.02696e-263	0.81729	0.697	0.276	3.31553e-259	Eif4g1
3.73629e-263	0.815434	0.815	0.409	1.20626e-258	Hnrnpdl
5.65265e-263	0.504799	0.364	0.058	1.82496e-258	Uck2
7.19116e-263	0.469087	0.294	0.031	2.32166e-258	Cars
5.25199e-261	0.617692	0.481	0.116	1.6956e-256	Polr1c
1.33393e-260	0.438102	0.279	0.026	4.30659e-256	Nle1
1.81502e-260	0.801888	0.768	0.351	5.85979e-256	Eif3j1
3.75331e-260	0.671242	0.443	0.098	1.21176e-255	Mapkapk2
6.04905e-260	-1.2447	0.136	0.519	1.95294e-255	Tnrc6b
4.69548e-259	0.517668	0.324	0.044	1.51594e-254	Mpzl3
9.21366e-259	0.437607	0.311	0.038	2.97463e-254	Nomo1
9.55537e-259	-1.17767	0.049	0.43	3.08495e-254	Fam78a
1.3289e-258	0.521766	0.367	0.061	4.29035e-254	Umps
3.01465e-258	0.489829	0.252	0.018	9.73281e-254	Fabp5
3.62985e-258	0.678986	0.527	0.145	1.1719e-253	Snhg6
7.17257e-258	0.656656	0.589	0.177	2.31566e-253	Imp4
3.09481e-257	0.722539	0.496	0.131	9.99161e-253	Ahcyl2
8.58083e-257	0.606692	0.19	0.001	2.77032e-252	Mpzl2
1.06508e-256	0.82271	0.782	0.396	3.43863e-252	Cct8
2.94126e-256	0.561948	0.448	0.098	9.49586e-252	Kti12
4.93939e-256	0.487674	0.314	0.041	1.59468e-251	Sco2
8.25746e-256	0.593842	0.317	0.042	2.66592e-251	Map3k8
1.11953e-254	1.02948	0.58	0.201	3.6144e-250	Kcnq1ot1
3.69175e-254	0.459376	0.251	0.019	1.19188e-249	Grasp
1.37833e-253	-1.13202	0.271	0.603	4.44994e-249	Lamtor2
1.44339e-253	0.404286	0.248	0.018	4.65999e-249	Rrp12
2.83889e-253	-1.35201	0.134	0.503	9.16537e-249	Pycard
2.962e-253	0.654142	0.501	0.131	9.5628e-249	Tuba4a
5.06738e-253	-1.16703	0.065	0.438	1.636e-248	Tbc1d10c
6.11004e-253	-1.00205	0.638	0.886	1.97263e-248	Crip1
8.42609e-253	-0.331217	1	1	2.72036e-248	mt-Atp6
9.8639e-253	0.852084	0.878	0.608	3.18456e-248	Slc25a5
4.28465e-252	-1.18456	0.236	0.581	1.3833e-247	Skap1
1.1014e-251	0.719404	0.929	0.686	3.55586e-247	Srsf3
1.14673e-251	0.822758	0.765	0.352	3.70222e-247	Cflar
3.57425e-251	-0.902309	0.706	0.845	1.15395e-246	Arpc1b
1.1735e-250	-1.00319	0.573	0.762	3.78863e-246	Ndufa6
3.14802e-250	0.540799	0.393	0.075	1.01634e-245	Wdr46
4.03756e-250	0.785874	0.774	0.355	1.30353e-245	Tmed5
6.70847e-250	0.712972	0.625	0.212	2.16583e-245	Nasp
4.01092e-249	0.800466	0.789	0.391	1.29493e-244	Cct7
4.10181e-249	0.464997	0.257	0.022	1.32427e-244	Zswim4
4.42584e-249	0.583015	0.453	0.105	1.42888e-244	Pes1
2.74692e-247	0.807591	0.825	0.435	8.86842e-243	Smarca5
4.3707e-247	0.533664	0.356	0.061	1.41108e-242	Hccs
6.35358e-247	0.768695	0.869	0.499	2.05125e-242	Sh2d2a
9.97909e-247	-1.1964	0.236	0.571	3.22175e-242	Smap2
2.85799e-243	0.767543	0.864	0.52	9.22703e-239	Hnrnpc
6.73183e-243	0.753928	0.625	0.221	2.17337e-238	Atxn1
1.07131e-242	0.77953	0.427	0.101	3.45872e-238	Phgdh
1.16256e-242	-1.02795	0.497	0.721	3.75332e-238	Ppp1ca
1.6625e-242	0.567582	0.483	0.122	5.36739e-238	Hsd17b12
2.49638e-242	0.552513	0.34	0.056	8.05958e-238	Sertad1
2.96493e-242	0.701078	0.595	0.199	9.57227e-238	Ddx10
3.13488e-242	-1.21114	0.2	0.539	1.0121e-237	Gtf2i
8.54189e-242	-1.60364	0.283	0.61	2.75775e-237	Plac8
9.52661e-242	0.630462	0.39	0.081	3.07567e-237	Dop1b
1.15257e-241	0.577941	0.431	0.099	3.72108e-237	Ddx1
1.34763e-241	0.784285	0.914	0.646	4.35084e-237	Prrc2c
1.3907e-241	-1.10849	0.355	0.648	4.48989e-237	Tsc22d4
1.68362e-241	0.788055	0.803	0.417	5.43558e-237	Mtdh
2.12753e-241	0.477633	0.374	0.069	6.86872e-237	Pinx1
1.19335e-240	0.714965	0.933	0.789	3.85272e-236	Ybx1
2.38773e-240	0.631699	0.565	0.174	7.70879e-236	Lsm2
3.68298e-240	0.343091	0.176	0	1.18905e-235	Dusp4
3.06233e-239	-1.10757	0.051	0.411	9.88672e-235	Tnfaip8l2
6.9963e-239	0.390901	0.212	0.01	2.25876e-234	Ptprs
1.27226e-238	0.592657	0.489	0.129	4.1075e-234	Snrpa
1.29023e-238	0.493357	0.341	0.056	4.16552e-234	Dancr
1.65054e-238	0.772733	0.646	0.248	5.32877e-234	Chd1
1.69673e-238	0.612573	0.512	0.144	5.47791e-234	Fdx2
2.54725e-238	0.601431	0.45	0.11	8.22378e-234	Tasor2
1.94719e-237	0.790618	0.76	0.35	6.28651e-233	Vsir
2.07617e-237	-0.401291	0.998	0.999	6.70292e-233	Rps3a1
3.05178e-237	0.411736	0.258	0.025	9.85267e-233	Yars
5.04119e-237	0.659125	0.593	0.195	1.62755e-232	Ddx39
5.54274e-237	-1.13002	0.041	0.399	1.78947e-232	Tmem71
9.73633e-237	0.577595	0.454	0.111	3.14337e-232	St6galnac4
1.88356e-236	0.754312	0.783	0.374	6.08107e-232	Eif3g
2.0491e-236	0.727812	0.631	0.228	6.61553e-232	Ube2a
1.25515e-235	0.504426	0.276	0.032	4.05225e-231	Klf10
5.01772e-235	0.629157	0.175	0.001	1.61997e-230	Fos
1.92779e-234	0.716419	0.918	0.696	6.22386e-230	Atp5g1
4.26409e-234	-1.1912	0.138	0.487	1.37666e-229	Nfatc3
6.04203e-234	0.526942	0.423	0.096	1.95067e-229	Abcf2
2.83868e-233	0.798288	0.743	0.346	9.16468e-229	Nme1
4.6269e-233	0.784563	0.888	0.649	1.4938e-228	Nop10
1.5442e-232	-1.16048	0.182	0.523	4.98545e-228	Hp1bp3
1.75225e-232	-1.1958	0.268	0.579	5.65714e-228	Tut4
2.11972e-232	0.492443	0.367	0.071	6.84353e-228	Foxp4
6.75155e-232	0.703165	0.555	0.177	2.17974e-227	Lars
7.06617e-231	0.433628	0.258	0.027	2.28131e-226	Slc5a3
1.04681e-230	-1.18314	0.09	0.442	3.37964e-226	Slfn1
2.30442e-230	0.422619	0.286	0.037	7.43983e-226	Mafg
6.48291e-230	0.70008	0.533	0.168	2.09301e-225	Nedd9
6.99305e-230	-1.12073	0.053	0.401	2.25771e-225	Arhgef18
1.47571e-229	-0.405587	0.998	0.999	4.76432e-225	Rpl21
1.77134e-229	0.395823	0.209	0.011	5.71877e-225	Il1rl1
2.03767e-229	-1.1507	0.117	0.468	6.57863e-225	Spata13
2.22751e-229	0.466079	0.326	0.053	7.19151e-225	Gcsh
3.33218e-229	0.568648	0.417	0.097	1.07579e-224	Adora2a
3.99395e-229	-0.66401	0.924	0.945	1.28945e-224	Uqcrh
4.94353e-229	0.494325	0.362	0.069	1.59602e-224	Aars
6.6869e-229	-1.14185	0.164	0.505	2.15886e-224	Lpxn
9.37666e-229	-1.15277	0.286	0.593	3.02726e-224	Prr13
6.16297e-228	0.58089	0.487	0.134	1.98971e-223	Morf4l2
1.21243e-227	0.727397	0.812	0.428	3.91433e-223	Rbm8a
1.32606e-227	0.680148	0.646	0.242	4.28118e-223	Dnttip2
1.62217e-227	-0.912074	0.599	0.762	5.23716e-223	Clta
4.59459e-226	-0.939993	0.586	0.777	1.48336e-221	Limd2
6.23652e-226	0.524741	0.409	0.093	2.01346e-221	Mrps28
6.83831e-226	0.493932	0.379	0.078	2.20775e-221	Prelid3b
9.25267e-226	0.565492	0.477	0.128	2.98722e-221	Dnajc21
1.82155e-225	-1.07019	0.416	0.668	5.88088e-221	Sri
9.90597e-225	0.481879	0.37	0.073	3.19814e-220	2410002F23Rik
1.50975e-224	0.496054	0.357	0.069	4.87422e-220	Xpot
1.58922e-224	-1.1788	0.232	0.55	5.13079e-220	Stk4
2.2423e-224	0.652433	0.627	0.227	7.23927e-220	Psmd12
4.16461e-224	0.491177	0.382	0.08	1.34455e-219	Nufip1
3.42182e-223	0.401326	0.28	0.037	1.10473e-218	Naa25
5.60252e-223	0.416169	0.292	0.041	1.80877e-218	Tbl3
8.41991e-223	0.765464	0.352	0.072	2.71837e-218	Capg
7.73215e-222	0.435919	0.322	0.054	2.49633e-217	Utp4
2.25734e-221	0.567562	0.563	0.179	7.28782e-217	Rps19bp1
2.3131e-221	0.507896	0.367	0.075	7.46785e-217	Med14
4.61851e-221	1.43561	0.165	0.001	1.49108e-216	Csf2
4.94536e-221	0.582578	0.463	0.124	1.59661e-216	Azin1
7.37427e-221	0.621459	0.544	0.173	2.38078e-216	Knop1
2.11061e-220	0.783357	0.65	0.267	6.8141e-216	Nfatc1
2.59488e-220	-0.593319	0.982	0.986	8.37758e-216	Rpl29
2.64292e-220	-1.117	0.239	0.549	8.53267e-216	Nsd3
9.4451e-220	-1.10901	0.319	0.6	3.04935e-215	Ndufv3
2.19297e-219	0.775741	0.832	0.51	7.08e-215	Nap1l1
3.31842e-219	-0.614604	0.954	0.984	1.07135e-214	Rpl36a
1.09652e-218	0.490758	0.365	0.074	3.54011e-214	Pwp1
9.12541e-218	-0.469238	0.998	1	2.94614e-213	Rpl13
1.65119e-217	0.73528	0.685	0.293	5.33085e-213	Cacybp
1.95802e-217	0.393565	0.177	0.004	6.32145e-213	Gem
3.50223e-217	0.590625	0.506	0.151	1.13069e-212	Smarcc1
3.75397e-217	0.450095	0.255	0.029	1.21197e-212	Fas
4.12027e-217	0.502539	0.425	0.104	1.33023e-212	Rwdd4a
1.77384e-216	-1.02934	0.357	0.64	5.72684e-212	Pnrc1
9.39483e-216	0.460857	0.33	0.06	3.03312e-211	Pabpc4
1.4835e-214	-1.02808	0.048	0.381	4.78947e-210	Frmd8
1.81609e-214	-1.15854	0.221	0.529	5.86324e-210	Crlf3
2.45007e-214	-1.04701	0.051	0.384	7.91006e-210	Evl
5.49357e-214	0.659119	0.465	0.133	1.7736e-209	Gpr65
3.70277e-213	0.700768	0.9	0.632	1.19544e-208	Polr1d
5.99159e-213	-1.10014	0.112	0.444	1.93438e-208	Grap2
1.1673e-212	0.403962	0.237	0.024	3.76862e-208	Noct
1.22848e-212	0.605945	0.202	0.013	3.96615e-208	Tnfrsf4
4.01093e-212	-0.935247	0.563	0.779	1.29493e-207	Myh9
1.42667e-211	0.451113	0.353	0.072	4.606e-207	Ado
3.12935e-211	0.726615	0.748	0.352	1.01031e-206	Rheb
3.94561e-210	0.63759	0.953	0.754	1.27384e-205	Hnrnpa2b1
9.41644e-210	0.350565	0.228	0.021	3.0401e-205	Mthfd1
1.74134e-209	-1.13323	0.217	0.522	5.62192e-205	Zc3hav1
2.23522e-209	0.604307	0.535	0.174	7.21642e-205	Nol8
2.71453e-209	-1.06905	0.169	0.491	8.76387e-205	Tmem134
6.55557e-209	0.35331	0.224	0.02	2.11647e-204	Rcc1
6.93739e-209	0.549121	0.542	0.172	2.23974e-204	Pfdn4
1.57422e-208	0.493835	0.442	0.116	5.08237e-204	Tmem11
1.74186e-208	0.510863	0.39	0.091	5.6236e-204	B4galt5
3.47762e-208	-0.362137	0.997	0.999	1.12275e-203	Rpl35a
3.72748e-208	0.477322	0.413	0.101	1.20342e-203	Timm50
7.9758e-208	0.523699	0.428	0.112	2.57499e-203	Ipo7
9.98948e-208	-1.10707	0.249	0.55	3.2251e-203	Stk38
1.90825e-207	-1.07154	0.097	0.426	6.1608e-203	Ccnd3
2.02098e-207	-1.06605	0.085	0.415	6.52473e-203	Rasa3
2.13345e-207	-1.05361	0.316	0.607	6.88785e-203	Stat4
2.25348e-207	-0.888833	0.647	0.79	7.27535e-203	Ndufa3
5.34862e-206	0.476279	0.366	0.08	1.7268e-201	Nob1
2.00151e-205	0.666557	0.651	0.26	6.46186e-201	Atf4
2.14234e-205	0.4788	0.405	0.1	6.91655e-201	Mettl16
5.2073e-205	0.433617	0.381	0.086	1.68118e-200	Lrrc59
1.55715e-204	0.641023	0.48	0.145	5.02724e-200	Fasl
4.40329e-204	-1.07109	0.254	0.555	1.4216e-199	Cd28
4.95543e-204	0.427198	0.367	0.08	1.59986e-199	Ruvbl2
9.15307e-204	-1.13662	0.107	0.439	2.95507e-199	Gpr183
1.84478e-203	-1.03394	0.051	0.373	5.95588e-199	Crebrf
2.17725e-203	0.610205	0.949	0.826	7.02926e-199	Snrpf
2.3396e-203	-1.09135	0.265	0.564	7.55339e-199	Satb1
2.48795e-203	0.528826	0.99	0.945	8.03236e-199	Rps17
3.21674e-203	0.371323	0.221	0.021	1.03853e-198	F730043M19Rik
4.65434e-203	0.469934	0.374	0.085	1.50265e-198	Usp36
8.16744e-203	-0.405626	0.998	1	2.63686e-198	Rpl23
8.80716e-203	0.452667	0.354	0.075	2.84339e-198	Elp5
3.62373e-202	0.383022	0.227	0.023	1.16992e-197	Psat1
8.83147e-202	-1.24343	0.142	0.462	2.85124e-197	Rgs10
1.22693e-201	0.47744	0.443	0.119	3.96116e-197	Aen
2.68851e-201	-0.992759	0.044	0.362	8.67987e-197	Il16
3.89887e-201	0.39988	0.274	0.041	1.25875e-196	Atp10a
4.79483e-201	-1.06368	0.137	0.46	1.54801e-196	Apobec3
5.00222e-201	-1.02683	0.068	0.387	1.61497e-196	Traf3ip3
1.00528e-200	0.572056	0.586	0.209	3.24553e-196	Strap
8.9413e-200	0.632336	0.474	0.146	2.8867e-195	Ubxn2a
9.17448e-200	0.440203	0.999	0.992	2.96198e-195	H3f3b
5.97544e-199	0.290828	0.161	0.004	1.92917e-194	Map2k3os
6.66184e-199	-1.06207	0.489	0.708	2.15078e-194	Il18r1
2.13412e-198	-1.11797	0.097	0.416	6.89001e-194	St3gal6
3.62677e-198	0.3734	0.251	0.033	1.1709e-193	Rbm19
4.04681e-198	0.693682	0.798	0.44	1.30651e-193	Banf1
6.16772e-198	-1.00451	0.058	0.374	1.99125e-193	Otulinl
1.42522e-197	0.330176	0.22	0.022	4.60132e-193	Qtrt2
1.45469e-197	0.445812	0.358	0.079	4.69646e-193	Gtf2f2
1.30927e-196	-1.05788	0.195	0.497	4.22697e-192	Tprgl
2.28866e-196	-0.710923	0.798	0.87	7.38894e-192	Atp5g2
2.82141e-196	-1.13284	0.155	0.47	9.10892e-192	Pitpnc1
4.19656e-196	0.617576	0.584	0.217	1.35486e-191	Isy1
4.70165e-196	-1.03442	0.432	0.662	1.51793e-191	Ppp1r12a
6.50517e-196	-1.12704	0.19	0.492	2.10019e-191	Hopx
9.60257e-196	0.611908	0.637	0.257	3.10019e-191	U2af2
1.2394e-195	-0.463407	0.999	0.999	4.00139e-191	Rpsa
1.27176e-195	-1.0759	0.176	0.481	4.10587e-191	Rp9
1.94463e-195	-1.02653	0.378	0.616	6.27825e-191	Tubb5
2.66881e-195	-1.08864	0.081	0.397	8.61627e-191	Mylip
4.4434e-195	0.411291	0.28	0.045	1.43455e-190	Bmi1
5.76416e-195	0.426379	0.331	0.068	1.86096e-190	Cinp
5.90847e-195	0.382527	0.259	0.037	1.90755e-190	Prag1
6.9925e-195	-1.06961	0.137	0.451	2.25753e-190	Sorl1
1.44514e-194	0.491888	0.317	0.063	4.66562e-190	Itgav
1.46906e-194	-0.990765	0.034	0.341	4.74287e-190	S1pr4
2.0095e-194	0.367928	0.248	0.033	6.48768e-190	Tbrg4
9.50464e-194	-1.0992	0.208	0.502	3.06857e-189	Cirbp
1.40566e-193	0.605306	0.561	0.205	4.53816e-189	AI506816
3.46849e-193	0.607165	0.635	0.253	1.1198e-188	Sf3b3
5.57415e-193	0.652672	0.697	0.313	1.79961e-188	Rrp1
1.24794e-192	-1.03087	0.088	0.401	4.02898e-188	Epb41
1.38752e-192	0.441241	0.394	0.098	4.47961e-188	Aatf
2.13803e-192	-0.936791	0.035	0.339	6.90262e-188	Thap3
4.23072e-192	-1.07458	0.186	0.482	1.36589e-187	Cbx3
4.74925e-192	0.585033	0.597	0.224	1.5333e-187	Timm8b
1.53519e-191	0.55361	0.567	0.201	4.95635e-187	Mrpl17
2.41494e-191	0.620734	0.666	0.275	7.79662e-187	Pcna
7.09332e-191	0.398677	0.326	0.067	2.29008e-186	Memo1
1.2497e-190	0.507965	0.406	0.108	4.03465e-186	Fbxo11
2.73369e-190	0.628773	0.631	0.258	8.82571e-186	Tcof1
5.7073e-190	-1.06196	0.22	0.518	1.8426e-185	Sh2d1a
1.41184e-189	-0.899043	0.552	0.708	4.55814e-185	Sec11a
1.85873e-189	-0.934719	0.516	0.739	6.0009e-185	Cd8a
1.86057e-189	0.670478	0.565	0.21	6.00686e-185	Tpm4
2.33577e-189	0.485524	0.418	0.113	7.54102e-185	Tbx21
9.78326e-189	0.681998	0.696	0.318	3.15853e-184	Cd82
1.86648e-188	0.574557	0.552	0.196	6.02594e-184	Mia2
2.61848e-188	-0.983041	0.448	0.645	8.45376e-184	Leprotl1
1.32872e-187	0.557081	0.513	0.173	4.28977e-183	Ccdc50
1.6721e-187	-0.342504	0.998	0.999	5.39838e-183	Rplp2
1.02401e-186	0.445609	0.409	0.11	3.30601e-182	Wdr18
1.09052e-186	0.37446	0.284	0.049	3.52076e-182	Wdr77
1.09157e-186	-0.780246	0.698	0.803	3.52415e-182	Ndufa13
1.22224e-186	0.420774	0.306	0.06	3.94599e-182	Sh2b3
4.51059e-186	0.349493	0.254	0.038	1.45624e-181	Nat10
6.36935e-186	-0.272979	1	1	2.05634e-181	Tpt1
7.65155e-186	-1.0117	0.374	0.61	2.4703e-181	Atox1
1.98482e-185	0.65153	0.811	0.474	6.40799e-181	Hnrnpd
3.08216e-185	0.543346	0.542	0.192	9.95076e-181	Tomm70a
8.26765e-185	0.422401	0.324	0.069	2.66921e-180	Gabpb1
1.78068e-184	0.551956	0.511	0.172	5.74892e-180	Gars
2.87703e-184	-0.954207	0.051	0.352	9.28849e-180	Ifi209
4.67525e-184	0.391077	0.333	0.072	1.50941e-179	Wdr55
1.19636e-183	-0.938958	0.51	0.703	3.86246e-179	Gimap1
2.16519e-183	0.410004	0.333	0.073	6.9903e-179	Gart
2.2801e-183	0.317138	0.191	0.016	7.36129e-179	Tmem97
3.43465e-183	0.429168	0.3	0.058	1.10888e-178	Sec14l1
3.83617e-183	0.320327	0.214	0.024	1.23851e-178	Mrm3
5.82548e-183	-0.957643	0.599	0.77	1.88076e-178	Cxcr6
1.55341e-182	0.351635	0.251	0.038	5.01518e-178	9430038I01Rik
7.04282e-182	0.542994	0.582	0.218	2.27377e-177	Rsl24d1
8.4852e-182	0.267206	0.166	0.008	2.73945e-177	D030028A08Rik
1.22112e-181	0.588753	0.639	0.264	3.94238e-177	Mrpl15
1.37476e-181	0.439563	0.258	0.042	4.43842e-177	Runx2os1
1.66437e-181	0.540364	0.411	0.117	5.37343e-177	Tsc22d2
1.87609e-181	-0.779	0.78	0.855	6.05697e-177	Gnas
2.54586e-181	0.478996	0.42	0.12	8.21931e-177	Nom1
5.09119e-181	0.358167	0.267	0.045	1.64369e-176	Zfpm1
5.26327e-181	0.780706	0.751	0.436	1.69925e-176	Tomm5
8.06318e-181	-0.855282	0.525	0.732	2.6032e-176	Akap13
1.39125e-180	-1.04006	0.127	0.426	4.49164e-176	Itgb7
4.30669e-180	0.53958	0.477	0.154	1.39042e-175	Arhgef2
1.08765e-179	0.545099	0.525	0.183	3.51148e-175	Rhof
2.24473e-179	-0.738306	0.798	0.85	7.2471e-175	mt-Nd5
1.41507e-178	-0.936004	0.044	0.335	4.56856e-174	Tecpr1
6.27723e-178	-1.02909	0.152	0.448	2.0266e-173	Gm2682
3.01301e-177	0.581623	0.708	0.32	9.72751e-173	Dcun1d5
3.48789e-177	0.327462	0.183	0.015	1.12606e-172	Klf9
7.03264e-177	0.48218	0.418	0.121	2.27049e-172	Arih2
7.24717e-177	-0.927963	0.044	0.334	2.33975e-172	Myo1f
8.7006e-177	0.313414	0.199	0.02	2.80899e-172	2700038G22Rik
1.10211e-176	0.398812	0.3	0.061	3.55815e-172	Lrch1
1.77605e-176	-0.911666	0.541	0.699	5.73399e-172	H2afy
7.92869e-176	0.509885	0.516	0.177	2.55978e-171	Larp7
1.12794e-175	0.630143	0.553	0.211	3.64156e-171	Erbin
1.22502e-175	0.305437	0.192	0.018	3.95497e-171	Wdr4
4.08857e-175	-0.518815	0.983	0.986	1.31999e-170	Rpl10a
4.15584e-175	-0.400526	0.995	0.998	1.34171e-170	Rpl24
3.88227e-174	-0.915296	0.462	0.651	1.25339e-169	Ube2b
6.41409e-174	0.634711	0.752	0.394	2.07079e-169	Mrpl20
2.24005e-173	0.373873	0.29	0.058	7.23199e-169	Srfbp1
4.06891e-173	0.291079	0.187	0.017	1.31365e-168	Gsdme
6.07526e-173	0.480229	0.468	0.149	1.9614e-168	Znrd2
9.09743e-173	0.309625	0.202	0.022	2.93711e-168	Ttc27
1.09728e-172	-0.99686	0.165	0.452	3.54258e-168	Vamp8
1.24876e-172	0.361714	0.314	0.068	4.03163e-168	Ppif
2.50191e-172	0.473684	0.444	0.137	8.0774e-168	Rbm34
3.98046e-172	-0.968559	0.304	0.555	1.28509e-167	Ndufb10
5.77481e-172	-0.9717	0.062	0.348	1.8644e-167	Ripor2
1.0009e-171	0.483569	0.513	0.178	3.23141e-167	2810004N23Rik
1.53367e-171	0.344973	0.254	0.043	4.95145e-167	Usp31
3.51908e-171	-0.997246	0.377	0.605	1.13613e-166	Celf2
6.08215e-171	-0.95767	0.06	0.344	1.96362e-166	Adcy7
1.00778e-170	0.61227	0.676	0.315	3.25361e-166	Npm3
1.31746e-170	-1.0104	0.158	0.442	4.25343e-166	Ppp2r5c
1.42927e-170	0.390358	0.333	0.078	4.61441e-166	Utp6
2.66932e-170	0.483249	0.508	0.175	8.61789e-166	Mydgf
1.47012e-169	0.441781	0.334	0.081	4.74627e-165	Socs1
1.55662e-169	-1.14393	0.031	0.306	5.02555e-165	Kcnj8
1.98248e-169	0.824106	0.258	0.047	6.40043e-165	Gzmb
2.70204e-169	0.415339	0.344	0.085	8.72352e-165	Usp10
3.02544e-169	0.436139	0.335	0.081	9.76762e-165	A430093F15Rik
4.90188e-169	0.343398	0.305	0.065	1.58257e-164	Cmss1
6.21774e-169	-0.643565	0.852	0.905	2.0074e-164	Tomm7
9.0632e-169	0.649795	0.883	0.654	2.92605e-164	Lat
1.39325e-168	0.615906	0.815	0.479	4.49809e-164	Ywhae
1.69742e-168	0.609915	0.636	0.281	5.48013e-164	Caprin1
2.08798e-168	0.399993	0.358	0.091	6.74106e-164	Surf2
3.83844e-168	0.493124	0.479	0.16	1.23924e-163	Tm2d3
4.18106e-168	0.34097	0.262	0.047	1.34986e-163	Eaf1
2.68614e-167	0.626625	0.772	0.434	8.67222e-163	Polr2f
7.39527e-167	-0.966629	0.269	0.525	2.38756e-162	Rinl
1.10026e-166	-0.915033	0.447	0.638	3.55218e-162	Rnasek
2.75339e-166	0.443168	0.29	0.061	8.88933e-162	Ppp1r15a
3.12706e-166	0.591172	0.813	0.478	1.00957e-161	Pabpn1
3.38798e-166	0.40871	0.381	0.105	1.09381e-161	Wdr36
4.23138e-166	0.359854	0.297	0.063	1.3661e-161	Nol9
5.35518e-166	0.435391	0.456	0.146	1.72892e-161	Ak2
1.13183e-165	0.413413	0.39	0.109	3.65411e-161	Mtap
1.49316e-165	0.468581	0.487	0.165	4.82068e-161	Sde2
1.53935e-165	0.421691	0.417	0.124	4.9698e-161	Trmt6
3.05903e-165	0.590479	0.764	0.402	9.87608e-161	U2af1
3.43581e-165	0.302308	0.212	0.028	1.10925e-160	Urb1
5.0144e-165	-0.847217	0.514	0.677	1.6189e-160	Ndufb11
5.74793e-165	-0.87576	0.046	0.321	1.85572e-160	Arhgap9
1.09207e-164	-1.04882	0.07	0.35	3.52575e-160	Stmn1
1.26726e-164	0.274247	0.148	0.007	4.09136e-160	Bend3
1.46006e-164	0.431264	0.421	0.128	4.7138e-160	Nus1
5.66366e-164	0.593936	0.71	0.355	1.82851e-159	Eif6
6.81683e-164	0.293953	0.224	0.033	2.20081e-159	Heatr3
7.76081e-164	-1.01557	0.085	0.363	2.50558e-159	Golm1
8.48316e-164	0.569007	0.951	0.912	2.73879e-159	Nme2
9.13257e-164	-0.391874	0.993	0.998	2.94845e-159	B2m
1.16546e-163	0.52172	0.525	0.195	3.76268e-159	Sec61a1
1.37199e-163	-0.74775	0.714	0.856	4.42947e-159	Cyba
1.52332e-163	0.357901	0.249	0.044	4.91803e-159	Gfi1
1.73291e-163	0.389463	0.232	0.037	5.59471e-159	Errfi1
1.99085e-163	-1.02109	0.226	0.489	6.42745e-159	Lfng
4.25664e-163	-0.970252	0.358	0.571	1.37425e-158	Polr2e
6.87592e-163	0.409224	0.38	0.106	2.21989e-158	Ilf3
7.16078e-163	0.542387	0.663	0.296	2.31186e-158	Srsf10
7.3657e-163	0.56752	0.684	0.315	2.37802e-158	Anp32e
1.01894e-162	0.344446	0.234	0.038	3.28965e-158	Zfp827
1.75579e-162	0.449195	0.286	0.062	5.66856e-158	Zc3h12a
1.77347e-162	0.326838	0.263	0.05	5.72565e-158	Prmt3
1.84309e-162	-0.797345	0.657	0.782	5.95042e-158	Krtcap2
1.84438e-162	0.576659	0.711	0.346	5.95458e-158	Dhx15
2.00569e-162	0.309848	0.225	0.034	6.47537e-158	Smox
2.07749e-162	0.346667	0.219	0.032	6.70719e-158	Gm45716
2.09594e-162	0.620634	0.905	0.675	6.76675e-158	Aldoa
3.35455e-162	0.602345	0.72	0.36	1.08302e-157	Nudc
3.86149e-162	0.356011	0.29	0.062	1.24668e-157	Fam98a
5.5703e-162	0.433746	0.408	0.123	1.79837e-157	Nmd3
8.75471e-162	0.367662	0.268	0.052	2.82646e-157	Snhg16
2.71269e-161	0.331934	0.25	0.044	8.75791e-157	Pisd
8.55381e-161	0.362424	0.306	0.07	2.7616e-156	Klhdc4
1.01367e-160	-1.60435	0.46	0.646	3.27263e-156	S100a4
1.34175e-160	0.563699	0.869	0.591	4.33184e-156	Snrpb
2.82366e-160	0.296903	0.209	0.028	9.11619e-156	Mtrr
6.79306e-160	0.303507	0.191	0.022	2.19314e-155	Homer1
6.82272e-160	0.397326	0.392	0.113	2.20272e-155	Krr1
9.29135e-160	0.318186	0.126	0.002	2.99971e-155	Fosb
1.01147e-159	0.35081	0.289	0.063	3.26553e-155	Tdg
1.14393e-159	-0.848893	0.035	0.3	3.69319e-155	AI467606
1.3787e-159	-0.484821	0.995	0.998	4.45113e-155	Rps20
1.61514e-159	0.28798	0.195	0.023	5.21449e-155	Dhx33
1.6437e-159	-0.830587	0.043	0.312	5.30669e-155	Cnp
2.6379e-159	0.293235	0.218	0.032	8.51647e-155	Gemin5
2.9558e-159	-1.01285	0.173	0.445	9.5428e-155	Samhd1
3.03641e-159	0.485665	0.458	0.155	9.80305e-155	Kpnb1
7.54639e-159	0.454965	0.449	0.147	2.43635e-154	Nfe2l1
8.93891e-159	0.602022	0.677	0.333	2.88593e-154	Hdgf
1.23133e-158	-0.941928	0.138	0.422	3.97536e-154	Klf6
1.56339e-158	0.584287	0.731	0.374	5.04739e-154	Pcbp1
2.98786e-158	0.450268	0.434	0.14	9.6463e-154	Pbdc1
8.03897e-158	-0.575379	0.96	0.98	2.59538e-153	Myl6
1.22734e-157	0.464688	0.974	0.92	3.96246e-153	Rbm3
1.36514e-157	0.461867	0.477	0.165	4.40736e-153	Utp14a
1.65163e-157	0.765677	0.602	0.285	5.3323e-153	Traf1
3.26728e-157	0.281127	0.137	0.005	1.05484e-152	Rai14
4.65733e-157	-0.308159	0.999	1	1.50362e-152	Rpl41
5.58415e-157	0.540243	0.539	0.211	1.80284e-152	Rif1
8.55817e-157	0.331381	0.243	0.044	2.76301e-152	Etv3
1.05041e-156	0.473541	0.474	0.164	3.39124e-152	Rara
6.85836e-156	0.411934	0.378	0.109	2.21422e-151	Ciapin1
9.78708e-156	-0.954696	0.159	0.43	3.15976e-151	Ankrd44
1.44309e-155	0.59607	0.889	0.653	4.65902e-151	Psma7
3.51662e-155	0.262794	0.197	0.025	1.13534e-150	Polr3h
4.75508e-155	0.385181	0.204	0.029	1.53518e-150	Arl5b
4.84762e-155	0.945677	0.932	0.869	1.56505e-150	Nkg7
6.35306e-155	-0.860126	0.094	0.372	2.05109e-150	Acp5
6.6455e-155	-0.382156	0.998	0.999	2.1455e-150	Rpl18
7.46662e-155	-0.908368	0.28	0.542	2.4106e-150	Cnn2
1.62091e-154	-0.906704	0.057	0.321	5.2331e-150	Kif21b
1.70442e-154	0.292181	0.219	0.034	5.50273e-150	Elac2
2.36037e-154	-0.921213	0.105	0.373	7.62045e-150	Srpk2
3.3097e-154	0.356396	0.312	0.076	1.06854e-149	Pcgf6
4.58423e-154	0.349227	0.316	0.077	1.48002e-149	Gnl1
5.69478e-154	0.329177	0.286	0.063	1.83856e-149	Pus1
6.40648e-154	-0.901574	0.063	0.329	2.06833e-149	Rasgrp2
1.83634e-153	-0.958287	0.314	0.555	5.92861e-149	Fryl
1.99161e-153	-0.933221	0.158	0.423	6.4299e-149	Arhgap15
2.06675e-153	-0.958176	0.18	0.444	6.67249e-149	Tram1
3.87462e-153	0.564002	0.761	0.409	1.25092e-148	Dnaja2
4.11353e-153	0.425411	0.445	0.147	1.32805e-148	Cstf3
7.28368e-153	0.364077	0.332	0.086	2.35154e-148	Hmgcr
1.45534e-152	-0.678961	0.817	0.871	4.69857e-148	Clec2d
1.64859e-152	0.314691	0.237	0.042	5.32247e-148	Pitrm1
1.6587e-152	0.335725	0.263	0.054	5.35513e-148	Snhg17
3.4425e-152	-0.866128	0.07	0.337	1.11141e-147	Neurl3
3.45129e-152	0.576135	0.718	0.367	1.11425e-147	Rbis
1.11647e-151	0.401413	0.409	0.129	3.60452e-147	Atp13a3
1.78893e-151	-0.981362	0.185	0.444	5.77557e-147	Cyth4
2.70738e-151	-0.787612	0.594	0.719	8.74078e-147	Map1lc3b
4.63117e-151	0.434094	0.347	0.097	1.49517e-146	Epb41l2
6.69706e-151	0.358517	0.328	0.085	2.16215e-146	Surf6
7.75133e-151	0.440371	0.456	0.157	2.50252e-146	Rangap1
1.03946e-150	0.459368	0.48	0.173	3.35589e-146	Impdh2
7.52974e-150	0.339171	0.326	0.084	2.43098e-145	Adsl
1.28281e-149	0.399131	0.33	0.088	4.14155e-145	Sinhcaf
1.8981e-149	-0.966766	0.136	0.399	6.12802e-145	Cir1
2.06629e-149	0.471203	0.97	0.889	6.67103e-145	Pabpc1
2.46249e-149	0.608004	0.711	0.366	7.95016e-145	Ppp1r11
1.13908e-148	0.31289	0.273	0.059	3.67753e-144	Spata5
1.33533e-148	0.388415	0.42	0.136	4.31111e-144	Luc7l
1.48833e-148	0.257743	0.17	0.018	4.80509e-144	Pusl1
1.79895e-148	-1.26764	0.426	0.617	5.80791e-144	Trdc
1.19428e-147	0.346493	0.362	0.104	3.85573e-143	Bag5
2.20101e-147	0.50695	0.556	0.228	7.10595e-143	Ssbp4
7.26517e-147	0.346771	0.251	0.051	2.34556e-142	Cdk6
9.17527e-147	-0.726259	0.669	0.779	2.96224e-142	Ptprcap
1.25932e-146	-0.970005	0.113	0.372	4.06571e-142	Prkacb
1.58635e-146	0.562463	0.625	0.292	5.12152e-142	Canx
2.98661e-146	0.548834	0.884	0.656	9.64226e-142	Atp5b
4.32536e-146	0.327871	0.215	0.036	1.39644e-141	Mir17hg
4.96219e-146	0.29429	0.204	0.031	1.60204e-141	Slc29a3
5.15216e-146	-0.829567	0.473	0.64	1.66337e-141	Syf2
1.34148e-145	-0.901243	0.218	0.484	4.33097e-141	Ifi203
1.50401e-145	0.562366	0.855	0.585	4.8557e-141	Ssb
2.32141e-145	-0.859525	0.113	0.376	7.49467e-141	Dgka
1.56899e-144	-0.754819	0.559	0.706	5.06548e-140	Lck
1.63075e-144	0.501172	0.667	0.314	5.26489e-140	Abcf1
1.82921e-144	0.407285	0.462	0.163	5.9056e-140	Mrps7
2.49359e-144	0.35136	0.37	0.11	8.05054e-140	Rrp8
3.18673e-144	-0.856462	0.041	0.289	1.02883e-139	Lpar6
3.48785e-144	-0.955909	0.133	0.399	1.12605e-139	Gm19585
3.61822e-144	0.345422	0.328	0.088	1.16814e-139	Btaf1
2.99179e-143	0.267328	0.203	0.032	9.65898e-139	Rnf149
5.76733e-143	0.500278	0.606	0.269	1.86198e-138	Psmd7
7.02767e-143	-0.956797	0.095	0.352	2.26888e-138	Txk
1.16091e-142	0.534186	0.672	0.331	3.74801e-138	Prpf40a
1.94964e-142	-0.904519	0.196	0.445	6.29442e-138	Reep5
2.05468e-142	-0.85176	0.085	0.339	6.63353e-138	Ech1
2.91923e-142	-0.789404	0.503	0.654	9.42472e-138	Atp5c1
5.35457e-142	0.373201	1	0.999	1.72872e-137	Gm42418
1.26309e-141	0.301744	0.225	0.041	4.07789e-137	Tsr2
1.99017e-141	0.539985	0.675	0.33	6.42526e-137	Arf4
2.75413e-141	0.324576	0.363	0.106	8.8917e-137	Bloc1s4
3.64e-141	0.481158	0.483	0.186	1.17517e-136	Ago2
7.60211e-141	-0.91899	0.066	0.315	2.45434e-136	Hist1h1c
9.2518e-141	0.276302	0.188	0.027	2.98694e-136	Eef1aknmt
1.49402e-140	-0.994301	0.396	0.568	4.82345e-136	Rnf138
1.8578e-140	0.536877	0.723	0.378	5.99791e-136	Vapa
2.0196e-140	-0.888698	0.085	0.336	6.52027e-136	Rnf166
2.18485e-140	0.322114	0.138	0.009	7.0538e-136	Gadd45g
2.26814e-140	-0.922795	0.277	0.508	7.32269e-136	Irf2
2.51658e-140	0.410351	0.402	0.132	8.12478e-136	Zswim6
4.8041e-140	0.593756	0.734	0.408	1.551e-135	Cdc37
4.91387e-140	-0.785462	0.035	0.276	1.58644e-135	Cmah
8.46065e-140	0.507748	0.648	0.305	2.73152e-135	Lsm12
1.2484e-139	0.343078	0.331	0.092	4.03045e-135	Rybp
1.43996e-139	0.373504	0.404	0.131	4.6489e-135	Pom121
2.07921e-139	0.290473	0.27	0.062	6.71271e-135	Bop1
3.83934e-139	0.549657	0.7	0.365	1.23953e-134	Phb2
4.02258e-139	0.504931	0.635	0.297	1.29869e-134	Psmd11
8.17092e-139	0.388042	0.422	0.144	2.63798e-134	Eml4
1.01179e-138	0.492967	0.661	0.313	3.26657e-134	Ccdc59
1.20032e-138	0.351474	0.358	0.107	3.87523e-134	Cse1l
1.87757e-138	0.508698	0.931	0.75	6.06175e-134	Srrm2
1.90648e-138	0.377243	0.329	0.093	6.15507e-134	Coq10b
2.13859e-138	0.404236	0.457	0.164	6.90443e-134	Ddx54
3.16869e-138	0.530252	0.838	0.537	1.02301e-133	Ptges3
3.18251e-138	0.315828	0.294	0.074	1.02747e-133	Riox1
3.69134e-138	0.336101	0.257	0.058	1.19175e-133	Tmem65
1.37077e-137	-0.909766	0.181	0.422	4.42553e-133	Grk2
2.05316e-137	0.410906	0.487	0.184	6.62863e-133	Exosc1
2.49591e-137	0.422017	0.45	0.162	8.05806e-133	Ahctf1
4.90016e-137	-0.703277	0.684	0.765	1.58202e-132	Ndufa2
8.55902e-137	-0.865013	0.389	0.573	2.76328e-132	Tmem160
9.50823e-137	-0.942878	0.223	0.46	3.06973e-132	Ralbp1
1.15471e-136	0.26912	0.243	0.051	3.72797e-132	Colgalt1
1.17885e-136	0.318102	0.36	0.107	3.80593e-132	Prpf19
1.33575e-136	0.314182	0.295	0.076	4.31247e-132	Slc39a6
1.72738e-136	-0.898637	0.397	0.579	5.57683e-132	Dpm3
4.37989e-136	0.29336	0.239	0.05	1.41405e-131	Mafk
7.83483e-136	0.294883	0.291	0.073	2.52947e-131	Nol6
1.10136e-135	-0.796951	0.08	0.325	3.55573e-131	Selenoh
2.06879e-135	0.371153	0.3	0.08	6.67908e-131	Ptger4
3.24825e-135	-0.88148	0.53	0.653	1.0487e-130	2410006H16Rik
4.54649e-135	0.291317	0.246	0.053	1.46783e-130	Exosc2
6.06473e-135	0.292471	0.232	0.047	1.958e-130	Yars2
7.92562e-135	-0.857818	0.123	0.373	2.55879e-130	Prkcq
1.38665e-134	0.340212	0.336	0.097	4.47679e-130	Tex30
2.2369e-134	-0.859375	0.142	0.383	7.22182e-130	Mrpl34
2.49512e-134	0.27165	0.213	0.038	8.05549e-130	Nsun5
2.77571e-134	0.280597	0.255	0.057	8.9614e-130	Ddx56
4.54905e-134	0.278259	0.189	0.029	1.46866e-129	Cdca7
7.15228e-134	0.596781	0.702	0.385	2.30911e-129	Taf1d
1.58784e-133	0.281798	0.238	0.05	5.12634e-129	Elp1
1.76545e-133	0.355527	0.413	0.14	5.69977e-129	Lsg1
2.08692e-133	0.378129	0.435	0.153	6.73761e-129	Dcaf13
2.8558e-133	0.260582	0.227	0.045	9.21994e-129	Lig3
4.0979e-133	-0.78409	0.038	0.27	1.32301e-128	Rbl2
1.36064e-132	0.499315	0.574	0.253	4.39282e-128	Cd6
1.38593e-132	-0.877636	0.117	0.36	4.47447e-128	Pde3b
1.38659e-132	-0.793559	0.029	0.257	4.47659e-128	Crot
2.13915e-132	-0.849998	0.124	0.366	6.90624e-128	Slc50a1
2.21413e-132	-0.845218	0.455	0.629	7.14832e-128	Kmt2e
2.26271e-132	0.288339	0.219	0.042	7.30516e-128	Il4ra
4.18953e-132	-0.855856	0.406	0.594	1.35259e-127	Apbb1ip
4.65585e-131	0.534118	0.876	0.665	1.50314e-126	Snrpd2
7.64856e-131	0.478183	0.627	0.297	2.46934e-126	Tardbp
7.68568e-131	-0.858485	0.083	0.32	2.48132e-126	Stk10
8.97807e-131	-0.802554	0.04	0.27	2.89857e-126	Abhd8
9.54684e-131	0.362615	0.415	0.144	3.0822e-126	Rasa2
1.97428e-130	0.2987	0.305	0.083	6.37395e-126	Exosc10
1.09213e-129	-0.918717	0.211	0.441	3.52596e-125	Tgfbr2
1.37046e-129	0.393341	0.484	0.187	4.42452e-125	Usp16
1.63116e-129	0.28615	0.26	0.062	5.2662e-125	Lrpprc
1.68166e-129	-0.868807	0.314	0.518	5.42925e-125	Nptn
2.32532e-129	-0.795668	0.451	0.61	7.50729e-125	Scand1
2.66219e-129	0.541585	0.44	0.172	8.5949e-125	Cd9
2.72091e-129	-0.856495	0.149	0.391	8.78447e-125	Trim12a
3.77201e-129	0.255223	0.196	0.033	1.21779e-124	Tmem185b
7.77282e-129	-0.67328	0.712	0.781	2.50945e-124	Ost4
7.99963e-129	-0.801963	0.09	0.327	2.58268e-124	Dguok
8.39949e-129	0.468767	0.528	0.22	2.71178e-124	Arhgef3
1.09456e-128	0.403735	0.519	0.209	3.53378e-124	Thoc1
1.51091e-128	-0.83618	0.134	0.372	4.87796e-124	Commd8
2.30224e-128	0.439404	0.583	0.255	7.43279e-124	Psmb7
3.13827e-128	0.251464	0.174	0.025	1.01319e-123	Pop1
3.47493e-128	-0.727556	0.021	0.241	1.12188e-123	Ifi206
3.62324e-128	0.375542	0.422	0.15	1.16976e-123	Zfp330
3.65026e-128	0.391842	0.49	0.189	1.17849e-123	Wdr61
3.96942e-128	-0.791172	0.033	0.258	1.28153e-123	Gm30054
3.98115e-128	-0.711278	0.717	0.791	1.28532e-123	Ctsw
5.42184e-128	0.469835	0.638	0.302	1.75044e-123	Zcrb1
6.46413e-128	0.333524	0.299	0.082	2.08695e-123	Mogs
6.48211e-128	0.503459	0.658	0.327	2.09275e-123	Eif3d
7.71217e-128	-0.745342	0.631	0.716	2.48987e-123	Xrn2
8.85218e-128	0.421399	0.486	0.193	2.85793e-123	Ptbp1
1.04195e-127	0.315899	0.301	0.083	3.36394e-123	Slc25a33
1.22018e-127	0.317198	0.34	0.103	3.93934e-123	Farsa
1.53249e-127	0.379824	0.455	0.17	4.94763e-123	Cbfb
2.03479e-127	0.460423	0.608	0.279	6.56931e-123	Srpr
2.03793e-127	-0.805079	0.108	0.346	6.57945e-123	Smim14
3.12903e-127	0.273175	0.234	0.051	1.01021e-122	Hyou1
3.75038e-127	-0.827434	0.095	0.331	1.21081e-122	Pbxip1
5.72643e-127	0.512025	0.656	0.328	1.84878e-122	Pole4
1.10075e-126	-0.863706	0.178	0.41	3.55377e-122	Gpbp1l1
1.68322e-126	0.332941	0.36	0.114	5.43428e-122	Jagn1
2.53343e-126	0.395389	0.443	0.166	8.17918e-122	Otud4
2.81509e-126	0.286207	0.231	0.05	9.08853e-122	Pvt1
3.25593e-126	-0.714798	0.035	0.257	1.05118e-121	Rnf125
3.66748e-126	-0.868172	0.052	0.281	1.18405e-121	Ccr2
4.27661e-126	0.340061	0.414	0.145	1.3807e-121	Rapgef1
8.89781e-126	-0.486466	0.962	0.969	2.87266e-121	AY036118
1.20688e-125	-0.794633	0.072	0.303	3.89642e-121	A930005H10Rik
1.38451e-125	-0.844697	0.102	0.338	4.46988e-121	Psap
1.52868e-125	0.284105	0.131	0.011	4.93536e-121	Pdgfb
1.69589e-125	0.302264	0.213	0.043	5.47518e-121	Cdc14a
2.1086e-125	-0.784228	0.471	0.624	6.80763e-121	Vps28
2.30628e-125	0.462118	0.627	0.297	7.44583e-121	Psmc5
2.70758e-125	0.440558	0.974	0.899	8.74142e-121	Cfl1
3.89897e-125	-0.712102	0.016	0.228	1.25878e-120	Ifi208
7.54741e-125	0.276931	0.194	0.035	2.43668e-120	Mex3c
9.14589e-125	0.458935	0.568	0.254	2.95275e-120	Gna13
1.07377e-124	-0.856679	0.118	0.353	3.46666e-120	Lax1
1.23585e-124	0.348529	0.382	0.129	3.98993e-120	Tmem248
1.85693e-124	0.506644	0.912	0.73	5.9951e-120	Hnrnpa1
2.37231e-124	0.344945	0.386	0.132	7.659e-120	Ubap2
5.0293e-124	-0.813471	0.056	0.282	1.62371e-119	2810001G20Rik
5.25883e-124	0.32047	0.133	0.012	1.69781e-119	Mt2
8.45925e-124	-0.863985	0.204	0.434	2.73107e-119	Slc9a3r1
1.09367e-123	0.392174	0.359	0.119	3.53092e-119	Bach1
1.77664e-123	-0.643663	0.694	0.771	5.73587e-119	Cd53
1.83654e-123	0.498801	0.655	0.333	5.92928e-119	Uqcc2
3.17352e-123	0.373884	0.413	0.149	1.02457e-118	Bcap29
7.39135e-123	-0.730033	0.041	0.264	2.3863e-118	Ifi214
9.64654e-123	0.251964	0.191	0.034	3.11438e-118	Polr3g
1.18929e-122	0.508121	0.672	0.352	3.83962e-118	Dnajc2
1.23407e-122	-0.778507	0.091	0.324	3.98418e-118	Cyb5a
1.37695e-122	0.339362	0.266	0.07	4.44548e-118	Traf5
1.38354e-122	-0.602239	0.727	0.784	4.46676e-118	Ppib
3.64319e-122	0.491994	0.403	0.149	1.1762e-117	Dusp5
6.05414e-122	0.274423	0.216	0.045	1.95458e-117	5430416N02Rik
1.09003e-121	-0.66142	0.018	0.227	3.51915e-117	Jakmip1
1.16509e-121	-0.85027	0.224	0.442	3.7615e-117	Mrpl58
1.19468e-121	0.257986	0.182	0.031	3.85703e-117	Taf4b
2.04458e-121	-0.554725	0.873	0.9	6.60094e-117	Hmgb1
2.44041e-121	-0.731774	0.032	0.247	7.87888e-117	Card6
3.44559e-121	0.439188	0.642	0.303	1.11241e-116	Ube2n
4.92776e-121	0.373299	0.502	0.203	1.59093e-116	Rnf4
5.49428e-121	0.386185	0.479	0.191	1.77383e-116	Fam162a
1.13912e-120	0.546479	0.82	0.535	3.67763e-116	Il2rg
1.27456e-120	-0.402232	0.993	0.998	4.11493e-116	Rplp0
1.51401e-120	0.290955	0.323	0.098	4.88799e-116	Txlna
1.52347e-120	0.452385	0.633	0.308	4.91853e-116	Hnrnpa0
1.62632e-120	0.520034	0.512	0.229	5.25056e-116	Bcl2
1.62815e-120	-0.816924	0.141	0.368	5.25647e-116	Cdc42se2
1.84897e-120	-0.325166	0.999	0.999	5.96939e-116	Rpl32
2.24595e-120	-0.835548	0.198	0.418	7.25106e-116	Lamtor4
2.2667e-120	-0.787027	0.094	0.322	7.31803e-116	Sidt1
2.39303e-120	0.459221	0.63	0.306	7.72588e-116	AI662270
2.45835e-120	-0.820647	0.091	0.32	7.9368e-116	Mllt3
2.57351e-120	-0.743858	0.061	0.284	8.30858e-116	Add1
4.49846e-120	0.308924	0.331	0.103	1.45233e-115	Nmt2
6.10495e-120	0.354623	0.375	0.129	1.97098e-115	F2r
6.33703e-120	0.444399	0.619	0.294	2.04591e-115	Mrpl54
6.42161e-120	0.442776	0.656	0.318	2.07322e-115	Grpel1
9.61211e-120	0.322704	0.28	0.077	3.10327e-115	Lrmp
1.40735e-119	0.30906	0.4	0.14	4.54363e-115	Smn1
1.41058e-119	0.368933	0.539	0.227	4.55405e-115	Pam16
2.31929e-119	-0.558586	0.876	0.898	7.48784e-115	Cdc42
2.44078e-119	0.366647	0.476	0.188	7.88007e-115	Ythdf2
7.54219e-119	0.422655	0.613	0.286	2.435e-114	Alyref
9.51883e-119	-0.785549	0.075	0.298	3.07316e-114	Fli1
9.698e-119	-0.898134	0.196	0.426	3.131e-114	Gbp7
1.06997e-118	0.430785	0.533	0.233	3.45439e-114	Tuba1b
1.91679e-118	0.468464	0.915	0.763	6.18837e-114	Atp5md
2.31537e-118	-0.807372	0.147	0.369	7.47518e-114	Uqcc3
3.11614e-118	-0.805432	0.368	0.555	1.00604e-113	Cd37
3.20864e-118	0.480932	0.745	0.42	1.03591e-113	Psmb2
3.84641e-118	0.286374	0.234	0.055	1.24181e-113	Hirip3
3.90837e-118	0.491777	0.806	0.517	1.26182e-113	Nucks1
9.84762e-118	0.293348	0.356	0.117	3.1793e-113	Emc4
1.10626e-117	-0.81457	0.273	0.482	3.57156e-113	Gnb2
1.57364e-117	0.459134	0.673	0.346	5.0805e-113	Zranb2
3.01724e-117	0.476579	0.748	0.425	9.74117e-113	Eloc
3.35676e-117	0.465584	0.725	0.387	1.08373e-112	Mapre1
3.57321e-117	-0.801757	0.092	0.316	1.15361e-112	Pik3r1
4.07311e-117	0.258044	0.156	0.022	1.315e-112	Ell2
4.3934e-117	0.472927	0.557	0.254	1.41841e-112	Tgif1
6.37328e-117	0.344224	0.381	0.135	2.05761e-112	Reep3
1.60483e-116	-0.720667	0.051	0.267	5.1812e-112	Arrb2
1.88789e-116	0.328738	0.413	0.153	6.09504e-112	Nup98
2.44163e-116	0.29997	0.338	0.108	7.88281e-112	Erap1
1.09093e-115	-0.749831	0.076	0.297	3.52208e-111	Pik3cd
1.16143e-115	0.273262	0.27	0.074	3.74966e-111	Ero1l
1.28921e-115	-0.845714	0.232	0.446	4.16222e-111	Serinc3
1.81164e-115	0.374498	0.526	0.223	5.84888e-111	Bccip
2.8251e-115	-0.876561	0.129	0.35	9.12083e-111	Vps37b
2.83407e-115	-0.87674	0.273	0.469	9.14979e-111	Ugcg
4.21002e-115	0.388918	0.529	0.227	1.35921e-110	Ndfip2
1.34848e-114	0.318121	0.383	0.136	4.35357e-110	Prpf31
2.11943e-114	-0.850501	0.377	0.543	6.84259e-110	Cnot6l
2.62474e-114	0.285809	0.253	0.066	8.47396e-110	Got1
2.89767e-114	-0.80576	0.112	0.333	9.35512e-110	Lbh
3.91844e-114	-0.957938	0.082	0.3	1.26507e-109	Itga1
2.40006e-113	0.845634	0.683	0.429	7.74858e-109	Gm12840
3.34198e-113	0.492443	0.457	0.194	1.07896e-108	Tnfaip3
4.07776e-113	-0.691554	0.046	0.254	1.31651e-108	Ctdsp2
9.81742e-113	0.473872	0.676	0.37	3.16955e-108	Ubap2l
1.17083e-112	0.359635	0.405	0.153	3.78004e-108	Rock2
1.41732e-112	0.463366	0.752	0.427	4.57582e-108	Polr2k
1.46374e-112	-0.857013	0.224	0.431	4.72569e-108	Top2b
1.54057e-112	-0.818261	0.109	0.329	4.97374e-108	Neat1
2.15711e-112	0.357922	0.398	0.148	6.96423e-108	Iws1
2.67903e-112	-0.784715	0.078	0.292	8.64924e-108	Prex1
4.86818e-112	-0.668643	0.045	0.254	1.57169e-107	Smpdl3a
5.81761e-112	0.513288	0.744	0.44	1.87822e-107	Vasp
5.83739e-112	-0.491003	0.935	0.953	1.8846e-107	Serf2
6.19546e-112	0.303919	0.324	0.104	2.00021e-107	Phf23
7.45694e-112	-0.357245	0.989	0.99	2.40747e-107	Rack1
8.3831e-112	0.286663	0.34	0.112	2.70648e-107	Ak6
8.68084e-112	-0.908881	0.171	0.393	2.80261e-107	Rora
8.68915e-112	0.274834	0.322	0.102	2.80529e-107	Mrpl50
9.25039e-112	0.448254	0.658	0.337	2.98649e-107	Txnl1
1.345e-111	-0.720667	0.049	0.258	4.34234e-107	Bcl9l
1.56286e-111	0.297658	0.359	0.124	5.04568e-107	Nudt5
2.04974e-111	0.295064	0.231	0.057	6.61759e-107	Rnf157
2.84324e-111	-0.834694	0.218	0.427	9.17941e-107	Prrc2b
2.91807e-111	-0.798952	0.126	0.344	9.421e-107	B4galt1
3.0083e-111	-0.797097	0.088	0.305	9.7123e-107	1700025G04Rik
4.52425e-111	-0.843013	0.197	0.408	1.46065e-106	Cenpx
5.56563e-111	0.382514	0.541	0.242	1.79686e-106	Zfp91
8.53071e-111	0.253286	0.251	0.066	2.75414e-106	Rbmx2
1.69068e-110	0.256608	0.275	0.078	5.45838e-106	Farsb
2.00484e-110	0.356092	0.426	0.167	6.47264e-106	Stt3a
2.70186e-110	0.436672	0.579	0.277	8.72297e-106	Tra2a
4.72823e-110	0.257429	0.243	0.063	1.52651e-105	Wdr5
5.28701e-110	-0.771176	0.075	0.288	1.70691e-105	Gimap7
5.37018e-110	0.42771	0.423	0.171	1.73376e-105	Cd5
7.22165e-110	-0.658737	0.031	0.229	2.33151e-105	Gprin3
1.20635e-109	0.289775	0.218	0.052	3.89471e-105	Rmrp
1.6988e-109	0.378702	0.515	0.224	5.48457e-105	Rbm17
1.95965e-109	0.268573	0.325	0.105	6.32674e-105	D10Wsu102e
2.96759e-109	0.445503	0.613	0.305	9.58085e-105	Ndufa12
1.07283e-108	0.257592	0.206	0.046	3.46364e-104	Ptch1
1.10081e-108	0.356491	0.381	0.14	3.55396e-104	Foxn2
1.11242e-108	0.314594	0.387	0.142	3.59145e-104	Smg7
1.2677e-108	-0.657604	0.038	0.239	4.09276e-104	Klhl24
5.13386e-108	0.286082	0.313	0.101	1.65747e-103	Cnot7
1.5397e-107	0.254475	0.24	0.063	4.97092e-103	Amd1
2.01662e-107	0.46149	0.726	0.425	6.51065e-103	Psma4
3.80387e-107	0.290457	0.304	0.097	1.22808e-102	Riok2
3.89461e-107	0.319541	0.36	0.129	1.25738e-102	Thumpd3
6.24577e-107	0.556892	0.834	0.63	2.01645e-102	Foxp1
1.06974e-106	0.445766	0.676	0.367	3.45365e-102	Sbno1
1.30901e-106	0.384536	0.445	0.184	4.22613e-102	Ppp1r16b
1.81079e-106	0.273517	0.327	0.109	5.84612e-102	Nkapd1
1.86462e-106	0.38265	0.497	0.217	6.01993e-102	Rbm28
2.24783e-106	0.269336	0.328	0.109	7.25711e-102	Rrp7a
2.92929e-106	-0.672432	0.035	0.231	9.45721e-102	Mxd4
7.06563e-106	0.310727	0.261	0.075	2.28114e-101	Gm26532
7.21691e-106	0.290159	0.333	0.113	2.32998e-101	Mrpl3
7.3049e-106	-0.793957	0.019	0.206	2.35839e-101	Rflnb
7.89657e-106	-0.750513	0.051	0.25	2.54941e-101	Armc7
8.46457e-106	-0.846921	0.207	0.409	2.73279e-101	Gsk3b
1.21083e-105	0.257773	0.257	0.072	3.90917e-101	Med7
1.31697e-105	0.336445	0.288	0.09	4.25185e-101	Tesk1
1.67441e-105	0.318001	0.409	0.158	5.40583e-101	Hat1
2.06263e-105	0.410963	0.539	0.249	6.6592e-101	Ssrp1
2.25508e-105	0.488987	0.577	0.286	7.28054e-101	Cd84
2.94263e-105	-0.290802	0.996	0.998	9.50028e-101	Rpl6
3.12569e-105	-0.692676	0.056	0.257	1.00913e-100	Xpa
3.23645e-105	-0.793949	0.134	0.343	1.04489e-100	Atf7ip
3.29289e-105	0.283349	0.312	0.102	1.06311e-100	Ahcyl1
3.65806e-105	0.297322	0.349	0.124	1.18101e-100	Pknox1
4.02266e-105	-0.78587	0.455	0.585	1.29872e-100	Dock2
4.56004e-105	0.255553	0.301	0.095	1.47221e-100	Kpna3
5.77094e-105	-0.856178	0.225	0.42	1.86315e-100	Znrf2
6.77247e-105	0.342748	0.459	0.19	2.18649e-100	Ubtf
7.401e-105	0.395688	0.495	0.219	2.38941e-100	Ifrd1
7.4407e-105	-0.739271	0.075	0.278	2.40223e-100	Sipa1
7.73551e-105	-0.752012	0.095	0.303	2.49741e-100	Dap
1.06991e-104	-0.527055	0.897	0.918	3.45422e-100	Cox6c
1.07369e-104	0.48506	0.42	0.178	3.46642e-100	Camk2d
1.19208e-104	-0.761209	0.397	0.552	3.84864e-100	Sugt1
1.62703e-104	-0.717921	0.539	0.667	5.25286e-100	Gimap4
2.17629e-104	0.357563	0.438	0.18	7.02614e-100	Bdp1
3.74585e-104	0.327346	0.391	0.149	1.20935e-99	Zc3h18
4.2233e-104	0.345879	0.419	0.166	1.36349e-99	Rela
4.71749e-104	0.355468	0.2	0.047	1.52304e-99	Eif4ebp1
7.16869e-104	0.251172	0.213	0.052	2.31441e-99	Sigmar1
8.98515e-104	-0.718325	0.522	0.62	2.90085e-99	Trmt112
1.39089e-103	0.309948	0.448	0.183	4.49048e-99	Psmd1
1.46108e-103	0.273232	0.282	0.087	4.7171e-99	Rabep1
1.58898e-103	0.296881	0.409	0.157	5.13001e-99	Phb
1.65425e-103	-0.625557	0.027	0.215	5.34076e-99	Tsc22d3
1.7472e-103	-0.8167	0.187	0.397	5.64085e-99	Cited2
1.776e-103	-0.808457	0.241	0.44	5.73382e-99	Cast
2.80168e-103	0.251664	0.321	0.107	9.04522e-99	Dohh
4.25587e-103	0.43901	0.874	0.622	1.37401e-98	Psma3
7.35651e-103	0.461484	0.873	0.692	2.37505e-98	Uqcrq
9.879e-103	-0.742187	0.093	0.301	3.18944e-98	Samd9l
1.04985e-102	-0.771232	0.093	0.298	3.38944e-98	Irf2bpl
1.57502e-102	-0.623309	0.035	0.226	5.08497e-98	Pcmtd2
2.25758e-102	-0.777543	0.164	0.37	7.28861e-98	Lbr
2.51859e-102	-0.757474	0.351	0.51	8.13126e-98	Mrps16
2.81422e-102	-0.814889	0.404	0.56	9.0857e-98	Spn
4.00949e-102	0.457197	0.908	0.769	1.29446e-97	Eef1g
4.44833e-102	0.439913	0.701	0.393	1.43614e-97	Psma5
5.97284e-102	0.369405	0.364	0.138	1.92833e-97	Kdm2b
5.98369e-102	0.274266	0.35	0.125	1.93183e-97	Dcaf1
6.46248e-102	-0.712352	0.081	0.282	2.08641e-97	Twf2
1.45774e-101	0.313692	0.392	0.151	4.70631e-97	Smarca4
1.73571e-101	-0.764865	0.139	0.34	5.60374e-97	Sptssa
2.4389e-101	0.27684	0.361	0.132	7.87399e-97	Thumpd1
2.884e-101	0.302734	0.473	0.199	9.311e-97	Kdelr2
3.29966e-101	0.268966	0.344	0.122	1.0653e-96	Tm9sf4
5.19371e-101	0.414504	0.684	0.366	1.67679e-96	Eny2
7.68507e-101	0.29554	0.362	0.134	2.48112e-96	Pptc7
8.94729e-101	0.570491	0.963	0.851	2.88863e-96	Actg1
1.95872e-100	0.406262	0.598	0.299	6.32374e-96	Rnps1
2.01936e-100	-0.626013	0.043	0.236	6.51951e-96	Arl5c
2.02802e-100	-0.665728	0.067	0.265	6.54747e-96	Pkn1
2.22077e-100	0.38611	0.548	0.261	7.16975e-96	Rexo2
2.26024e-100	-0.797197	0.294	0.473	7.29719e-96	Lef1
5.64273e-100	-0.790346	0.28	0.462	1.82175e-95	Rnaseh2c
6.28106e-100	0.36949	0.495	0.22	2.02784e-95	Psmg4
7.60223e-100	0.310061	0.426	0.173	2.45438e-95	Ube2e1
9.8817e-100	0.298205	0.396	0.154	3.19031e-95	Nol12
1.00093e-99	0.253161	0.296	0.095	3.23151e-95	Runx1
1.23053e-99	-0.667159	0.022	0.201	3.97276e-95	Gm43647
1.41462e-99	-0.755789	0.05	0.242	4.56709e-95	Ptpre
2.5847e-99	-0.696686	0.094	0.294	8.34471e-95	Maf1
2.67304e-99	0.392144	0.595	0.299	8.62993e-95	Utp3
3.05457e-99	0.339308	0.337	0.123	9.86167e-95	1110038B12Rik
3.65761e-99	0.278565	0.369	0.137	1.18086e-94	Eftud2
9.21203e-99	-0.652629	0.051	0.242	2.9741e-94	Irf1
9.26396e-99	-0.767312	0.318	0.482	2.99087e-94	Taldo1
9.26734e-99	-0.746017	0.109	0.309	2.99196e-94	Rasal3
2.792e-98	-0.700031	0.075	0.271	9.01397e-94	Il10rb
5.71629e-98	-0.723431	0.133	0.333	1.8455e-93	Fam173a
6.52001e-98	-0.697836	0.032	0.214	2.10499e-93	Ifitm10
6.79031e-98	0.304197	0.448	0.187	2.19225e-93	Gmfb
8.17612e-98	-0.254783	0.999	0.999	2.63966e-93	Rpl26
1.40169e-97	0.367911	0.533	0.248	4.52536e-93	Dnajb11
1.91784e-97	-0.647085	0.055	0.247	6.19175e-93	Pde2a
1.92634e-97	0.431064	0.732	0.423	6.2192e-93	Hnrnpm
2.21924e-97	0.321705	0.513	0.23	7.16483e-93	Ssr1
2.29615e-97	-0.680061	0.039	0.223	7.41312e-93	Rcbtb2
2.70469e-97	0.291876	0.357	0.134	8.7321e-93	Pspc1
3.25819e-97	-0.781894	0.417	0.56	1.05191e-92	Cd48
3.9044e-97	-0.662524	0.038	0.223	1.26053e-92	Acss2
8.03583e-97	0.256707	0.259	0.079	2.59437e-92	D030056L22Rik
8.79155e-97	-0.658119	0.048	0.234	2.83835e-92	Gna15
1.02319e-96	-0.630415	0.043	0.229	3.30336e-92	Hbp1
1.57974e-96	-0.659386	0.059	0.25	5.1002e-92	Tent5c
1.92134e-96	0.324739	0.465	0.202	6.20304e-92	Dnajc1
2.18827e-96	-0.741142	0.443	0.57	7.06482e-92	Ndufb3
4.23771e-96	-0.391	0.943	0.963	1.36814e-91	Atp5e
4.76474e-96	-0.65623	0.619	0.701	1.5383e-91	Gimap3
4.81507e-96	0.291532	0.394	0.156	1.55455e-91	Rad23b
5.23208e-96	0.309845	0.983	0.955	1.68918e-91	Btf3
5.35306e-96	0.306922	0.46	0.197	1.72823e-91	Zfp106
6.72711e-96	0.25615	0.311	0.107	2.17185e-91	Stt3b
7.74706e-96	-0.767426	0.199	0.394	2.50114e-91	Nek7
9.98767e-96	-0.682595	0.092	0.288	3.22452e-91	Ube2h
1.35112e-95	-0.577431	0.842	0.818	4.3621e-91	Gas5
2.36992e-95	-0.77299	0.256	0.433	7.65127e-91	Sept6
2.65055e-95	-0.803709	0.286	0.475	8.55729e-91	Ankrd12
2.74185e-95	0.392745	0.623	0.321	8.85205e-91	Senp6
5.48141e-95	0.32442	0.386	0.153	1.76967e-90	Pfkp
7.6781e-95	0.347256	0.496	0.226	2.47887e-90	Pop5
3.89581e-94	-0.624249	0.03	0.206	1.25776e-89	Cxcr4
6.39148e-94	-0.696619	0.093	0.285	2.06349e-89	Ssna1
7.48236e-94	-0.772291	0.234	0.415	2.41568e-89	Arhgap30
9.71539e-94	-0.724232	0.178	0.368	3.13661e-89	Psmb10
1.36144e-93	-0.749092	0.238	0.418	4.3954e-89	Pgls
1.48784e-93	0.25292	0.293	0.099	4.80351e-89	Isyna1
1.59106e-93	-0.745531	0.324	0.486	5.13674e-89	Slc25a4
1.7921e-93	0.435689	0.745	0.446	5.78579e-89	Atp6v0c
2.10422e-93	0.339018	0.547	0.261	6.79347e-89	Psmd14
2.24828e-93	-0.674567	0.061	0.246	7.25857e-89	Zfp652
2.74195e-93	-0.647064	0.056	0.242	8.85239e-89	Lgals9
4.54284e-93	-0.378326	0.998	0.998	1.46665e-88	Rps19
6.77816e-93	-0.763444	0.154	0.344	2.18833e-88	Madd
8.88085e-93	-0.669007	0.041	0.218	2.86718e-88	Pkp3
1.04101e-92	-1.22562	0.179	0.369	3.36091e-88	Cx3cr1
1.08964e-92	-0.640317	0.044	0.223	3.5179e-88	Pced1b
1.97709e-92	-0.803372	0.264	0.437	6.38302e-88	Wipf1
1.99163e-92	-0.728607	0.129	0.322	6.42998e-88	Usp48
3.68891e-92	0.258708	0.346	0.13	1.19097e-87	Trmt10c
5.81053e-92	-0.518677	0.01	0.172	1.87593e-87	Pik3ip1
6.05779e-92	0.393191	0.74	0.446	1.95576e-87	Ppig
8.24352e-92	-0.647357	0.056	0.239	2.66142e-87	Zfp260
9.43407e-92	0.354235	0.586	0.294	3.04579e-87	Pak1ip1
1.07772e-91	0.258587	0.474	0.205	3.47943e-87	Eif1ad
1.38748e-91	-0.779887	0.248	0.423	4.47949e-87	Eif4ebp2
1.3898e-91	-0.739934	0.23	0.411	4.48698e-87	Tmem179b
1.6082e-91	-0.496671	0.855	0.888	5.19208e-87	Cd3e
1.63168e-91	-0.583951	0.033	0.206	5.26786e-87	2010016I18Rik
1.67556e-91	-0.729799	0.122	0.313	5.40955e-87	Pcmtd1
2.01085e-91	0.278158	0.369	0.144	6.49203e-87	Smim7
2.2322e-91	-0.729486	0.338	0.494	7.20666e-87	Rab8a
3.83706e-91	-0.682162	0.06	0.244	1.2388e-86	Tent5a
4.15871e-91	-0.608902	0.036	0.211	1.34264e-86	Cd7
4.61655e-91	-0.687997	0.102	0.292	1.49045e-86	Heca
7.97284e-91	0.289988	0.325	0.121	2.57403e-86	Suco
8.11177e-91	-0.790342	0.229	0.404	2.61888e-86	Eno1
8.79821e-91	-0.746414	0.301	0.464	2.8405e-86	Nt5c
1.20412e-90	-0.599574	0.722	0.761	3.88749e-86	Calm2
1.51153e-90	0.32858	0.59	0.293	4.87997e-86	Fam133b
1.58183e-90	-0.576533	0.027	0.197	5.10695e-86	Cdkn2d
1.71068e-90	-0.634886	0.055	0.236	5.52294e-86	Dhrs7
1.8315e-90	0.279149	0.454	0.198	5.91301e-86	Bms1
2.0444e-90	0.366714	0.484	0.224	6.60034e-86	Snhg12
2.50244e-90	-0.540803	0.676	0.723	8.07912e-86	Arf5
2.50827e-90	-0.603221	0.032	0.202	8.09795e-86	St8sia4
5.48236e-90	-0.77083	0.2	0.385	1.76998e-85	Brd9
9.40135e-90	0.390557	0.956	0.831	3.03523e-85	Trac
1.00553e-89	-0.641409	0.045	0.22	3.24636e-85	Dok2
1.57535e-89	0.358641	0.611	0.318	5.08602e-85	Phf5a
1.75273e-89	0.27835	0.395	0.161	5.65868e-85	Gtf2f1
2.05236e-89	0.372708	0.552	0.277	6.62604e-85	Cltc
1.39051e-88	0.416666	0.56	0.287	4.48927e-84	Runx2
1.65046e-88	-0.687672	0.427	0.543	5.3285e-84	Fis1
2.02128e-88	0.409943	0.682	0.39	6.52571e-84	Ndufab1
2.6154e-88	0.272367	0.379	0.153	8.44381e-84	Cpsf2
4.62131e-88	0.317617	0.499	0.231	1.49199e-83	Eif3l
4.70248e-88	-0.663217	0.097	0.283	1.51819e-83	Tmem9b
4.93864e-88	-0.584464	0.039	0.211	1.59444e-83	Fam49a
5.7181e-88	-0.59045	0.608	0.708	1.84609e-83	Tax1bp1
6.23625e-88	-0.549375	0.029	0.196	2.01337e-83	Pde4d
6.52822e-88	-0.704766	0.432	0.61	2.10764e-83	AC149090.1
7.36112e-88	0.404549	0.839	0.58	2.37654e-83	Eif4g2
7.43035e-88	0.546985	0.331	0.134	2.39889e-83	Icam1
8.11951e-88	0.391069	0.885	0.684	2.62138e-83	Prdx1
8.33312e-88	0.28196	0.423	0.181	2.69035e-83	Hdlbp
8.97218e-88	0.334451	0.504	0.238	2.89667e-83	Snhg3
9.9306e-88	0.290961	0.489	0.223	3.20609e-83	Ppp2r2a
1.00343e-87	0.287014	0.467	0.21	3.23957e-83	Api5
1.54398e-87	0.316324	0.481	0.219	4.98473e-83	Ube2v2
1.56329e-87	0.448001	0.719	0.444	5.04708e-83	Sms
2.28521e-87	0.344645	0.596	0.306	7.37779e-83	Mrpl21
2.29814e-87	0.253717	0.452	0.197	7.41953e-83	Mrpl35
2.7849e-87	0.376825	0.609	0.322	8.99105e-83	Txn2
5.11e-87	-0.682449	0.099	0.282	1.64976e-82	Oard1
8.89482e-87	0.297597	0.438	0.193	2.87169e-82	Tox4
1.45738e-86	0.326388	0.508	0.242	4.70514e-82	Suz12
1.96416e-86	-0.694431	0.345	0.499	6.34129e-82	Clk1
2.57232e-86	0.331981	0.569	0.284	8.30475e-82	Sf1
3.91349e-86	-0.712686	0.298	0.474	1.26347e-81	4930523C07Rik
4.17873e-86	0.343193	0.625	0.324	1.3491e-81	Psma6
5.48238e-86	-0.508056	0.762	0.779	1.76999e-81	Psmb1
5.96651e-86	-0.789809	0.717	0.803	1.92629e-81	Lgals1
7.53321e-86	-0.679738	0.127	0.312	2.4321e-81	Glipr2
9.6323e-86	-0.755974	0.185	0.365	3.10979e-81	Atpif1
1.0312e-85	-0.704683	0.153	0.339	3.32924e-81	Gng2
1.38655e-85	-0.646317	0.107	0.291	4.47646e-81	Tap1
1.44529e-85	-0.647314	0.091	0.273	4.66613e-81	Commd3
2.35591e-85	-0.634198	0.575	0.648	7.60606e-81	Gimap6
4.00332e-85	-0.575565	0.025	0.185	1.29247e-80	Smpd5
4.06195e-85	-0.728351	0.148	0.329	1.3114e-80	Cuta
4.72597e-85	-0.531655	0.682	0.732	1.52578e-80	Gabarap
5.7945e-85	-0.619866	0.081	0.261	1.87075e-80	Pold4
6.85379e-85	-0.761939	0.182	0.362	2.21275e-80	Cox20
7.90924e-85	-0.475087	0.87	0.884	2.5535e-80	Atp5j2
8.81439e-85	-0.715103	0.162	0.342	2.84573e-80	Rnf187
1.05575e-84	0.286463	0.445	0.199	3.4085e-80	Nemf
1.32325e-84	-0.734383	0.367	0.51	4.2721e-80	Tagln2
1.44914e-84	-0.645924	0.489	0.601	4.67854e-80	B4galnt1
1.85062e-84	-0.605062	0.033	0.196	5.97472e-80	Gm14029
2.26302e-84	-0.702575	0.124	0.307	7.30616e-80	Plec
2.38586e-84	-0.443154	0.905	0.907	7.70276e-80	Elob
3.54149e-84	-0.711816	0.409	0.534	1.14337e-79	Tmem234
4.22405e-84	-0.649959	0.068	0.24	1.36373e-79	Ebpl
4.7756e-84	-0.736449	0.295	0.45	1.5418e-79	Mat2b
9.97582e-84	0.409683	0.803	0.557	3.22069e-79	Rbm25
1.54096e-83	0.293808	0.538	0.262	4.97498e-79	Prkch
2.08762e-83	0.269987	0.45	0.2	6.73989e-79	Dhps
4.37449e-83	0.307207	0.535	0.263	1.4123e-78	Mphosph8
4.76418e-83	0.307942	0.545	0.27	1.53812e-78	Utp11
8.10801e-83	-0.741784	0.222	0.389	2.61767e-78	Dnajc9
9.15778e-83	-0.750051	0.208	0.38	2.95659e-78	Akna
1.1377e-82	-0.605945	0.066	0.239	3.67308e-78	Mob3a
1.1379e-82	0.34753	0.609	0.322	3.67371e-78	Chchd1
1.39947e-82	-0.743864	0.226	0.393	4.5182e-78	Lnpep
2.85685e-82	-0.529872	0.016	0.167	9.22335e-78	Qrfp
2.97683e-82	-0.662938	0.148	0.324	9.61069e-78	Prdx2
3.07303e-82	-0.726696	0.278	0.435	9.92127e-78	Wasf2
3.96353e-82	-0.485101	0.801	0.806	1.27963e-77	Eif3h
5.02711e-82	-0.595859	0.616	0.692	1.623e-77	Selenow
9.2471e-82	0.287257	0.493	0.232	2.98543e-77	Fcf1
1.22816e-81	-0.654595	0.112	0.291	3.96512e-77	Esyt2
1.38846e-81	-0.591248	0.059	0.228	4.48263e-77	Gstp1
1.48144e-81	0.362109	0.663	0.376	4.78285e-77	U2surp
2.77391e-81	0.272522	0.392	0.168	8.95556e-77	Agfg1
3.73601e-81	-0.582677	0.044	0.208	1.20617e-76	Letm2
3.82586e-81	0.367258	0.658	0.373	1.23518e-76	Ppp2ca
7.26574e-81	-0.824087	0.167	0.35	2.34575e-76	Vim
9.39092e-81	0.332696	0.546	0.279	3.03186e-76	Glrx3
2.07796e-80	-0.748051	0.336	0.472	6.70869e-76	Dync1i2
2.11277e-80	-0.683395	0.11	0.285	6.82108e-76	Bin1
2.38703e-80	-0.708808	0.257	0.412	7.70652e-76	Akr1a1
2.86702e-80	0.281009	0.489	0.232	9.25617e-76	Elavl1
4.30718e-80	-0.535174	0.021	0.171	1.39057e-75	Zbtb38
6.37779e-80	-0.593734	0.056	0.222	2.05907e-75	Acsbg1
6.80371e-80	-0.55881	0.704	0.733	2.19658e-75	Ndufa7
1.60627e-79	0.317848	0.448	0.209	5.18585e-75	Adam10
2.31167e-79	-0.711109	0.268	0.427	7.46322e-75	Sec11c
2.5085e-79	0.286233	0.536	0.266	8.09869e-75	Pum1
2.70664e-79	-0.548996	0.024	0.177	8.73837e-75	Gm36738
2.94208e-79	0.346657	0.55	0.285	9.4985e-75	Ranbp2
3.99263e-79	-0.33485	0.995	0.997	1.28902e-74	Rpl12
1.05976e-78	-0.660717	0.155	0.328	3.42145e-74	Ccdc85b
1.10119e-78	-0.602825	0.08	0.249	3.55519e-74	Gm17018
1.16836e-78	-0.71865	0.316	0.46	3.77206e-74	Rsbn1l
1.89346e-78	-0.597948	0.035	0.19	6.11305e-74	Capn2
1.95948e-78	-0.507597	0.028	0.18	6.3262e-74	Ldlrap1
2.97271e-78	-0.586244	0.046	0.206	9.59741e-74	Senp7
2.97564e-78	-0.732321	0.284	0.438	9.60685e-74	Anxa6
3.47637e-78	0.266007	0.377	0.161	1.12235e-73	Xbp1
4.91871e-78	0.360793	0.672	0.393	1.588e-73	Vcp
8.14728e-78	-0.681451	0.2	0.368	2.63035e-73	Idnk
1.18446e-77	0.31427	0.528	0.268	3.82404e-73	Gls
3.18063e-77	-0.574535	0.064	0.228	1.02687e-72	Dpp4
7.46259e-77	-0.47809	0.023	0.17	2.4093e-72	Prxl2c
9.43542e-77	-0.735004	0.218	0.38	3.04622e-72	Esyt1
1.47567e-76	-0.569325	0.061	0.223	4.76421e-72	Bloc1s1
2.14855e-76	0.251222	0.467	0.219	6.93659e-72	Bbip1
2.20354e-76	-0.483407	0.024	0.172	7.11411e-72	Tcp11l2
2.77574e-76	0.281864	0.52	0.259	8.96148e-72	Emc7
3.67525e-76	0.307885	0.548	0.277	1.18656e-71	Psmc4
4.2168e-76	0.442073	0.93	0.88	1.36139e-71	Slfn2
1.08291e-75	-0.593132	0.519	0.605	3.49617e-71	Uqcr11
1.11702e-75	-0.68791	0.156	0.325	3.6063e-71	Setx
1.20474e-75	-0.490666	0.017	0.159	3.8895e-71	Serp2
1.2427e-75	0.26888	0.521	0.257	4.01205e-71	Ufm1
1.40983e-75	0.429562	0.642	0.377	4.55163e-71	Manf
1.50067e-75	-0.430763	0.927	0.92	4.84493e-71	Atp5l
1.52898e-75	0.261839	0.308	0.122	4.93631e-71	Wsb1
1.90142e-75	0.260538	0.464	0.217	6.13874e-71	Clptm1l
2.3631e-75	-0.422492	0.818	0.847	7.62925e-71	Sec61b
2.49517e-75	-0.673678	0.156	0.323	8.05566e-71	Dock8
2.72968e-75	-0.491531	0.847	0.857	8.81278e-71	Ndufa4
2.98918e-75	-0.673381	0.107	0.275	9.65057e-71	Arhgap26
3.52008e-75	0.319938	0.55	0.287	1.13646e-70	Supt16
5.30934e-75	-0.70901	0.344	0.47	1.71412e-70	Cdc42se1
5.65286e-75	-0.662795	0.381	0.51	1.82503e-70	Klf13
6.28736e-75	0.342869	0.724	0.438	2.02987e-70	Atp1a1
9.9506e-75	0.283524	0.576	0.297	3.21255e-70	Mrpl32
1.08418e-74	-0.547409	0.039	0.191	3.50027e-70	Cerk
1.86165e-74	-0.441467	0.017	0.157	6.01034e-70	Tnfrsf26
3.04759e-74	0.318244	0.513	0.263	9.83914e-70	Ankrd17
4.10201e-74	-0.66202	0.414	0.529	1.32433e-69	Tln1
4.54113e-74	-0.57952	0.067	0.227	1.4661e-69	Trim12c
4.97863e-74	0.364574	0.776	0.517	1.60735e-69	Snrpd3
5.03854e-74	-0.685764	0.517	0.594	1.62669e-69	Ncor1
5.24321e-74	-0.5985	0.524	0.599	1.69277e-69	Mrps24
5.35061e-74	0.347115	0.662	0.384	1.72744e-69	Pdap1
6.20328e-74	0.378634	0.574	0.31	2.00273e-69	Ubald2
6.79164e-74	-0.615559	0.102	0.269	2.19268e-69	Sike1
8.65387e-74	-0.682183	0.168	0.334	2.7939e-69	Pde7a
2.13586e-73	0.318561	0.64	0.352	6.89563e-69	Dph3
2.20501e-73	-0.727367	0.071	0.228	7.11887e-69	Hist1h1e
2.32783e-73	-0.516335	0.04	0.191	7.51541e-69	Slc12a6
2.83342e-73	-0.520558	0.036	0.185	9.1477e-69	P2ry10
3.12896e-73	-0.505299	0.041	0.192	1.01018e-68	Snx20
3.74898e-73	-0.692102	0.034	0.18	1.21036e-68	As3mt
3.85014e-73	-0.667809	0.258	0.412	1.24302e-68	Cd247
4.92634e-73	-0.64623	0.453	0.543	1.59047e-68	Mettl23
5.3165e-73	-0.695305	0.077	0.236	1.71643e-68	Nrp1
5.45728e-73	-0.654575	0.163	0.324	1.76188e-68	4833420G17Rik
5.47343e-73	-0.508417	0.67	0.71	1.7671e-68	Ndufb9
5.56694e-73	-0.557475	0.061	0.219	1.79729e-68	Pitpnm1
8.83652e-73	0.358148	0.737	0.459	2.85287e-68	Csnk2a1
9.47938e-73	0.274814	0.47	0.226	3.06042e-68	Srsf9
9.96579e-73	0.256518	0.488	0.237	3.21745e-68	Ssr2
1.32079e-72	0.2671	0.99	0.966	4.26418e-68	Rpl36al
1.84054e-72	-0.54827	0.042	0.191	5.94218e-68	Trim5
2.151e-72	0.288984	0.505	0.254	6.9445e-68	Hif1a
2.2574e-72	-0.570345	0.055	0.209	7.28802e-68	Nsmaf
2.7691e-72	-0.613343	0.084	0.244	8.94003e-68	Mical1
6.7281e-72	-0.557406	0.066	0.221	2.17217e-67	Ifnar1
8.98704e-72	-0.674895	0.192	0.354	2.90147e-67	Krcc1
9.24462e-72	-0.671768	0.127	0.291	2.98463e-67	Cdc42ep3
1.08019e-71	0.252039	0.487	0.239	3.4874e-67	Eif2s3x
1.44884e-71	-0.455215	0.019	0.157	4.67758e-67	Ifi213
1.61391e-71	-0.480773	0.017	0.153	5.21052e-67	Haus4
1.62695e-71	-0.517011	0.042	0.19	5.2526e-67	Gatd1
1.75508e-71	-0.612954	0.122	0.285	5.66627e-67	Supt20
1.91622e-71	-0.598592	0.091	0.252	6.18653e-67	H2-M3
2.23991e-71	-0.632587	0.037	0.183	7.23155e-67	Anxa1
5.81267e-71	-0.609844	0.109	0.269	1.87662e-66	Maz
1.38177e-70	-0.696416	0.272	0.416	4.46105e-66	Cmpk1
2.99536e-70	-0.463366	0.021	0.157	9.67053e-66	N4bp2l1
3.15129e-70	-0.546896	0.055	0.206	1.01739e-65	Ccpg1
3.73178e-70	-0.479727	0.024	0.162	1.2048e-65	Ccng2
3.94966e-70	-0.634601	0.129	0.29	1.27515e-65	Sun2
4.86785e-70	-0.595136	0.102	0.264	1.57159e-65	Hadhb
6.24819e-70	-0.646326	0.329	0.455	2.01723e-65	Gm11808
6.68211e-70	0.333722	0.701	0.422	2.15732e-65	Imp3
7.01909e-70	-0.504107	0.032	0.173	2.26611e-65	Paxx
7.07511e-70	-0.667989	0.299	0.434	2.2842e-65	Higd2a
8.07729e-70	-0.551307	0.063	0.217	2.60775e-65	Vrk3
9.76468e-70	0.396059	0.736	0.477	3.15253e-65	Rab8b
1.20931e-69	-0.465676	0.024	0.16	3.90427e-65	Trim34a
2.01287e-69	-0.275466	0.996	0.999	6.49856e-65	Rps12
2.25201e-69	-0.577172	0.059	0.209	7.27061e-65	Rmnd5b
3.26339e-69	-0.666321	0.287	0.426	1.05359e-64	Prdx5
5.02855e-69	-0.651359	0.309	0.439	1.62347e-64	Tmem14c
8.95168e-69	-0.569487	0.082	0.236	2.89005e-64	Sdhaf4
1.1992e-68	0.337844	0.597	0.335	3.8716e-64	B3gnt2
1.45348e-68	-0.574266	0.034	0.174	4.69256e-64	Nfic
2.05905e-68	-0.652242	0.309	0.438	6.64765e-64	Cox14
2.60672e-68	-0.667054	0.284	0.421	8.4158e-64	Calm3
2.99137e-68	0.429682	0.709	0.467	9.65765e-64	Atp2b1
5.72129e-68	0.305374	0.597	0.326	1.84712e-63	Wdr83os
7.07264e-68	-0.558753	0.526	0.592	2.2834e-63	Ubxn1
8.46829e-68	-0.662397	0.336	0.459	2.73399e-63	Elf1
9.17064e-68	-0.640124	0.143	0.298	2.96074e-63	Tpst2
1.04319e-67	0.278467	0.633	0.355	3.36793e-63	Cox16
1.07489e-67	-0.917908	0.075	0.224	3.47029e-63	Klrg1
1.16233e-67	-0.491327	0.039	0.179	3.75258e-63	Acaa2
1.37225e-67	0.306934	0.634	0.36	4.4303e-63	Tmed10
2.84768e-67	0.311986	0.566	0.312	9.19374e-63	Aebp2
2.9249e-67	-0.659544	0.399	0.505	9.44303e-63	Rbm5
3.21435e-67	-0.610372	0.52	0.626	1.03775e-62	Klrc1
3.388e-67	-0.605659	0.473	0.557	1.09382e-62	Cops9
3.99731e-67	0.2798	0.586	0.317	1.29053e-62	Ndufb6
4.88948e-67	-0.474635	0.027	0.162	1.57857e-62	Phf11b
6.69615e-67	-0.647894	0.407	0.51	2.16185e-62	Dazap2
9.70942e-67	-0.629371	0.153	0.306	3.13469e-62	Csnk1g2
1.14143e-66	-0.649409	0.187	0.339	3.68511e-62	Rabgap1l
1.71552e-66	0.316624	0.611	0.35	5.53856e-62	Aprt
2.36414e-66	0.282632	0.557	0.302	7.63263e-62	Lsm7
3.34077e-66	-0.415403	0.017	0.144	1.07857e-61	Rassf2
4.70842e-66	-0.655378	0.23	0.38	1.52011e-61	Rbms1
5.32005e-66	-0.583129	0.107	0.258	1.71758e-61	Ntan1
5.88034e-66	0.273108	0.562	0.304	1.89847e-61	Gadd45gip1
6.09461e-66	0.313467	0.885	0.666	1.96765e-61	Hnrnpk
7.32639e-66	-0.461428	0.03	0.164	2.36533e-61	Slc12a7
8.41267e-66	0.289506	0.601	0.332	2.71603e-61	Pfdn6
1.01623e-65	-0.60014	0.118	0.271	3.28089e-61	Nub1
1.281e-65	-0.726949	0.199	0.346	4.13572e-61	Cd96
1.56909e-65	0.279811	0.99	0.943	5.06581e-61	Ddx5
1.77184e-65	-0.643432	0.226	0.369	5.7204e-61	Chmp5
1.96643e-65	-0.629558	0.147	0.299	6.34863e-61	Cmc1
3.42058e-65	-0.64068	0.216	0.361	1.10433e-60	Rnf167
4.6356e-65	-0.468744	0.032	0.164	1.4966e-60	Izumo4
5.63354e-65	-0.53341	0.049	0.188	1.81879e-60	Nlrc3
7.00563e-65	0.262346	0.535	0.285	2.26177e-60	H13
1.04362e-64	-0.555545	0.086	0.235	3.36932e-60	Pts
1.07207e-64	-0.561949	0.087	0.235	3.46117e-60	Pnkd
1.87015e-64	-0.56515	0.08	0.227	6.03779e-60	Fcho2
1.88688e-64	-0.649346	0.156	0.308	6.0918e-60	Rb1cc1
2.40566e-64	-0.619552	0.475	0.551	7.76666e-60	mt-Atp8
2.49975e-64	-0.559319	0.046	0.185	8.07043e-60	Ar
2.64145e-64	-0.581407	0.096	0.245	8.52794e-60	Hint2
3.20117e-64	-0.521707	0.066	0.211	1.0335e-59	R3hdm4
3.9005e-64	-0.687438	0.045	0.182	1.25928e-59	Klrb1c
1.34542e-63	-0.589992	0.108	0.257	4.34368e-59	Znrf1
1.41128e-63	0.304187	0.795	0.527	4.55631e-59	Llph
1.46618e-63	-0.63413	0.221	0.369	4.73358e-59	Gimap9
1.4989e-63	-0.502955	0.051	0.189	4.83921e-59	Pnpla7
1.76876e-63	-0.664979	0.245	0.384	5.71045e-59	Nsd1
1.96005e-63	-0.578555	0.105	0.253	6.32803e-59	Hcfc1r1
2.17028e-63	-0.448032	0.032	0.163	7.00675e-59	Sla2
2.41482e-63	0.329856	0.712	0.455	7.79626e-59	Cct4
3.8957e-63	-0.42079	0.023	0.148	1.25773e-58	Cep97
4.35662e-63	-0.461228	0.032	0.161	1.40654e-58	Slc25a40
4.73975e-63	-0.533665	0.055	0.197	1.53023e-58	Lcn4
4.88135e-63	-0.602619	0.505	0.561	1.57595e-58	Cwc15
1.31229e-62	-0.625582	0.45	0.532	4.23673e-58	1810058I24Rik
1.40369e-62	-0.591248	0.103	0.249	4.5318e-58	Nr2c2
1.95059e-62	-0.564529	0.091	0.238	6.29747e-58	Ncf4
2.62079e-62	-0.611098	0.14	0.288	8.46122e-58	Cyfip2
3.20829e-62	-0.370694	0.014	0.132	1.0358e-57	Tbxa2r
1.24154e-61	-0.62009	0.185	0.329	4.00832e-57	Polr2g
1.56389e-61	0.349932	0.895	0.721	5.04902e-57	Ptpn22
1.89669e-61	-0.506245	0.049	0.184	6.12347e-57	Cdk19
1.90982e-61	-0.491897	0.048	0.182	6.16587e-57	Orai2
2.11689e-61	-0.618686	0.253	0.39	6.83437e-57	Tbcb
2.38615e-61	-0.485628	0.053	0.191	7.70367e-57	Ifit1bl1
3.14546e-61	-0.45448	0.028	0.153	1.01551e-56	Samd3
4.38298e-61	0.327424	0.796	0.54	1.41505e-56	Tra2b
5.95137e-61	-0.63064	0.21	0.349	1.9214e-56	Tecr
7.1701e-61	-0.519456	0.057	0.193	2.31487e-56	Gm20186
1.07912e-60	-0.597975	0.104	0.246	3.48393e-56	Ifnar2
1.27271e-60	-0.568315	0.543	0.592	4.10893e-56	Prdx6
2.00082e-60	-0.493029	0.044	0.175	6.45966e-56	Ttc7
2.95369e-60	-0.471212	0.06	0.197	9.53599e-56	Hscb
3.96013e-60	-0.592996	0.302	0.435	1.27853e-55	Snx3
4.62657e-60	-0.700451	0.454	0.533	1.49369e-55	Itgal
6.58338e-60	-0.60013	0.188	0.332	2.12544e-55	Plaat3
7.81077e-60	-0.585785	0.152	0.296	2.52171e-55	Hsd17b10
7.85416e-60	0.293829	0.609	0.356	2.53571e-55	Pkm
8.4663e-60	0.399991	0.533	0.314	2.73335e-55	Ipcef1
1.01892e-59	-0.546975	0.088	0.229	3.28957e-55	Def6
1.048e-59	-0.38402	0.018	0.135	3.38345e-55	Tbc1d4
1.10082e-59	-0.547844	0.074	0.212	3.554e-55	Cyth1
1.44183e-59	-0.468843	0.043	0.173	4.65496e-55	Tcf3
2.0065e-59	0.308828	0.431	0.225	6.47799e-55	Malt1
2.05455e-59	-0.510871	0.041	0.17	6.63311e-55	Sgk1
2.43943e-59	-0.616939	0.175	0.318	7.87571e-55	Pttg1
2.74483e-59	-0.509915	0.071	0.208	8.8617e-55	Nosip
2.97351e-59	-0.5381	0.08	0.22	9.59999e-55	Lyst
3.15579e-59	-0.570103	0.553	0.601	1.01885e-54	Atp6v0e
4.02988e-59	-0.632478	0.202	0.34	1.30105e-54	Cyld
9.16493e-59	-0.43061	0.032	0.156	2.9589e-54	Mrtfa
1.05655e-58	-0.599961	0.177	0.317	3.41106e-54	Numa1
1.08091e-58	-0.538895	0.091	0.23	3.48971e-54	Atraid
1.3364e-58	-0.446421	0.029	0.151	4.31456e-54	Mgst2
1.44277e-58	-0.604894	0.231	0.366	4.65799e-54	Hipk1
1.58764e-58	-0.545414	0.077	0.215	5.12569e-54	St6galnac3
2.02353e-58	-0.425186	0.02	0.136	6.53295e-54	Fam117a
2.25946e-58	-0.406585	0.038	0.164	7.29468e-54	Dennd4c
4.17181e-58	-0.525766	0.084	0.22	1.34687e-53	Mvb12a
1.70221e-57	-0.624002	0.164	0.3	5.49557e-53	Arl2bp
4.53221e-57	-0.625826	0.275	0.396	1.46322e-52	Churc1
4.95429e-57	0.311998	0.755	0.51	1.59949e-52	Fus
9.28826e-57	0.253485	0.589	0.335	2.99871e-52	Ewsr1
1.72922e-56	-0.604285	0.164	0.301	5.5828e-52	Ppdpf
2.08002e-56	0.298423	0.642	0.393	6.71535e-52	Arglu1
2.66165e-56	-0.501158	0.075	0.209	8.59315e-52	Sesn3
3.77862e-56	-0.44985	0.04	0.163	1.21993e-51	Kcnab2
7.66156e-56	0.254807	0.998	0.986	2.47353e-51	mt-Nd1
7.67791e-56	0.292143	0.744	0.492	2.47881e-51	Ddx24
1.10486e-55	-0.563995	0.513	0.571	3.56703e-51	Rac1
1.11232e-55	-0.382021	0.908	0.906	3.59113e-51	Ubl5
1.2558e-55	-0.348101	0.014	0.122	4.05435e-51	Cdc25b
1.32251e-55	-0.494721	0.589	0.621	4.26971e-51	Micos13
1.35057e-55	-0.527741	0.011	0.117	4.36032e-51	S1pr5
1.63551e-55	0.254823	0.584	0.339	5.28026e-51	Ddx46
1.73275e-55	-0.398993	0.028	0.144	5.59418e-51	Zfp386
1.99899e-55	-0.497233	0.041	0.163	6.45375e-51	Fam111a
3.16562e-55	-0.537034	0.104	0.24	1.02202e-50	Trim30a
6.89805e-55	-0.566171	0.101	0.237	2.22703e-50	Atad2
9.16586e-55	-0.467486	0.054	0.18	2.9592e-50	Sfxn3
9.74003e-55	-0.384098	0.022	0.134	3.14457e-50	Flot1
1.05277e-54	-0.474211	0.05	0.174	3.39887e-50	Kctd2
1.47342e-54	-0.641815	0.292	0.403	4.75692e-50	Smap1
2.66739e-54	-0.53572	0.103	0.236	8.61168e-50	Ip6k1
2.74319e-54	-0.427395	0.037	0.157	8.85639e-50	Tmem106b
3.87759e-54	-0.554317	0.133	0.268	1.25188e-49	Tap2
4.14907e-54	-0.63426	0.254	0.377	1.33953e-49	Ski
5.02817e-54	-0.532247	0.1	0.233	1.62334e-49	Eid1
5.16301e-54	-0.432046	0.027	0.139	1.66688e-49	Pik3cg
8.13682e-54	-0.428012	0.042	0.162	2.62697e-49	Tor2a
1.44076e-53	-0.589843	0.151	0.284	4.6515e-49	Rnf145
1.49964e-53	-0.429553	0.037	0.154	4.84157e-49	Pink1
1.86761e-53	-0.506169	0.093	0.225	6.02957e-49	Fam174a
1.91752e-53	-0.378571	0.022	0.131	6.19072e-49	Fam160a2
1.96355e-53	-0.488955	0.033	0.148	6.33933e-49	Fcgr2b
1.97505e-53	-0.404233	0.033	0.148	6.37645e-49	AB124611
1.98249e-53	-0.361562	0.876	0.865	6.40047e-49	Eef2
2.16192e-53	-0.565843	0.136	0.269	6.97975e-49	Marc2
2.48679e-53	-0.584594	0.38	0.465	8.0286e-49	Gpi1
2.55103e-53	-0.500088	0.069	0.197	8.23602e-49	Cebpzos
3.03806e-53	-0.586901	0.175	0.308	9.80838e-49	Snapc5
7.69728e-53	-0.626725	0.226	0.348	2.48507e-48	Hcls1
8.06084e-53	-0.449803	0.047	0.167	2.60244e-48	Plcg1
8.6576e-53	-0.418153	0.019	0.125	2.79511e-48	Sema4a
9.77137e-53	-0.660516	0.201	0.329	3.15469e-48	Klrc2
1.19545e-52	-0.615694	0.308	0.416	3.85951e-48	Tmod3
1.26965e-52	-0.648642	0.318	0.425	4.09907e-48	Bptf
1.43703e-52	-0.452985	0.049	0.169	4.63946e-48	Msrb1
1.62154e-52	-0.329418	0.007	0.105	5.23514e-48	Rab19
2.24387e-52	-0.322259	0.939	0.933	7.24435e-48	Cox4i1
2.83445e-52	-0.341555	0.01	0.108	9.15103e-48	BC051226
3.17097e-52	-0.539081	0.111	0.241	1.02375e-47	Marf1
3.378e-52	-0.412609	0.05	0.171	1.09059e-47	Pglyrp1
3.45074e-52	-0.574262	0.139	0.271	1.11407e-47	Ctss
4.6353e-52	-0.538215	0.124	0.256	1.49651e-47	Mrpl14
5.31617e-52	-0.346888	0.014	0.116	1.71633e-47	Zer1
5.85455e-52	-0.495658	0.596	0.626	1.89014e-47	Psenen
7.66093e-52	-0.63807	0.153	0.284	2.47333e-47	Smim27
1.09284e-51	-0.533614	0.105	0.233	3.52824e-47	Pstpip1
1.3485e-51	-0.443895	0.039	0.153	4.35362e-47	Ublcp1
1.45085e-51	0.266461	0.693	0.435	4.68408e-47	Psmb6
2.46432e-51	-0.571668	0.119	0.249	7.95606e-47	Xrn1
2.50598e-51	-0.444513	0.049	0.168	8.09057e-47	Arhgap4
4.24266e-51	0.260396	0.478	0.265	1.36974e-46	Tnfaip8
4.37448e-51	-0.530782	0.114	0.243	1.4123e-46	3830406C13Rik
5.3643e-51	-0.614451	0.219	0.348	1.73186e-46	Arid4a
7.46204e-51	-0.694293	0.098	0.226	2.40912e-46	Stat1
7.60686e-51	-0.343991	0.02	0.125	2.45588e-46	Ttyh3
7.81509e-51	-0.521136	0.11	0.239	2.5231e-46	Pigx
9.90797e-51	-0.499677	0.106	0.236	3.19879e-46	Gpr132
1.16804e-50	-0.394171	0.039	0.154	3.77101e-46	Sdcbp2
1.32602e-50	-0.542105	0.149	0.277	4.28106e-46	Ccndbp1
1.70549e-50	-0.589543	0.222	0.344	5.50618e-46	Ddrgk1
1.83788e-50	-0.480863	0.056	0.175	5.9336e-46	Arhgap25
1.92373e-50	0.269819	0.533	0.307	6.21077e-46	Picalm
2.28905e-50	-0.336034	0.017	0.119	7.39018e-46	Scml4
2.30041e-50	-0.610759	0.181	0.306	7.42687e-46	Phip
2.96404e-50	-0.61854	0.208	0.33	9.56941e-46	Smim11
2.99745e-50	-0.344442	0.011	0.107	9.67727e-46	Aqp3
4.00066e-50	-0.496184	0.088	0.213	1.29161e-45	Card19
4.6468e-50	-0.364374	0.024	0.13	1.50022e-45	Pglyrp2
5.24597e-50	-0.489355	0.095	0.222	1.69366e-45	Arhgef6
5.38826e-50	-0.399919	0.038	0.151	1.7396e-45	Sh2d3c
5.98695e-50	-0.626812	0.214	0.333	1.93289e-45	Ccdc88c
6.11031e-50	-0.355937	0.027	0.133	1.97271e-45	Cd55
6.48148e-50	-0.42024	0.044	0.158	2.09255e-45	Inpp5k
9.84833e-50	-0.348327	0.016	0.116	3.17953e-45	Sigirr
1.22995e-49	-0.521077	0.088	0.212	3.9709e-45	Nlk
1.52948e-49	-0.643877	0.226	0.347	4.93792e-45	Add3
1.85952e-49	-0.381557	0.019	0.12	6.00345e-45	Syt11
2.65298e-49	-0.461359	0.014	0.111	8.56514e-45	Hist1h1d
3.13716e-49	-0.463478	0.049	0.164	1.01283e-44	Lyrm9
3.4862e-49	-0.424423	0.043	0.155	1.12552e-44	Rnpepl1
3.64567e-49	-0.621553	0.339	0.438	1.177e-44	Sh3kbp1
3.91098e-49	-0.30854	0.009	0.103	1.26266e-44	E230032D23Rik
4.10685e-49	-0.477549	0.083	0.206	1.3259e-44	Acadl
4.66445e-49	-0.581477	0.164	0.287	1.50592e-44	Me2
5.63551e-49	0.293149	0.457	0.261	1.81942e-44	Dock11
5.68857e-49	-0.4463	0.055	0.17	1.83656e-44	Nbeal2
6.033e-49	-0.360728	0.02	0.121	1.94775e-44	Snx14
7.09805e-49	-0.387766	0.026	0.129	2.2916e-44	1600014C10Rik
7.42206e-49	-0.471449	0.075	0.197	2.39621e-44	Chp1
8.31711e-49	-0.54883	0.461	0.526	2.68518e-44	Dusp11
1.31081e-48	-0.513088	0.104	0.229	4.23195e-44	Ino80b
1.31959e-48	-0.448858	0.051	0.166	4.26031e-44	Vkorc1
1.61024e-48	0.273241	0.557	0.327	5.19865e-44	Slc38a2
1.65743e-48	-0.571159	0.143	0.267	5.35101e-44	Naa38
1.81121e-48	0.259945	0.701	0.449	5.8475e-44	Ube2l3
1.81525e-48	-0.542466	0.139	0.265	5.86053e-44	Dnm2
1.82622e-48	0.304612	0.849	0.655	5.89595e-44	Arpc5
2.17985e-48	-0.566092	0.164	0.296	7.03763e-44	Cd226
2.40105e-48	-0.495312	0.085	0.207	7.7518e-44	Synrg
3.66689e-48	-0.408081	0.781	0.795	1.18385e-43	Msn
4.27647e-48	-0.355345	0.017	0.114	1.38066e-43	Gm33104
5.52964e-48	-0.527285	0.397	0.496	1.78524e-43	H2-Q6
9.65734e-48	-0.58158	0.279	0.383	3.11787e-43	Mdh1
1.08437e-47	-0.362781	0.024	0.124	3.50088e-43	Prr12
1.13078e-47	-0.42051	0.046	0.157	3.65073e-43	Rnasel
1.3942e-47	-0.370215	0.033	0.139	4.50117e-43	AI480526
1.51202e-47	-0.470466	0.073	0.191	4.88156e-43	Cdk5rap3
1.93247e-47	0.250845	0.723	0.473	6.23897e-43	Fkbp1a
1.97681e-47	-0.457153	0.076	0.196	6.38213e-43	Gltp
2.87181e-47	0.262635	0.667	0.428	9.27164e-43	Mdh2
3.03512e-47	-0.584721	0.165	0.286	9.79888e-43	Phf14
3.12672e-47	-0.461638	0.069	0.186	1.00946e-42	Sh3bgrl
4.12975e-47	-0.347572	0.015	0.109	1.33329e-42	Arrdc3
4.26665e-47	-0.580427	0.26	0.372	1.37749e-42	Tnrc6a
4.38522e-47	-0.36391	0.022	0.121	1.41577e-42	Nipal3
6.59652e-47	-0.448276	0.053	0.165	2.12969e-42	Phf21a
7.34371e-47	-0.358499	0.017	0.112	2.37092e-42	Dmrta1
7.61521e-47	-0.566944	0.233	0.345	2.45857e-42	Kxd1
9.91397e-47	-0.411555	0.043	0.151	3.20073e-42	Rab37
1.25759e-46	0.259993	0.528	0.307	4.06013e-42	Ccnl1
1.4264e-46	-0.412839	0.041	0.149	4.60512e-42	Dtx3l
2.00299e-46	-0.499052	0.101	0.22	6.46667e-42	Ing4
2.09057e-46	-0.453681	0.08	0.198	6.74942e-42	Mettl26
2.51912e-46	-0.384945	0.033	0.136	8.13296e-42	Tmem154
3.04834e-46	-0.588583	0.328	0.419	9.84158e-42	Dynlrb1
3.39293e-46	-0.554588	0.246	0.362	1.09541e-41	H2-Q4
4.3123e-46	-0.449353	0.067	0.182	1.39223e-41	Ctsa
5.44096e-46	0.256772	0.669	0.421	1.75661e-41	Bsg
5.71139e-46	-0.577226	0.237	0.35	1.84392e-41	4932438A13Rik
6.59481e-46	-0.412439	0.042	0.148	2.12913e-41	Nt5e
8.45281e-46	-0.603157	0.28	0.383	2.72899e-41	Rpp21
1.12397e-45	-0.588679	0.252	0.359	3.62874e-41	Oip5os1
1.1497e-45	-0.463887	0.048	0.156	3.71182e-41	Stard10
1.19978e-45	-0.542339	0.199	0.317	3.87349e-41	Mdp1
1.31716e-45	-0.47939	0.098	0.218	4.25245e-41	Dennd1c
1.63444e-45	-0.420912	0.068	0.181	5.2768e-41	Acaa1a
1.7888e-45	0.329615	0.755	0.564	5.77514e-41	Hsp90b1
1.89642e-45	-0.524994	0.165	0.287	6.1226e-41	Gramd1a
2.00187e-45	-0.403554	0.02	0.115	6.46303e-41	Dapk2
4.09337e-45	-0.549	0.17	0.288	1.32154e-40	Fermt3
4.97868e-45	-0.534925	0.114	0.234	1.60737e-40	Iqgap2
5.64342e-45	0.267976	0.9	0.723	1.82198e-40	Srsf5
7.01506e-45	-0.436952	0.058	0.168	2.26481e-40	Mirt1
7.21352e-45	-0.329167	0.019	0.113	2.32888e-40	Ccdc28a
7.2663e-45	0.291426	0.784	0.578	2.34592e-40	Pomp
8.23089e-45	-0.562506	0.2	0.316	2.65734e-40	Sp110
8.31849e-45	-0.367691	0.032	0.133	2.68562e-40	Rcn3
8.42722e-45	-0.534065	0.095	0.214	2.72073e-40	Actn1
9.36091e-45	0.265598	0.885	0.744	3.02217e-40	Cox7b
1.01112e-44	-0.586722	0.342	0.425	3.26439e-40	Mkrn1
1.32906e-44	-0.356985	0.029	0.129	4.29088e-40	Herc3
1.79889e-44	0.256779	0.338	0.177	5.80772e-40	Glipr1
1.85534e-44	-0.565597	0.295	0.391	5.98996e-40	Ramac
1.92563e-44	-0.566736	0.187	0.3	6.21688e-40	Commd4
1.98987e-44	-0.502199	0.114	0.231	6.4243e-40	Plekha2
2.03506e-44	-0.332295	0.031	0.131	6.57018e-40	Faah
2.04816e-44	-0.344297	0.024	0.119	6.61249e-40	Mppe1
2.20659e-44	-0.350855	0.027	0.124	7.12397e-40	Arhgap18
2.5858e-44	-0.480886	0.097	0.215	8.34825e-40	Kmt2c
2.66424e-44	-0.340894	0.025	0.122	8.60149e-40	Usf1
2.81905e-44	-0.365969	0.023	0.118	9.10129e-40	Trdv2-2
2.83546e-44	-0.431684	0.055	0.162	9.15429e-40	Arrdc1
2.94968e-44	-0.329127	0.02	0.113	9.52304e-40	Ccr7
3.35848e-44	-0.313092	0.026	0.123	1.08428e-39	Bpgm
4.90775e-44	-0.524617	0.2	0.313	1.58447e-39	Suclg1
5.57293e-44	-0.283472	0.016	0.106	1.79922e-39	Dck
6.62645e-44	-0.426605	0.038	0.14	2.13935e-39	Lpin1
7.36512e-44	-0.340071	0.023	0.117	2.37783e-39	Ankrd54
7.66846e-44	-0.32091	0.957	0.971	2.47576e-39	Ptprc
9.81834e-44	-0.370824	0.041	0.143	3.16985e-39	Rcsd1
1.20774e-43	-0.535409	0.434	0.49	3.89917e-39	Fam49b
1.32641e-43	-0.630191	0.36	0.437	4.2823e-39	Fam204a
1.57202e-43	-0.326583	0.027	0.123	5.07527e-39	Kbtbd11
1.79527e-43	-0.518651	0.153	0.271	5.79604e-39	Stim1
2.06183e-43	-0.437489	0.07	0.181	6.65661e-39	Gm20559
2.23665e-43	-0.680731	0.238	0.336	7.22102e-39	Slc20a1
2.26665e-43	-0.485575	0.112	0.229	7.31789e-39	Inpp5d
2.3819e-43	-0.493873	0.514	0.552	7.68996e-39	Lsm5
2.55931e-43	-0.378578	0.032	0.13	8.26272e-39	Map3k4
4.02217e-43	-0.326371	0.029	0.127	1.29856e-38	Sntb1
5.77175e-43	-0.588942	0.105	0.221	1.86341e-38	Sfi1
6.13436e-43	-0.516929	0.125	0.239	1.98048e-38	Ldb1
6.7797e-43	-0.556461	0.133	0.25	2.18883e-38	Lrif1
7.19807e-43	-0.403106	0.055	0.16	2.3239e-38	Pstk
7.74354e-43	-0.556315	0.367	0.438	2.5e-38	Frg1
8.07969e-43	-0.419293	0.052	0.156	2.60853e-38	Gpaa1
9.29198e-43	-0.44262	0.641	0.643	2.99991e-38	Srp14
1.00074e-42	-0.42468	0.064	0.171	3.23089e-38	Zyg11b
1.00938e-42	-0.406911	0.055	0.161	3.25878e-38	Prkd2
1.03616e-42	-0.547008	0.498	0.539	3.34525e-38	Fkbp3
1.04877e-42	-0.39004	0.044	0.146	3.38595e-38	Aamdc
1.0608e-42	-0.501375	0.092	0.205	3.42478e-38	Pcbd2
1.6454e-42	-0.391493	0.763	0.755	5.31217e-38	Morf4l1
1.75993e-42	-0.591658	0.32	0.404	5.68194e-38	Nck1
2.34975e-42	-0.531133	0.171	0.283	7.58618e-38	Ppil2
2.74644e-42	-0.318861	0.02	0.11	8.86689e-38	Calhm6
3.44382e-42	-0.424282	0.054	0.158	1.11184e-37	Man2a1
3.63198e-42	-0.485073	0.098	0.211	1.17258e-37	2810013P06Rik
4.30264e-42	-0.376205	0.024	0.116	1.38911e-37	Gm5547
4.475e-42	-0.496893	0.114	0.228	1.44475e-37	Ubac2
5.47347e-42	-0.323502	0.02	0.109	1.76711e-37	Glrx
5.54194e-42	0.36493	0.45	0.276	1.78921e-37	Slamf6
5.61691e-42	0.254463	0.244	0.115	1.81342e-37	Zfp36
6.0901e-42	-0.363328	0.753	0.784	1.96619e-37	Cd2
7.90277e-42	-0.317237	0.015	0.1	2.55141e-37	Selenop
7.94882e-42	-0.32941	0.025	0.116	2.56628e-37	Hes6
8.45451e-42	-0.487818	0.089	0.2	2.72954e-37	Dnmt1
9.57968e-42	-0.53184	0.163	0.276	3.0928e-37	Anapc11
1.05842e-41	-0.490496	0.136	0.251	3.4171e-37	Dctn6
1.06021e-41	-0.301815	0.019	0.108	3.42288e-37	Abtb1
1.32064e-41	-0.538031	0.209	0.318	4.2637e-37	Pld3
1.60645e-41	-0.334068	0.024	0.115	5.18642e-37	Lipa
1.88679e-41	-0.488501	0.119	0.232	6.0915e-37	Fam3c
2.04277e-41	0.261368	0.559	0.35	6.5951e-37	Skil
2.64923e-41	-0.402518	0.061	0.165	8.55303e-37	Zfp53
3.3008e-41	-0.360807	0.029	0.123	1.06566e-36	Vamp5
4.06009e-41	-0.353672	0.043	0.141	1.3108e-36	Scarb2
4.90148e-41	-0.516641	0.463	0.521	1.58244e-36	Iqgap1
5.529e-41	-0.409631	0.067	0.174	1.78504e-36	Fut8
6.24842e-41	-0.420767	0.085	0.194	2.0173e-36	Capn1
9.17632e-41	-0.346618	0.036	0.131	2.96258e-36	Acads
1.23066e-40	-0.45235	0.052	0.153	3.97318e-36	Rgs2
1.7148e-40	-0.394985	0.057	0.159	5.53622e-36	Auh
1.8301e-40	-0.386852	0.052	0.153	5.90847e-36	Fam89b
2.30022e-40	-0.344245	0.032	0.124	7.42625e-36	Zfp945
2.52453e-40	-0.320821	0.022	0.11	8.15043e-36	Spata6
2.54467e-40	-0.60453	0.287	0.378	8.21547e-36	Psip1
3.1105e-40	-0.516393	0.152	0.26	1.00422e-35	Mtfr1l
3.17555e-40	-0.541762	0.174	0.283	1.02523e-35	Usp3
3.81265e-40	-0.320905	0.022	0.108	1.23091e-35	Gm12216
9.19463e-40	-0.339946	0.025	0.113	2.96849e-35	Irgm1
1.13059e-39	-0.543491	0.193	0.303	3.65009e-35	Ifi47
1.14333e-39	-0.561561	0.251	0.346	3.69124e-35	Cst3
1.39552e-39	-0.347373	0.038	0.132	4.50544e-35	Hexb
1.4723e-39	-0.460674	0.095	0.202	4.75332e-35	Dpysl2
1.56484e-39	-0.520763	0.17	0.279	5.05209e-35	Scamp3
1.63049e-39	-0.31849	0.027	0.115	5.26404e-35	Emc9
2.12777e-39	-0.338992	0.04	0.136	6.86951e-35	Ctps2
2.16841e-39	-0.360298	0.04	0.134	7.00072e-35	Rnf14
2.44231e-39	-0.308822	0.019	0.102	7.88499e-35	Calcoco1
2.84902e-39	-0.378806	0.05	0.147	9.19806e-35	Grina
3.53551e-39	-0.325605	0.036	0.13	1.14144e-34	Ssbp2
3.59361e-39	0.258283	1	1	1.1602e-34	Actb
3.96011e-39	-0.442607	0.089	0.196	1.27852e-34	Tob1
4.06166e-39	-0.557556	0.46	0.504	1.31131e-34	Rtf1
[truncated: 737 more rows]

## Sheet: KO vs WT P14 (C3,4,5act)
Genes differentially expressed in activated Tml + trans Tex + Tcm/Tem from the PD1-KO condition versus the activated WT cells after exposure to LCMV-cl13 (KO C3act+C4act+C5act vs WT C3act+C4act+C5act). The DE analysis was performed using the FindMarkers function of the Seurat package. The columns correspond to: p_val = raw p-value, avg_log2FC = log2(fold change), pct.1= proportion of cells expres…
p_val	avg_log2FC	pct.1	pct.2	p_val_adj	gene
1.37887e-213	1.68861	0.2	0.629	4.45167e-209	Tnfrsf4
1.77532e-72	1.64568	0.154	0.377	5.73164e-68	Penk
9.65456e-116	1.42368	0.092	0.368	3.11697e-111	Nrgn
3.38571e-146	1.38566	0.05	0.368	1.09307e-141	Id3
7.3149e-115	1.15443	0.587	0.744	2.36162e-110	Sdf4
3.84029e-128	1.14916	0.244	0.552	1.23984e-123	Cd9
3.7327e-165	1.12687	0.623	0.819	1.2051e-160	Odc1
1.51432e-138	1.11871	0.081	0.396	4.88899e-134	Epcam
1.1186e-53	1.10945	0.139	0.321	3.61141e-49	Cxcl10
5.57146e-54	1.09194	0.119	0.294	1.79874e-49	Mt1
8.81103e-87	1.04712	0.15	0.392	2.84464e-82	Slamf6
2.42917e-282	1.03128	0.865	0.953	7.84257e-278	Rpl36a
1.77812e-88	0.958294	0.675	0.79	5.74065e-84	Gm45716
3.12973e-218	0.942412	0.898	0.972	1.01043e-213	Hspa8
2.02746e-119	0.906394	0.016	0.265	6.54567e-115	Slc16a11
5.29015e-240	0.871762	0.95	0.986	1.70793e-235	Rpl35
0	0.86397	0.991	0.997	0	Rps28
5.67001e-165	0.861753	0.777	0.919	1.83056e-160	Xist
1.55813e-79	0.824847	0.385	0.623	5.03043e-75	Ikzf2
4.40635e-271	0.819339	0.958	0.994	1.42259e-266	Rpl12
1.07786e-101	0.808874	0.023	0.248	3.47987e-97	Itgb8
5.21411e-104	0.804342	0.061	0.314	1.68338e-99	1700019D03Rik
0	0.798374	0.996	1	0	Rps29
2.18627e-175	0.781871	0.863	0.947	7.05837e-171	Rpl22l1
4.12931e-57	0.774078	0.451	0.6	1.33315e-52	Hif1a
1.15552e-93	0.75941	0.044	0.268	3.7306e-89	Art2b
0	0.755736	0.996	0.998	0	Rps27
4.8061e-62	0.753132	0.183	0.383	1.55165e-57	Pkp4
3.76018e-87	0.750487	0.005	0.186	1.21398e-82	Cd81
7.68639e-213	0.746537	0.968	0.996	2.48155e-208	Hsp90ab1
6.04122e-35	0.744361	0.274	0.406	1.95041e-30	Cited2
1.71298e-63	0.74417	0.289	0.487	5.53037e-59	Runx3
2.32454e-88	0.740921	0.611	0.76	7.50478e-84	Celf2
1.24929e-64	0.738161	0.505	0.652	4.03334e-60	St13
4.74984e-136	0.735833	0.831	0.916	1.53349e-131	Gm10076
2.94712e-118	0.724976	0.8	0.897	9.51478e-114	Dnaja1
3.59681e-85	0.721957	0.058	0.278	1.16123e-80	Tbc1d4
4.60463e-98	0.718104	0.7	0.827	1.4866e-93	mt-Nd4l
2.2903e-69	0.71086	0.054	0.237	7.39424e-65	Tiam1
9.80937e-129	0.710703	0.852	0.929	3.16695e-124	Hmgb1
1.01732e-219	0.708966	0.971	0.996	3.28441e-215	Rps20
0	0.70698	0.994	0.998	0	Rps15a
1.57505e-95	0.704407	0.728	0.827	5.08505e-91	Gas5
1.05241e-115	0.699388	0.702	0.847	3.3977e-111	Mrpl52
2.58241e-39	0.69701	0.402	0.523	8.33732e-35	Sh2d1a
1.79531e-299	0.68754	0.991	0.997	5.79615e-295	Rps21
2.73561e-43	0.683635	0.301	0.454	8.83192e-39	Nrp1
3.37036e-78	0.665607	0.733	0.835	1.08812e-73	Hspe1
2.02432e-52	0.664677	0.036	0.179	6.53551e-48	Il1r2
8.64628e-52	0.663628	0.387	0.548	2.79145e-47	Stat4
1.43753e-81	0.66085	0.725	0.837	4.64108e-77	Dynll1
3.99433e-219	0.652819	0.973	0.991	1.28957e-214	Rps9
2.31351e-102	0.644128	0.016	0.235	7.46917e-98	Ctse
3.67479e-65	0.641258	0.778	0.876	1.1864e-60	Eea1
6.90033e-68	0.636736	0.004	0.148	2.22777e-63	Enpp2
3.0174e-159	0.625279	0.977	0.994	9.74168e-155	Rps12
3.41627e-39	0.621948	0.26	0.405	1.10294e-34	Prkca
1.75482e-48	0.619847	0.302	0.466	5.66544e-44	Atpif1
5.29068e-55	0.617181	0.074	0.247	1.7081e-50	Cd200
6.19182e-19	0.616127	0.088	0.17	1.99903e-14	Il7r
1.30404e-40	0.614611	0.436	0.57	4.2101e-36	BE692007
1.04766e-187	0.605883	0.997	0.999	3.38237e-183	mt-Co1
2.95795e-55	0.605173	0.449	0.597	9.54974e-51	Snhg8
3.53546e-144	0.604102	0.918	0.965	1.14142e-139	Rpl10
8.84568e-53	0.599753	0.687	0.78	2.85583e-48	Hsp90b1
5.67991e-109	0.595894	0.857	0.933	1.83376e-104	Uba52
1.12594e-40	0.595421	0.366	0.502	3.63511e-36	Asnsd1
5.90881e-32	0.592914	0.246	0.375	1.90766e-27	Cd28
2.70601e-202	0.587179	0.989	0.997	8.73635e-198	Rpl39
1.68572e-12	0.584954	0.095	0.157	5.44236e-08	Cd7
3.40818e-142	0.577133	0.976	0.994	1.10033e-137	Rps19
1.78041e-66	0.572243	0.666	0.781	5.74806e-62	mt-Nd5
1.91711e-39	0.572003	0.408	0.54	6.18939e-35	Hsph1
2.19816e-51	0.568624	0.622	0.729	7.09677e-47	Hspd1
1.00066e-90	0.567073	0.861	0.919	3.23064e-86	Set
9.92724e-37	0.559143	0.25	0.389	3.20501e-32	Mllt3
4.30614e-47	0.557728	0.5	0.632	1.39024e-42	Cacybp
1.08558e-232	0.556412	0.992	0.997	3.5048e-228	Rpl38
1.60598e-53	0.554613	0.025	0.161	5.18491e-49	P3h2
2.08453e-38	0.550281	0.357	0.495	6.72989e-34	Tubb5
2.56072e-170	0.549724	0.986	0.996	8.26728e-166	Rps18
1.172e-161	0.546817	0.995	0.995	3.78379e-157	Rpl13
7.24573e-54	0.544019	0.108	0.281	2.33928e-49	Spint2
4.38574e-160	0.542185	0.977	0.995	1.41594e-155	Rpl6
4.75591e-27	0.541513	0.482	0.562	1.53545e-22	Arap2
1.05357e-183	0.540713	0.994	0.998	3.40145e-179	Rplp1
8.89341e-80	0.536519	0.882	0.948	2.87124e-75	Hsp90aa1
8.58283e-54	0.534501	0.033	0.176	2.77097e-49	Tnfsf11
2.12921e-28	0.533528	0.171	0.292	6.87417e-24	Gldc
2.70771e-163	0.531276	0.982	0.994	8.74185e-159	Rpl21
2.08618e-39	0.527299	0.166	0.314	6.73523e-35	Klhdc2
2.23884e-40	0.524003	0.616	0.7	7.2281e-36	Nme1
1.45844e-63	0.519152	0.016	0.166	4.70858e-59	Tshz2
2.91996e-26	0.517558	0.464	0.554	9.4271e-22	Pdcd1lg2
6.76188e-10	0.516395	0.566	0.592	2.18307e-05	Tnfsf8
4.2542e-28	0.514187	0.462	0.557	1.37347e-23	Ptms
9.81876e-39	0.512347	0.414	0.553	3.16999e-34	Tubb4b
2.50297e-74	0.512128	0.01	0.173	8.08084e-70	Art3
1.1534e-30	0.509855	0.502	0.597	3.72377e-26	Tnfaip8
2.95218e-39	0.505853	0.109	0.251	9.5311e-35	Gm17745
1.34036e-181	0.50537	0.991	0.996	4.32735e-177	Rplp2
8.38369e-39	0.505136	0.159	0.313	2.70667e-34	Slc5a3
5.01264e-51	0.504567	0.069	0.226	1.61833e-46	2310015A10Rik
7.06474e-23	0.504218	0.32	0.421	2.28085e-18	Lbh
8.10604e-37	0.498358	0.24	0.387	2.61703e-32	Fkbp5
1.06476e-35	0.498147	0.173	0.315	3.43757e-31	Zc3h12d
2.12138e-185	0.498027	0.988	0.999	6.84887e-181	Rpl23
4.30993e-33	0.497735	0.19	0.324	1.39146e-28	Pabpc4
1.86354e-182	0.495608	0.996	0.998	6.01644e-178	Rpl37a
8.64481e-155	0.494252	0.991	0.996	2.79098e-150	Rpl36
3.03375e-35	0.493647	0.377	0.508	9.79445e-31	Chordc1
8.40764e-30	0.492974	0.398	0.513	2.71441e-25	Zfand5
2.5689e-68	0.492735	0.818	0.882	8.29371e-64	Nsa2
2.3637e-168	0.491992	0.991	0.998	7.6312e-164	Rps8
5.33297e-184	0.490752	0.996	0.999	1.72175e-179	Rps24
2.31259e-170	0.489253	0.99	0.997	7.46619e-166	Rpl37
6.01705e-34	0.485609	0.459	0.572	1.94261e-29	Hmgn1
1.51629e-37	0.485229	0.533	0.64	4.89533e-33	Cblb
1.00091e-111	0.48382	0.976	0.994	3.23143e-107	Rps26
6.11726e-34	0.482709	0.109	0.24	1.97496e-29	Ms4a4c
3.18043e-189	0.48226	0.991	0.997	1.0268e-184	Rpl35a
8.00765e-14	0.481458	0.394	0.456	2.58527e-09	Batf
6.78121e-29	0.479903	0.5	0.588	2.18931e-24	Pdia3
4.21143e-49	0.479652	0.578	0.697	1.35966e-44	Romo1
3.38048e-23	0.478807	0.241	0.347	1.09139e-18	Kif13b
3.3374e-25	0.478438	0.23	0.342	1.07748e-20	Itm2c
3.26054e-20	0.475968	0.16	0.259	1.05267e-15	Tcf7
4.07777e-29	0.475529	0.244	0.379	1.31651e-24	Pacsin1
1.04601e-26	0.473409	0.295	0.407	3.37706e-22	Rpn1
1.57123e-20	0.471025	0.255	0.353	5.07271e-16	Neat1
2.97563e-87	0.465833	0.927	0.964	9.60681e-83	Eef1b2
9.45657e-40	0.464735	0.131	0.28	3.05305e-35	Smco4
1.95789e-23	0.46449	0.505	0.585	6.32106e-19	Nrip1
1.46708e-25	0.463465	0.411	0.508	4.73645e-21	2310001H17Rik
2.05762e-98	0.462321	0.991	0.997	6.64302e-94	Rpsa
1.87234e-17	0.461523	0.117	0.205	6.04484e-13	Cd83
1.2096e-128	0.461101	0.982	0.993	3.9052e-124	Rpl8
7.26253e-87	0.459814	0.932	0.971	2.34471e-82	Rpl10a
3.2907e-27	0.455612	0.18	0.304	1.0624e-22	Camk2d
6.21386e-22	0.455421	0.816	0.824	2.00615e-17	Tnfrsf9
1.32637e-44	0.453592	0.059	0.196	4.28217e-40	Tspan32
7.01805e-31	0.45193	0.367	0.484	2.26578e-26	Tmem256
8.71181e-30	0.451114	0.896	0.927	2.81261e-25	Zfp36l1
2.56462e-31	0.447646	0.441	0.548	8.27989e-27	Tbrg1
2.99084e-27	0.445902	0.477	0.578	9.65594e-23	Ythdc1
6.20205e-29	0.444764	0.154	0.28	2.00233e-24	Prelid2
1.5271e-28	0.443461	0.274	0.401	4.93023e-24	Mrps6
5.65196e-28	0.443136	0.423	0.527	1.82474e-23	Rsrp1
2.55149e-36	0.441676	0.027	0.13	8.23747e-32	Ighm
7.0439e-38	0.440162	0.937	0.955	2.27412e-33	Cd3g
2.63655e-20	0.438838	0.166	0.264	8.51211e-16	Txnip
2.66794e-122	0.438696	0.985	0.996	8.61344e-118	Rps7
1.33866e-42	0.43611	0.781	0.85	4.32187e-38	Tox
6.98898e-22	0.43556	0.427	0.525	2.25639e-17	AC149090.1
1.61227e-95	0.433255	0.984	0.996	5.20522e-91	mt-Cytb
7.37741e-40	0.428437	0.634	0.713	2.3818e-35	Eif3j1
6.44256e-29	0.427237	0.378	0.493	2.07998e-24	Mrpl23
1.97953e-67	0.425735	0.976	0.985	6.39092e-63	Rplp0
1.14898e-91	0.425485	0.971	0.988	3.70948e-87	Rps4x
2.17548e-19	0.425366	0.101	0.188	7.02355e-15	Mt2
4.17243e-19	0.423125	0.276	0.371	1.34707e-14	Hook3
1.05781e-23	0.422773	0.321	0.428	3.41514e-19	Etfb
4.73705e-39	0.421615	0.815	0.878	1.52936e-34	Ftl1
4.01153e-19	0.419929	0.432	0.508	1.29512e-14	Gpx4
8.94649e-20	0.418982	0.35	0.44	2.88838e-15	Snx3
1.44625e-71	0.41831	0.927	0.967	4.66922e-67	Rpl3
7.33884e-22	0.41627	0.367	0.462	2.36935e-17	Fkbp3
4.05454e-19	0.412927	0.18	0.275	1.30901e-14	Gnaq
1.41793e-29	0.410548	0.531	0.623	4.5778e-25	Tcp1
1.10858e-127	0.410454	0.99	0.998	3.57906e-123	Rpl27a
3.12921e-22	0.410241	0.097	0.192	1.01027e-17	2900026A02Rik
7.32235e-23	0.409818	0.44	0.527	2.36402e-18	mt-Atp8
1.77225e-44	0.409074	0.019	0.133	5.72172e-40	Npnt
2.16756e-24	0.407653	0.258	0.369	6.99795e-20	Ahsa1
1.24946e-62	0.40541	0.928	0.963	4.0339e-58	Rpl29
1.60599e-21	0.40415	0.713	0.752	5.18495e-17	Nfatc1
1.27171e-31	0.402923	0.056	0.163	4.1057e-27	Mast4
5.09091e-31	0.402771	0.115	0.24	1.6436e-26	Pms1
1.01434e-21	0.401671	0.244	0.349	3.27479e-17	Tmco1
2.08734e-30	0.396744	0.841	0.898	6.73899e-26	S100a11
1.64331e-20	0.395899	0.377	0.465	5.30543e-16	Tnrc6a
2.18015e-20	0.395268	0.538	0.606	7.03862e-16	Vamp8
6.12048e-12	0.394289	0.238	0.305	1.976e-07	Rpa2
2.45286e-20	0.394026	0.436	0.511	7.91906e-16	Uqcc2
3.72027e-52	0.393775	0.021	0.152	1.20109e-47	Bmyc
7.53098e-11	0.393342	0.365	0.417	2.43138e-06	Dleu2
1.24594e-37	0.391733	0.81	0.873	4.02252e-33	Mbnl1
2.06567e-75	0.389281	0.957	0.982	6.66901e-71	Rps25
1.28183e-22	0.388568	0.463	0.567	4.13838e-18	Tnfrsf18
8.96428e-84	0.387407	0.974	0.988	2.89412e-79	Rpl24
5.32847e-20	0.387145	0.295	0.389	1.7203e-15	Bcl7c
4.0153e-43	0.385372	0.021	0.133	1.29634e-38	Kit
1.20195e-12	0.384732	0.165	0.237	3.88048e-08	Klf9
2.99307e-52	0.3847	0.862	0.913	9.66312e-48	Rpl31
1.90152e-137	0.38469	0.992	0.998	6.13907e-133	Rpl34
4.82817e-28	0.383636	0.545	0.635	1.55877e-23	Ndufa5
1.50003e-19	0.383144	0.321	0.415	4.84284e-15	Rexo2
5.9925e-66	0.382688	0.934	0.962	1.93468e-61	Rpl5
2.77449e-25	0.382467	0.506	0.591	8.95744e-21	Skp1a
1.03989e-19	0.381858	0.665	0.7	3.35727e-15	Calr
1.3624e-66	0.381791	0.946	0.972	4.39852e-62	Rpl22
7.56882e-63	0.380892	0.942	0.973	2.44359e-58	mt-Nd4
5.02661e-22	0.379736	0.656	0.732	1.62284e-17	Arl6ip1
2.44094e-12	0.379231	0.223	0.295	7.88056e-08	Tespa1
1.16453e-17	0.379073	0.36	0.442	3.75967e-13	Cbx3
3.00266e-109	0.378791	0.99	0.998	9.6941e-105	Rps27a
9.49587e-17	0.378564	0.133	0.217	3.06574e-12	Vamp5
1.38851e-20	0.378335	0.378	0.462	4.48279e-16	Bola3
3.36942e-17	0.376533	0.114	0.196	1.08782e-12	Sesn3
4.27146e-32	0.375214	0.082	0.2	1.37904e-27	Tspan3
2.96282e-39	0.373815	0.064	0.193	9.56547e-35	Cd2ap
2.37275e-18	0.372757	0.245	0.338	7.66043e-14	Msi2
2.63456e-43	0.371875	0.029	0.149	8.50569e-39	Spock2
4.62121e-21	0.37107	0.536	0.6	1.49196e-16	Pdap1
4.77185e-32	0.370325	0.919	0.942	1.54059e-27	Ncl
3.76257e-18	0.37003	0.389	0.47	1.21475e-13	Stip1
1.91729e-55	0.36977	0.955	0.979	6.18996e-51	Trbc2
5.25914e-18	0.369574	0.263	0.352	1.69791e-13	Fkbp4
2.72901e-16	0.368805	0.052	0.118	8.8106e-12	Ier3
9.55189e-19	0.3683	0.128	0.22	3.08383e-14	Tox2
2.52635e-23	0.367443	0.549	0.621	8.15631e-19	Mrfap1
1.22503e-108	0.367142	0.99	0.997	3.955e-104	Rps3a1
4.57296e-109	0.367058	0.991	0.997	1.47638e-104	Rps16
2.29501e-18	0.366151	0.442	0.527	7.40944e-14	Wipf1
6.20809e-85	0.3656	0.987	0.994	2.00428e-80	Rpl17
8.90227e-21	0.364878	0.57	0.635	2.8741e-16	Zcchc7
6.15693e-22	0.363668	0.103	0.2	1.98777e-17	Ctsz
1.94186e-39	0.362199	0.846	0.897	6.2693e-35	Gapdh
8.85104e-102	0.359986	0.99	0.995	2.85756e-97	Rpl30
1.08681e-18	0.359658	0.158	0.249	3.50877e-14	Dctpp1
1.33246e-17	0.358395	0.639	0.679	4.30186e-13	Nars
1.63855e-23	0.358363	0.095	0.195	5.29007e-19	Ercc6l2
4.76092e-103	0.356993	0.99	0.996	1.53706e-98	Rps14
4.42655e-15	0.35596	0.578	0.614	1.42911e-10	Tsc22d4
9.82614e-26	0.355292	0.056	0.149	3.17237e-21	Tmcc3
4.56771e-34	0.354516	0.76	0.829	1.47468e-29	Hint1
6.80718e-14	0.354505	0.219	0.297	2.1977e-09	Man1a
8.95407e-13	0.354479	0.325	0.39	2.89082e-08	Vps13a
2.0593e-12	0.352521	0.159	0.231	6.64846e-08	Siah2
5.65855e-26	0.352066	0.034	0.118	1.82686e-21	Glp1r
2.14059e-13	0.351566	0.379	0.443	6.9109e-09	Akna
7.80867e-17	0.351003	0.411	0.485	2.52103e-12	Lrrfip1
1.42047e-16	0.349038	0.366	0.443	4.586e-12	Ruvbl1
2.40894e-16	0.347819	0.416	0.49	7.77727e-12	Nktr
1.20759e-76	0.347384	0.99	0.998	3.8987e-72	Rpl41
2.70044e-22	0.345313	0.719	0.771	8.71837e-18	Ldha
8.86895e-83	0.344742	0.986	0.995	2.86334e-78	Rps10
1.04659e-12	0.344635	0.388	0.445	3.37892e-08	Fundc2
2.74474e-30	0.343425	0.718	0.772	8.86139e-26	Atp5g2
5.07076e-18	0.343185	0.182	0.276	1.63709e-13	Gnpnat1
4.7915e-19	0.342759	0.468	0.548	1.54694e-14	Nudc
5.11706e-21	0.341437	0.666	0.709	1.65204e-16	Nop10
8.44096e-13	0.341146	0.44	0.502	2.72517e-08	Dut
1.15826e-20	0.341141	0.696	0.751	3.73946e-16	Nap1l1
1.69979e-12	0.340709	0.29	0.359	5.48776e-08	Acadl
6.12736e-35	0.33813	0.032	0.135	1.97822e-30	Dlg2
3.46661e-19	0.337917	0.522	0.588	1.11919e-14	Pebp1
6.24989e-16	0.337408	0.48	0.546	2.01778e-11	Rinl
5.43584e-57	0.337323	0.951	0.973	1.75496e-52	Rps6
2.82792e-14	0.337072	0.188	0.269	9.12994e-10	Slc29a1
2.29636e-11	0.336858	0.261	0.323	7.41379e-07	Nol10
1.23992e-45	0.336386	0.915	0.947	4.00309e-41	Rps17
9.87839e-43	0.336151	0.929	0.958	3.18924e-38	Rps15
6.10651e-12	0.336066	0.461	0.519	1.97149e-07	Sars
4.03516e-73	0.335621	0.983	0.994	1.30275e-68	Rpl26
5.8677e-91	0.335381	0.998	0.998	1.89439e-86	mt-Co3
4.36107e-14	0.335078	0.347	0.417	1.40797e-09	2810004N23Rik
3.08657e-48	0.335055	0.949	0.975	9.96498e-44	Rack1
1.1732e-11	0.334444	0.367	0.424	3.78769e-07	Rif1
2.72038e-52	0.333532	0.938	0.966	8.78276e-48	Rpl14
1.50475e-14	0.333124	0.244	0.323	4.85809e-10	Twsg1
2.49398e-19	0.332467	0.854	0.883	8.05183e-15	Hspa5
5.97651e-29	0.331637	0.776	0.827	1.92952e-24	Morf4l1
5.85433e-77	0.331107	0.988	0.996	1.89007e-72	Rpl32
3.32258e-11	0.330518	0.307	0.368	1.07269e-06	Cirbp
1.09591e-12	0.329005	0.469	0.522	3.53815e-08	Canx
3.08814e-14	0.328297	0.217	0.296	9.97005e-10	Chd6
5.56922e-18	0.326774	0.586	0.638	1.79802e-13	Cct3
2.28619e-16	0.326654	0.201	0.291	7.38098e-12	Ormdl1
5.04521e-11	0.3265	0.308	0.373	1.62885e-06	Xbp1
6.95055e-24	0.326171	0.11	0.217	2.24398e-19	Adk
3.7684e-14	0.325474	0.164	0.242	1.21663e-09	Sfxn1
5.34413e-14	0.32484	0.539	0.579	1.72535e-09	1110004F10Rik
7.19832e-100	0.32424	0.993	0.998	2.32398e-95	Rps23
4.46123e-12	0.324098	0.429	0.489	1.44031e-07	H2afv
3.4482e-24	0.323864	0.686	0.747	1.11325e-19	Hnrnpc
6.38042e-23	0.323771	0.646	0.741	2.05992e-18	Mif
2.54323e-14	0.323587	0.506	0.559	8.21081e-10	Tcea1
4.2144e-19	0.322892	0.652	0.713	1.36062e-14	Tra2b
3.36899e-14	0.322784	0.18	0.258	1.08768e-09	Dguok
2.25585e-15	0.322344	0.58	0.621	7.28301e-11	Cct6a
2.63026e-14	0.32234	0.349	0.419	8.49181e-10	Inpp4b
2.00233e-10	0.321962	0.376	0.424	6.46453e-06	Cetn2
1.13808e-14	0.321637	0.456	0.513	3.67431e-10	Pop5
2.10035e-13	0.321494	0.273	0.343	6.78097e-09	Pgls
4.18022e-24	0.321311	0.034	0.115	1.34958e-19	Car2
5.27595e-12	0.32074	0.365	0.428	1.70334e-07	Nsmaf
2.50637e-14	0.320482	0.46	0.518	8.09182e-10	Rnps1
3.28153e-29	0.320449	0.055	0.161	1.05944e-24	Plagl1
2.94587e-12	0.319867	0.267	0.337	9.51073e-08	Max
6.2242e-27	0.318552	0.748	0.813	2.00948e-22	Ppib
2.86151e-21	0.318394	0.519	0.604	9.23839e-17	Uqcr11
5.85406e-18	0.317403	0.589	0.646	1.88998e-13	Sf3b2
5.16263e-11	0.316527	0.355	0.41	1.66675e-06	Ptpn11
8.21529e-15	0.316113	0.573	0.615	2.65231e-10	Atp1a1
8.13104e-21	0.316036	0.11	0.205	2.62511e-16	Atic
2.10827e-20	0.315782	0.728	0.755	6.80656e-16	Eef1g
3.51873e-94	0.315143	0.998	0.999	1.13602e-89	mt-Atp6
9.27225e-18	0.314446	0.617	0.677	2.99354e-13	Selenow
6.45762e-19	0.313805	0.572	0.633	2.08484e-14	Ubap2l
4.65448e-14	0.313697	0.275	0.35	1.5027e-09	Cdk4
4.74069e-11	0.31367	0.238	0.303	1.53053e-06	Dip2b
3.40233e-16	0.313597	0.489	0.556	1.09844e-11	Ndufc1
2.19389e-19	0.313494	0.754	0.794	7.08297e-15	Cd27
3.61568e-15	0.313339	0.42	0.49	1.16732e-10	Wdr83os
1.43447e-12	0.312072	0.404	0.463	4.63119e-08	Pura
9.83914e-14	0.311611	0.262	0.339	3.17657e-09	Dpy30
1.39099e-14	0.310641	0.377	0.449	4.49081e-10	Mrpl51
1.1358e-13	0.310539	0.461	0.513	3.66694e-09	Utp11
4.59539e-13	0.310157	0.385	0.449	1.48362e-08	Dhx9
4.51667e-12	0.309922	0.353	0.413	1.45821e-07	Ik
4.47495e-15	0.309637	0.495	0.552	1.44474e-10	Ndufs6
1.08502e-30	0.307958	0.049	0.152	3.50297e-26	Mtln
1.06284e-18	0.307844	0.525	0.597	3.43139e-14	Ndufab1
1.93586e-10	0.307499	0.341	0.394	6.24994e-06	Hp1bp3
7.79228e-23	0.306081	0.089	0.187	2.51574e-18	Tigit
1.03648e-12	0.306001	0.477	0.53	3.34629e-08	Paip2
7.53945e-43	0.30537	0.907	0.939	2.43411e-38	Snrpg
1.90478e-17	0.305121	0.127	0.214	6.14959e-13	Ahsa2
6.16866e-12	0.304844	0.371	0.428	1.99155e-07	Bcap31
5.82965e-10	0.304432	0.298	0.352	1.8821e-05	Dars
9.98747e-15	0.303948	0.533	0.591	3.22445e-10	Chmp2a
4.36444e-12	0.30379	0.247	0.318	1.40906e-07	Gtf2i
3.9744e-14	0.303583	0.46	0.53	1.28314e-09	Arhgef1
1.91271e-11	0.303477	0.307	0.373	6.17518e-07	Zfas1
1.7129e-09	0.303118	0.258	0.32	5.5301e-05	Emb
1.61082e-17	0.302277	0.101	0.184	5.20053e-13	Tsix
8.23493e-10	0.30147	0.563	0.583	2.65865e-05	Ybx3
1.9597e-15	0.300976	0.262	0.351	6.3269e-11	Anapc13
5.03405e-14	0.300202	0.33	0.402	1.62524e-09	Mrps12
5.91279e-12	0.299931	0.481	0.531	1.90894e-07	Taf1d
2.28809e-09	0.299271	0.212	0.269	7.38711e-05	Tceal9
1.1769e-15	0.298278	0.408	0.483	3.79963e-11	Cbx1
4.43075e-12	0.297647	0.214	0.29	1.43047e-07	Inpp1
1.91868e-20	0.295709	0.657	0.715	6.19447e-16	Ndufa2
3.26049e-10	0.295694	0.361	0.414	1.05265e-05	Park7
2.23957e-12	0.294801	0.284	0.356	7.23046e-08	Wdr89
4.91814e-12	0.294528	0.208	0.276	1.58782e-07	Uchl3
2.17948e-11	0.294366	0.219	0.289	7.03644e-07	Tuba4a
3.1544e-15	0.294009	0.174	0.259	1.0184e-10	Fdx1
6.43724e-10	0.292807	0.402	0.451	2.07826e-05	Reep3
4.01342e-12	0.292781	0.554	0.584	1.29573e-07	Khdrbs1
2.86618e-14	0.292719	0.519	0.578	9.25345e-10	Thoc7
2.51814e-09	0.292447	0.234	0.29	8.12981e-05	Mrpl19
1.45063e-11	0.291918	0.631	0.666	4.68336e-07	B4galnt1
1.10411e-10	0.291834	0.566	0.599	3.56463e-06	Ogt
4.172e-12	0.291248	0.193	0.263	1.34693e-07	Ash2l
2.95191e-08	0.290984	0.257	0.313	0.000953024	Eomes
6.56472e-10	0.290684	0.314	0.372	2.11942e-05	Ktn1
1.73566e-30	0.290594	0.9	0.929	5.60359e-26	Rpl23a
2.0571e-14	0.290417	0.139	0.219	6.64134e-10	Pex3
3.2466e-20	0.290291	0.749	0.791	1.04817e-15	Rhoh
3.12103e-23	0.289372	0.783	0.836	1.00762e-18	Anp32b
7.50193e-35	0.28908	0.013	0.102	2.422e-30	C2cd4b
1.7128e-43	0.288839	0.983	0.987	5.52977e-39	Rps5
2.5081e-14	0.288212	0.43	0.498	8.09739e-10	Pdcd11
2.68516e-11	0.287924	0.45	0.502	8.66903e-07	Rbbp4
1.20601e-09	0.28773	0.226	0.286	3.8936e-05	Mitd1
1.59735e-14	0.287651	0.11	0.184	5.15704e-10	Inpp5b
1.18757e-10	0.28729	0.188	0.252	3.83406e-06	Dynll2
8.6114e-15	0.287279	0.073	0.14	2.78019e-10	Itpr1
4.99158e-09	0.287217	0.525	0.554	0.000161153	Reep5
1.57403e-45	0.287117	0.982	0.993	5.08177e-41	Rpl18
1.46493e-11	0.286468	0.343	0.4	4.72952e-07	Rangap1
5.57279e-11	0.286041	0.231	0.298	1.79917e-06	Pigp
1.19217e-09	0.285895	0.205	0.265	3.84892e-05	Ctss
2.04587e-15	0.285267	0.078	0.15	6.60509e-11	Actn1
7.83493e-14	0.285025	0.609	0.648	2.52951e-09	Cct7
4.06247e-10	0.284627	0.277	0.333	1.31157e-05	1110038F14Rik
6.69011e-18	0.28403	0.034	0.1	2.1599e-13	Il21
1.80204e-08	0.283837	0.278	0.329	0.000581787	Rabgap1l
3.29707e-07	0.282856	0.558	0.58	0.0106446	Pnrc1
1.37576e-12	0.282534	0.554	0.605	4.44164e-08	Elk3
4.58922e-16	0.282482	0.716	0.752	1.48163e-11	Sfpq
5.3384e-11	0.281903	0.183	0.25	1.7235e-06	Hdgfl3
5.10207e-16	0.281519	0.841	0.872	1.6472e-11	Top1
3.08235e-16	0.281501	0.69	0.735	9.95137e-12	Srsf2
4.98903e-14	0.281132	0.545	0.59	1.61071e-09	Micos13
1.51832e-09	0.281098	0.208	0.271	4.90189e-05	Cwf19l2
3.13474e-20	0.281081	0.078	0.164	1.01205e-15	Gsto1
7.86521e-12	0.280892	0.553	0.597	2.53928e-07	Pdia6
4.8505e-09	0.280878	0.329	0.38	0.000156598	Churc1
3.80464e-18	0.280592	0.105	0.19	1.22833e-13	1190007I07Rik
1.03302e-13	0.280589	0.113	0.184	3.3351e-09	Cbx5
3.34511e-26	0.280568	0.037	0.124	1.07997e-21	Chchd10
3.09253e-09	0.280546	0.283	0.339	9.98424e-05	Rp9
5.65012e-12	0.280507	0.358	0.425	1.82414e-07	Pfdn1
3.84727e-17	0.279735	0.631	0.682	1.24209e-12	Pdcd5
1.94835e-20	0.279519	0.045	0.121	6.29023e-16	Spin4
1.44192e-08	0.279443	0.337	0.386	0.000465525	Dnajc3
4.65417e-12	0.279422	0.254	0.326	1.5026e-07	Dtymk
3.72931e-21	0.279388	0.741	0.79	1.20401e-16	Atp5k
2.7062e-08	0.279357	0.229	0.282	0.000873695	Smg6
1.09542e-17	0.279155	0.089	0.172	3.53657e-13	Csrp1
6.73388e-27	0.279074	0.954	0.974	2.17403e-22	Rps2
1.41421e-10	0.279026	0.096	0.154	4.56577e-06	I730030J21Rik
8.65167e-20	0.278818	0.733	0.78	2.79319e-15	Psme1
2.45225e-16	0.278592	0.091	0.169	7.91709e-12	Stambp
6.76206e-28	0.27858	0.892	0.925	2.18313e-23	Hnrnpa2b1
2.63378e-42	0.277954	0.971	0.983	8.50316e-38	Rpl15
1.53914e-45	0.277934	0.004	0.104	4.96913e-41	Ccr6
7.4011e-30	0.277471	0.037	0.132	2.38944e-25	Hook1
1.1759e-26	0.27743	0.038	0.126	3.79639e-22	Abcd3
1.34149e-17	0.276683	0.092	0.175	4.331e-13	Sft2d2
1.80546e-30	0.276664	0.959	0.976	5.82894e-26	Trac
3.14116e-11	0.276295	0.171	0.238	1.01412e-06	Znhit1
3.94498e-09	0.276239	0.279	0.335	0.000127364	Arf3
1.41436e-09	0.276176	0.238	0.296	4.56627e-05	Impdh2
1.3558e-55	0.275852	0.978	0.99	4.3772e-51	Rpl27
9.17103e-50	0.275612	0.992	0.997	2.96087e-45	Eif1
1.78198e-15	0.275078	0.672	0.717	5.75314e-11	Ndufa7
6.54557e-10	0.27434	0.304	0.36	2.11324e-05	Wtap
1.30406e-31	0.27352	0.959	0.978	4.21016e-27	Ddx5
2.66459e-16	0.2731	0.097	0.177	8.60263e-12	Cltb
2.86544e-10	0.271883	0.463	0.506	9.25107e-06	Hnrnpr
1.77058e-11	0.27176	0.549	0.583	5.71633e-07	Zranb2
6.0195e-19	0.271519	0.067	0.146	1.94339e-14	N4bp2
5.58561e-23	0.271264	0.83	0.86	1.80332e-18	Snrpf
6.83016e-11	0.270967	0.169	0.236	2.20512e-06	Mfsd6
2.98919e-13	0.270769	0.127	0.199	9.65061e-09	Hint2
2.39308e-09	0.270669	0.212	0.275	7.72604e-05	Akap9
3.78648e-10	0.270531	0.231	0.293	1.22246e-05	Guk1
2.81558e-12	0.270442	0.704	0.729	9.09009e-08	Stk17b
1.45492e-13	0.270346	0.578	0.643	4.69722e-09	Wdr43
1.0009e-08	0.269849	0.417	0.459	0.000323141	Nono
2.05563e-20	0.269454	0.051	0.129	6.63662e-16	Hic1
5.16438e-17	0.269165	0.747	0.786	1.66732e-12	Mat2a
4.51912e-21	0.268611	0.064	0.149	1.459e-16	Supt3
1.53728e-09	0.268607	0.304	0.36	4.96309e-05	Stub1
3.17196e-09	0.26854	0.24	0.297	0.000102407	Prdx2
4.78926e-12	0.268412	0.17	0.245	1.54621e-07	Ttc3
3.74738e-08	0.268212	0.379	0.422	0.00120984	Cst3
6.94057e-11	0.267896	0.218	0.285	2.24076e-06	Snhg12
1.56941e-10	0.267766	0.5	0.547	5.06683e-06	Eif1b
8.27749e-22	0.267749	0.041	0.119	2.67239e-17	Arhgap5
6.0429e-08	0.267699	0.374	0.42	0.00195095	Slc7a1
4.48321e-09	0.267392	0.405	0.449	0.00014474	Prdx5
3.80108e-08	0.267347	0.18	0.232	0.00122718	Cfap36
1.04204e-09	0.267236	0.44	0.483	3.36421e-05	Mycbp2
7.801e-11	0.266973	0.443	0.489	2.51855e-06	Cops6
2.90614e-10	0.266342	0.439	0.486	9.38248e-06	Fam104a
2.33529e-07	0.265814	0.474	0.496	0.00753949	Fip1l1
9.03951e-10	0.265447	0.491	0.528	2.91841e-05	Eif1a
7.76623e-10	0.264852	0.076	0.129	2.50733e-05	Chn2
2.13102e-08	0.264806	0.282	0.332	0.000688	Tmem126a
2.10393e-10	0.264722	0.165	0.23	6.79253e-06	2510002D24Rik
7.35389e-11	0.26467	0.211	0.276	2.3742e-06	Cnpy2
4.84046e-12	0.264425	0.58	0.623	1.56274e-07	Prpf4b
1.41869e-08	0.264273	0.338	0.388	0.000458025	Spcs3
1.57253e-10	0.264145	0.193	0.257	5.07693e-06	Uqcc3
1.25615e-07	0.263583	0.18	0.231	0.00405548	Sh3bgrl
5.68397e-08	0.262503	0.382	0.424	0.00183507	Larp4
5.24767e-14	0.262126	0.082	0.149	1.69421e-09	Strbp
1.38161e-07	0.262092	0.22	0.268	0.00446054	Usf2
5.51208e-10	0.262073	0.492	0.534	1.77957e-05	Ifi27
2.55893e-17	0.261526	0.049	0.118	8.26151e-13	Pex11a
2.55617e-09	0.261168	0.532	0.561	8.2526e-05	Ndufb4
7.71915e-12	0.26092	0.628	0.658	2.49213e-07	Rbbp7
2.99196e-13	0.260847	0.618	0.665	9.65956e-09	Hnrnpm
9.12678e-07	0.260711	0.331	0.368	0.0294658	Ppa1
1.30629e-08	0.260451	0.181	0.24	0.000421737	Hacd3
1.38535e-11	0.260416	0.159	0.229	4.47261e-07	Tpi1
3.0052e-61	0.260099	0.994	0.997	9.70229e-57	Eef1a1
5.07465e-15	0.259794	0.075	0.145	1.63835e-10	Slc29a3
1.41359e-13	0.259777	0.095	0.165	4.56379e-09	Hgsnat
1.5927e-09	0.259595	0.233	0.294	5.14202e-05	Fam173a
2.83253e-11	0.25948	0.523	0.561	9.14482e-07	Drap1
3.10491e-13	0.259464	0.908	0.942	1.00242e-08	Npm1
1.80607e-24	0.259352	0.789	0.837	5.8309e-20	Tomm7
4.32496e-13	0.259213	0.609	0.653	1.39631e-08	Psmb8
1.24098e-10	0.259006	0.357	0.414	4.00649e-06	Slirp
6.29684e-08	0.257314	0.531	0.555	0.00203293	Snrnp27
3.11579e-09	0.256685	0.128	0.185	0.000100593	Zbtb38
5.26865e-10	0.256632	0.511	0.554	1.70099e-05	Tsn
3.61848e-17	0.25662	0.715	0.777	1.16822e-12	Eif5b
3.91377e-11	0.256053	0.091	0.151	1.26356e-06	Phlpp1
7.067e-13	0.256047	0.726	0.763	2.28158e-08	Slc25a5
2.59112e-07	0.255914	0.392	0.425	0.00836543	Denr
2.05937e-12	0.255858	0.104	0.172	6.64866e-08	BC005561
5.58518e-09	0.255724	0.17	0.23	0.000180318	Slc26a2
1.91828e-07	0.255648	0.161	0.21	0.00619317	Thap2
2.95473e-13	0.255331	0.099	0.168	9.53936e-09	Dynlt3
3.22606e-11	0.254562	0.656	0.683	1.04153e-06	Nol7
2.21861e-14	0.254029	0.708	0.747	7.16277e-10	Smarca5
2.50808e-09	0.253802	0.13	0.187	8.09733e-05	Comt
1.6829e-09	0.253771	0.408	0.456	5.43324e-05	Swi5
9.94555e-13	0.253319	0.625	0.664	3.21092e-08	Csnk1a1
1.00042e-11	0.253277	0.126	0.194	3.22986e-07	Lztfl1
5.22685e-15	0.253054	0.742	0.771	1.68749e-10	Prkar1a
1.26153e-07	0.252963	0.161	0.213	0.00407284	Rad50
4.50153e-07	0.251675	0.168	0.217	0.0145332	Fabp5
1.65517e-09	0.251384	0.442	0.487	5.34372e-05	Ndufv3
4.30342e-11	0.251041	0.516	0.556	1.38936e-06	Aimp1
4.84521e-10	0.250326	0.068	0.119	1.56428e-05	Filip1l
6.25863e-09	0.250221	0.522	0.552	0.00020206	Snrnp70
4.61919e-17	-0.250598	0.773	0.673	1.49131e-12	Bcl2a1d
1.5631e-25	-0.252649	0.308	0.172	5.04648e-21	Cmtm7
4.53216e-18	-0.25357	0.533	0.396	1.46321e-13	Ppp1r18
7.50632e-56	-0.254333	0.161	0.03	2.42341e-51	Smad3
1.00208e-18	-0.2557	0.704	0.598	3.23522e-14	Capzb
5.18541e-17	-0.25612	0.356	0.243	1.67411e-12	Pycard
1.11586e-45	-0.257663	0.195	0.059	3.60255e-41	Wdfy1
7.57037e-23	-0.257682	0.852	0.737	2.44409e-18	Rbpj
4.51502e-17	-0.258206	0.516	0.382	1.45767e-12	Ssbp4
1.11674e-24	-0.258412	0.932	0.897	3.60539e-20	Btg1
1.43521e-11	-0.258613	0.528	0.419	4.63359e-07	Rnf19a
6.86798e-16	-0.259444	0.527	0.392	2.21733e-11	Casp4
5.14607e-18	-0.260079	0.51	0.374	1.66141e-13	Tes
2.34722e-16	-0.261528	0.52	0.391	7.578e-12	Mir142hg
2.4265e-17	-0.262686	0.51	0.374	7.83396e-13	Rilpl2
8.3599e-19	-0.26362	0.84	0.766	2.69899e-14	Actr3
1.61641e-11	-0.264045	0.699	0.63	5.21858e-07	Jak1
2.60217e-37	-0.265236	0.207	0.078	8.40111e-33	Mical1
1.05739e-40	-0.265251	0.158	0.043	3.4138e-36	Smim3
1.04092e-27	-0.265752	0.232	0.11	3.3606e-23	Atp10a
5.60887e-23	-0.266312	0.413	0.266	1.81082e-18	Plk3
4.20405e-24	-0.266471	0.852	0.794	1.35728e-19	Atp5h
8.99595e-18	-0.267321	0.703	0.591	2.90434e-13	Jpt1
5.39582e-12	-0.268432	0.454	0.357	1.74204e-07	Dnajc15
1.02252e-16	-0.269986	0.624	0.489	3.3012e-12	Vsir
6.27538e-23	-0.270516	0.387	0.241	2.02601e-18	Chsy1
9.26605e-41	-0.270727	0.15	0.038	2.99155e-36	Il1rl1
1.08575e-18	-0.272153	0.529	0.389	3.50534e-14	Relb
1.96519e-25	-0.27331	0.249	0.128	6.34463e-21	Bcl2l1
3.19218e-18	-0.274087	0.327	0.208	1.0306e-13	Rasgrp1
4.85083e-23	-0.275984	0.328	0.195	1.56609e-18	Sytl3
2.12885e-24	-0.278325	0.215	0.105	6.87298e-20	Rab11fip4
3.26369e-22	-0.279874	0.471	0.32	1.05368e-17	Picalm
1.27075e-18	-0.282532	0.67	0.552	4.10261e-14	H2-Q6
1.12829e-34	-0.283346	0.582	0.354	3.64268e-30	Havcr2
1.84318e-14	-0.283744	0.616	0.496	5.95072e-10	Cd69
3.70727e-34	-0.284056	0.924	0.888	1.19689e-29	Rbm3
4.18371e-36	-0.284777	0.103	0.018	1.35071e-31	Klra3
9.50521e-35	-0.286046	0.241	0.103	3.06876e-30	Gpr18
1.21167e-23	-0.288011	0.802	0.719	3.91188e-19	Clic1
3.7393e-35	-0.288238	0.228	0.094	1.20723e-30	Tyk2
1.59642e-57	-0.293144	0.995	0.994	5.15403e-53	H3f3b
5.43137e-15	-0.293575	0.38	0.272	1.75352e-10	Apbb1ip
1.56171e-13	-0.293598	0.465	0.351	5.04198e-09	Lgals3
3.61266e-26	-0.294118	0.423	0.267	1.16635e-21	Lasp1
1.70873e-22	-0.295379	0.399	0.252	5.51663e-18	Serinc3
8.09318e-20	-0.295679	0.325	0.198	2.61288e-15	Plac8
1.20236e-33	-0.295848	0.192	0.074	3.88182e-29	9930111J21Rik2
2.4013e-21	-0.299013	0.373	0.241	7.75261e-17	Dnmt3a
2.83342e-24	-0.301368	0.758	0.63	9.1477e-20	Baz1a
4.30792e-22	-0.302992	0.477	0.327	1.39081e-17	Fryl
1.059e-38	-0.303239	0.207	0.075	3.419e-34	Ifi214
1.52189e-29	-0.303699	0.327	0.179	4.91342e-25	Zmiz1
4.73839e-50	-0.304807	0.188	0.05	1.52979e-45	Dennd5a
2.72504e-32	-0.304881	0.283	0.139	8.79778e-28	Coro2a
4.5302e-17	-0.30531	0.713	0.635	1.46258e-12	Arhgdib
2.38314e-37	-0.307244	0.319	0.154	7.69396e-33	Zc3h12a
2.54876e-35	-0.312556	0.338	0.174	8.22868e-31	Mapk6
9.01529e-58	-0.315132	0.184	0.04	2.91059e-53	Atp8b4
8.1668e-38	-0.315298	0.851	0.724	2.63665e-33	Sh2d2a
1.28794e-28	-0.31601	0.229	0.106	4.15811e-24	Phlda1
1.77051e-31	-0.316113	0.35	0.193	5.7161e-27	Flna
8.29106e-20	-0.317663	0.477	0.339	2.67677e-15	Ptpn6
1.54285e-31	-0.317674	0.35	0.189	4.98111e-27	Klf6
3.97805e-27	-0.320838	0.361	0.212	1.28431e-22	Fbxo11
4.90917e-23	-0.322675	0.771	0.706	1.58492e-18	Rac2
1.59876e-29	-0.32303	0.442	0.272	5.16159e-25	Ppp1r16b
2.87444e-42	-0.323346	0.253	0.1	9.28013e-38	Gramd1a
8.1455e-21	-0.325429	0.66	0.527	2.62977e-16	Pdcd1
2.78886e-23	-0.325745	0.626	0.477	9.00383e-19	Slc3a2
4.01901e-25	-0.326358	0.768	0.697	1.29754e-20	Cyba
7.74138e-44	-0.327822	0.213	0.072	2.49931e-39	Timp2
3.1057e-17	-0.328234	0.63	0.498	1.00268e-12	Irf8
6.5055e-39	-0.328387	0.272	0.118	2.1003e-34	Runx2os1
1.0713e-26	-0.32995	0.443	0.284	3.4587e-22	Resf1
1.33377e-27	-0.33334	0.847	0.76	4.30609e-23	Clec2d
2.81629e-28	-0.334393	0.563	0.402	9.09238e-24	Nfkbib
6.42819e-24	-0.335134	0.519	0.371	2.07534e-19	Zyx
3.24561e-57	-0.335607	0.191	0.044	1.04784e-52	Adam8
8.26658e-52	-0.336519	0.215	0.063	2.66887e-47	Rhbdf2
7.29065e-26	-0.33813	0.552	0.387	2.35379e-21	Tgif1
1.15425e-30	-0.338291	0.387	0.225	3.72649e-26	Arhgef2
1.96705e-26	-0.338776	0.628	0.471	6.35061e-22	Cd48
3.24712e-41	-0.340104	0.25	0.1	1.04833e-36	F2r
3.03268e-22	-0.341855	0.663	0.546	9.79101e-18	Gimap4
3.97936e-29	-0.342736	0.902	0.832	1.28474e-24	Pou2f2
4.35906e-34	-0.342796	0.34	0.179	1.40732e-29	Lpxn
1.46141e-18	-0.345278	0.728	0.647	4.71815e-14	Ltb
1.69785e-21	-0.347031	0.634	0.499	5.48151e-17	Nfat5
1.71295e-33	-0.350654	0.814	0.706	5.53026e-29	Il2rg
1.44144e-45	-0.352317	0.245	0.091	4.65369e-41	Atp2b4
4.6332e-111	-0.356194	1	0.998	1.49583e-106	H2-K1
1.15327e-47	-0.358385	0.274	0.106	3.72333e-43	Gzmk
1.88964e-25	-0.358484	0.614	0.461	6.1007e-21	Hnrnpdl
3.47751e-39	-0.361043	0.303	0.142	1.12271e-34	Slc9a3r1
2.7367e-41	-0.36107	0.951	0.91	8.83545e-37	Lcp1
1.08413e-39	-0.362471	0.256	0.106	3.50012e-35	Spry1
4.05029e-29	-0.364954	0.675	0.52	1.30764e-24	Cdc37
3.46146e-27	-0.369036	0.593	0.436	1.11753e-22	Ankrd11
1.16708e-33	-0.373564	0.689	0.52	3.76793e-29	Rheb
7.69578e-30	-0.379187	0.663	0.496	2.48458e-25	Ier5
3.65094e-28	-0.380583	0.485	0.324	1.1787e-23	Dock10
3.00627e-31	-0.380912	0.715	0.598	9.70574e-27	Rap1b
4.17532e-30	-0.381158	0.53	0.355	1.348e-25	Erbin
3.30448e-22	-0.381803	0.667	0.549	1.06685e-17	Myh9
1.58029e-40	-0.38345	0.361	0.181	5.10195e-36	Cks2
7.53687e-43	-0.38627	0.422	0.231	2.43328e-38	Anxa6
5.75671e-37	-0.389476	0.329	0.166	1.85855e-32	Klrc2
2.27822e-47	-0.390101	0.351	0.165	7.35522e-43	Ccdc88c
4.98303e-43	-0.390323	0.901	0.78	1.60877e-38	Kdm6b
9.87222e-31	-0.390567	0.543	0.373	3.18724e-26	Smad7
6.46643e-31	-0.391594	0.596	0.428	2.08769e-26	Atxn1
1.73785e-110	-0.392469	0.994	0.99	5.61066e-106	B2m
1.00104e-28	-0.392708	0.728	0.573	3.23185e-24	Nr4a1
4.60599e-36	-0.392889	0.779	0.665	1.48704e-31	1810037I17Rik
1.92916e-28	-0.394658	0.524	0.363	6.22828e-24	Emp3
2.36332e-29	-0.394943	0.519	0.354	7.62999e-25	H2-T22
3.04641e-36	-0.396076	0.454	0.268	9.83532e-32	Slamf1
1.00406e-32	-0.400453	0.708	0.557	3.2416e-28	Vasp
3.47977e-45	-0.401025	0.946	0.87	1.12344e-40	Rel
8.66768e-29	-0.403556	0.453	0.291	2.79836e-24	Irf4
9.47311e-77	-0.409	0.199	0.031	3.05839e-72	Ccr5
1.39661e-36	-0.411355	0.454	0.268	4.50896e-32	Arhgef3
1.9001e-39	-0.413839	0.722	0.541	6.13447e-35	Map2k3
1.51501e-37	-0.415634	0.774	0.658	4.89119e-33	Itm2b
3.83583e-96	-0.415675	0.989	0.984	1.2384e-91	H2-D1
9.60655e-93	-0.421021	0.175	0.01	3.10147e-88	Itga1
6.01272e-33	-0.422168	0.694	0.567	1.94121e-28	Psme2
4.43755e-43	-0.42376	0.514	0.31	1.43266e-38	Nfkb2
1.33989e-25	-0.424257	0.432	0.276	4.32583e-21	Egr3
6.46388e-33	-0.425385	0.554	0.38	2.08686e-28	Rgs3
1.3942e-48	-0.427843	0.123	0.018	4.50118e-44	Slc17a6
5.49526e-38	-0.429422	0.263	0.116	1.77415e-33	Ifngr1
4.84344e-39	-0.432883	0.362	0.19	1.56371e-34	Gbp7
5.76345e-38	-0.436487	0.387	0.213	1.86073e-33	Anxa2
8.89979e-36	-0.438811	0.662	0.496	2.8733e-31	AU020206
3.95157e-47	-0.442268	0.686	0.492	1.27576e-42	Ctsw
2.7249e-33	-0.44377	0.672	0.528	8.79732e-29	Atp2b1
1.14019e-36	-0.443812	0.538	0.359	3.68111e-32	Tbl1x
1.79386e-24	-0.447199	0.909	0.861	5.79146e-20	AY036118
3.74283e-108	-0.448379	0.199	0.01	1.20837e-103	Tmem163
1.06341e-44	-0.448772	0.4	0.212	3.43322e-40	4930523C07Rik
4.2702e-26	-0.45679	0.845	0.837	1.37864e-21	Trbc1
1.77379e-50	-0.457734	0.339	0.148	5.72667e-46	Lilr4b
4.48246e-36	-0.460696	0.771	0.672	1.44716e-31	Laptm5
9.08192e-45	-0.467728	0.83	0.682	2.9321e-40	Ier2
8.25249e-57	-0.467759	0.951	0.905	2.66431e-52	Actg1
1.39235e-65	-0.473165	0.328	0.121	4.49521e-61	Epb41l2
2.87726e-49	-0.474197	0.797	0.633	9.28924e-45	Plek
8.15719e-38	-0.476128	0.606	0.417	2.63355e-33	Nfkbiz
1.2888e-44	-0.486575	0.562	0.367	4.16089e-40	Itgal
2.64651e-60	-0.486955	0.466	0.225	8.54425e-56	Fasl
1.75344e-33	-0.490626	0.338	0.181	5.66097e-29	Tnfsf9
6.73438e-38	-0.496331	0.782	0.703	2.1742e-33	Sh3bgrl3
4.57906e-47	-0.496501	0.581	0.366	1.47835e-42	Gfod1
4.40244e-37	-0.497458	0.998	0.999	1.42133e-32	Gm42418
5.34835e-63	-0.503261	0.876	0.739	1.72671e-58	Nfkbia
1.24185e-41	-0.503784	0.581	0.376	4.0093e-37	Bcl2l11
8.528e-60	-0.506254	0.405	0.187	2.75327e-55	Mcm6
1.42177e-58	-0.508588	0.469	0.234	4.59019e-54	Lilrb4a
4.63607e-62	-0.512029	0.329	0.122	1.49676e-57	Il2ra
1.38791e-76	-0.517007	0.34	0.117	4.48087e-72	Cd5
1.99763e-64	-0.518196	0.555	0.295	6.44936e-60	Il18r1
1.00925e-56	-0.51954	0.543	0.308	3.25837e-52	Slamf7
2.1392e-45	-0.526966	0.571	0.382	6.90642e-41	Cd47
1.33508e-52	-0.538896	0.558	0.337	4.3103e-48	Klrd1
8.03078e-41	-0.539079	0.605	0.433	2.59274e-36	Cd44
1.59015e-104	-0.542796	0.234	0.028	5.1338e-100	Stmn1
3.90996e-37	-0.544682	0.652	0.499	1.26233e-32	Id2
9.12961e-63	-0.546333	0.43	0.202	2.94749e-58	Cd6
9.34978e-69	-0.553401	0.494	0.242	3.01858e-64	Grap
1.67824e-64	-0.557277	0.852	0.698	5.4182e-60	Junb
1.41323e-69	-0.563902	0.847	0.762	4.56262e-65	Arpc5
1.77596e-79	-0.564314	0.377	0.135	5.73367e-75	Ptger4
2.43538e-45	-0.564472	0.309	0.139	7.86262e-41	Vim
6.17397e-92	-0.576654	0.936	0.867	1.99327e-87	Sub1
7.03248e-89	-0.580191	0.391	0.136	2.27044e-84	Hopx
2.24619e-54	-0.582027	0.655	0.445	7.25181e-50	Cflar
1.89805e-51	-0.582742	0.37	0.181	6.12786e-47	Selplg
8.99553e-60	-0.587822	0.429	0.211	2.90421e-55	Ctsd
9.12082e-100	-0.592333	0.94	0.872	2.94466e-95	Bcl2a1b
4.31201e-131	-0.595672	0.963	0.907	1.39213e-126	Myl6
4.68448e-69	-0.599791	0.299	0.095	1.51239e-64	Cdkn1a
1.01834e-79	-0.601878	0.804	0.606	3.28771e-75	Tgfb1
1.15818e-77	-0.602477	0.514	0.248	3.7392e-73	Ubald2
4.38369e-68	-0.605982	0.78	0.556	1.41528e-63	Btg2
7.40504e-61	-0.612725	0.415	0.197	2.39072e-56	Zbtb32
4.46865e-47	-0.627943	0.443	0.252	1.4427e-42	Gm12840
5.19017e-100	-0.631871	0.853	0.716	1.67565e-95	Abracl
7.12356e-88	-0.635456	0.876	0.706	2.29984e-83	Slfn2
1.76828e-98	-0.637673	0.952	0.869	5.70888e-94	Rgs16
2.18152e-112	-0.640177	0.359	0.088	7.04305e-108	Fhl2
6.37381e-50	-0.641336	0.615	0.423	2.05779e-45	Ahnak
4.72312e-107	-0.645484	0.898	0.792	1.52486e-102	Myl12a
6.7557e-72	-0.650454	0.471	0.225	2.18108e-67	Pmepa1
1.20093e-87	-0.651838	0.508	0.23	3.87721e-83	Runx2
1.70842e-80	-0.667852	0.751	0.542	5.51563e-76	H2-T23
1.00137e-63	-0.668919	0.591	0.352	3.23292e-59	Rgcc
4.80249e-75	-0.670767	0.759	0.585	1.55048e-70	Ms4a6b
1.46173e-152	-0.684755	0.999	0.995	4.71919e-148	Actb
1.39533e-126	-0.686033	0.321	0.053	4.50483e-122	Morrbid
8.48397e-98	-0.703538	0.563	0.27	2.73905e-93	A430093F15Rik
4.67411e-58	-0.708167	0.485	0.258	1.50904e-53	Ctla2a
1.40095e-72	-0.727132	0.703	0.467	4.52297e-68	S100a4
1.04858e-95	-0.744309	0.518	0.232	3.38535e-91	Gm47283
1.27931e-141	-0.752643	0.374	0.074	4.13027e-137	Rara
1.45918e-221	-0.754348	0.989	0.943	4.71097e-217	H2-Q7
4.52592e-126	-0.759964	0.393	0.099	1.46119e-121	Gbp3
7.89204e-98	-0.76391	0.594	0.289	2.54795e-93	Tnfsf14
1.70843e-265	-0.776678	0.993	0.987	5.51567e-261	Srgn
2.9302e-107	-0.785289	0.731	0.467	9.46015e-103	Thy1
1.07665e-89	-0.7937	0.628	0.366	3.47597e-85	Sla
4.81055e-113	-0.797886	0.799	0.568	1.55309e-108	Nfkb1
2.34862e-94	-0.798097	0.723	0.484	7.58253e-90	Cotl1
3.90683e-97	-0.799614	0.672	0.405	1.26132e-92	Lat
4.08646e-133	-0.807661	0.923	0.802	1.31931e-128	Ms4a4b
3.58236e-106	-0.812629	0.769	0.496	1.15656e-101	Klrc1
1.47247e-106	-0.815503	0.578	0.267	4.75387e-102	Tnfaip3
1.47253e-147	-0.818831	0.307	0.032	4.75407e-143	Klre1
6.14558e-78	-0.831828	0.348	0.122	1.9841e-73	Serpinb6b
6.33921e-110	-0.842239	0.733	0.45	2.04661e-105	Cxcr6
2.95292e-106	-0.848088	0.784	0.512	9.53351e-102	Nr4a3
5.63377e-117	-0.874019	0.448	0.148	1.81886e-112	Icam1
3.08317e-139	-0.883451	0.48	0.146	9.95402e-135	Cish
1.75509e-168	-0.908614	0.949	0.826	5.66631e-164	Dusp2
8.26327e-100	-0.923766	0.92	0.783	2.6678e-95	Xcl1
6.62019e-119	-0.925143	0.363	0.088	2.13733e-114	Serpinb9
9.27166e-46	-0.927274	0.464	0.27	2.99335e-41	Gzma
6.73047e-107	-0.937312	0.704	0.453	2.17293e-102	Foxp1
1.85064e-113	-0.949132	0.768	0.512	5.97479e-109	Ccnd2
2.00565e-108	-0.95166	0.857	0.698	6.47523e-104	S100a6
9.41464e-131	-0.996183	0.645	0.323	3.03952e-126	Cd226
1.72001e-151	-1.00527	0.674	0.322	5.55304e-147	Mapkapk3
8.36277e-148	-1.00868	0.701	0.363	2.69992e-143	Zeb2
2.09173e-130	-1.03103	0.755	0.454	6.75316e-126	Rgs1
1.27222e-102	-1.0373	0.791	0.612	4.10737e-98	Crip1
1.01563e-157	-1.03962	0.857	0.591	3.27897e-153	Pim1
1.49409e-153	-1.05051	0.519	0.161	4.82367e-149	Klrk1
3.32336e-102	-1.09888	0.456	0.181	1.07295e-97	Capg
1.27979e-158	-1.1424	0.766	0.448	4.13181e-154	Nfkbid
2.13643e-165	-1.16144	0.752	0.401	6.89748e-161	Gadd45b
9.09786e-303	-1.2784	0.978	0.747	2.93724e-298	Nkg7
9.62668e-243	-1.29235	0.426	0.032	3.10797e-238	Cx3cr1
2.62948e-144	-1.30255	0.52	0.173	8.48926e-140	Gzmb
2.43892e-287	-1.42547	0.984	0.632	7.87404e-283	Ccl4
4.76793e-158	-1.47367	0.729	0.409	1.53933e-153	Tnf
1.91956e-291	-1.56825	0.632	0.144	6.19731e-287	Il18rap
6.51568e-281	-1.61642	0.546	0.078	2.10359e-276	Ly6c2
2.9647e-253	-1.65128	0.813	0.479	9.57153e-249	Lgals1
0	-1.6679	0.967	0.585	0	Ccl3
1.27157e-272	-1.75151	0.571	0.104	4.10526e-268	Jaml
0	-1.82125	0.98	0.713	0	Ccl5
1.05896e-258	-2.61426	0.629	0.154	3.41887e-254	Ccl1
0	-2.70792	0.942	0.677	0	Ifng

## Sheet: KO vs WT Tml (C3act)
Genes differentially expressed in activated PD-1 KO Tml versus activated WT Tml (C3act cluster). The DE analysis was performed using the FindMarkers function of the Seurat package. The columns correspond to: p_val = raw p-value, avg_log2FC = log2(fold change), pct.1= proportion of cells expressing that gene in the first group of the comparison, pct.2 = proportion of cells expressing that gene in …
p_val	avg_log2FC	pct.1	pct.2	p_val_adj	gene
6.85193e-23	1.43322	0.773	0.91	2.21215e-18	Cd52
1.36414e-12	1.09281	0.013	0.276	4.40413e-08	Cd81
1.3781e-10	0.968121	0.006	0.227	4.44921e-06	Enpp2
1.6444e-12	0.914776	0.052	0.333	5.30893e-08	Tiam1
1.43982e-11	0.913309	0.461	0.687	4.64845e-07	S100a10
5.12222e-10	0.911317	0.071	0.302	1.65371e-05	Epcam
8.82993e-15	0.90602	0.701	0.856	2.85074e-10	S100a11
5.4883e-11	0.90129	0.442	0.673	1.7719e-06	Gm45716
1.36307e-07	0.866493	0.299	0.49	0.00440069	Dbi
1.74234e-10	0.830843	0.318	0.586	5.62515e-06	Id3
2.00525e-09	0.828271	0.292	0.536	6.47394e-05	BE692007
1.42269e-06	0.818426	0.045	0.204	0.0459317	Il7r
1.80661e-18	0.812809	0.786	0.913	5.83265e-14	Dnaja1
8.65192e-09	0.798595	0.325	0.565	0.000279327	S100a4
1.01765e-06	0.79178	0.26	0.477	0.0328548	Cxcl10
2.17875e-10	0.776446	0.13	0.378	7.03411e-06	Fkbp5
1.93461e-09	0.768536	0.416	0.624	6.24589e-05	Bcl2
6.75506e-08	0.754494	0.156	0.369	0.00218087	Emp3
8.40925e-09	0.720207	0.071	0.286	0.000271493	Plec
9.07213e-15	0.710506	0.695	0.866	2.92894e-10	Fxyd5
2.82156e-09	0.708032	0.286	0.508	9.10941e-05	Rinl
2.77327e-08	0.695775	0.143	0.357	0.000895349	Mllt3
8.44311e-08	0.694467	0.604	0.735	0.00272586	Hsp90b1
1.42484e-07	0.676693	0.045	0.23	0.00460008	P3h2
2.41654e-07	0.658826	0.013	0.172	0.00780181	Slc16a11
3.16215e-09	0.656464	0.039	0.256	0.00010209	Art3
7.4276e-12	0.654454	0.87	0.924	2.398e-07	Cd3g
7.54755e-08	0.648701	0.084	0.286	0.00243673	Neat1
6.01276e-09	0.640129	0.292	0.531	0.000194122	Tubb5
1.6009e-09	0.639672	0.571	0.751	5.16849e-05	Celf2
7.35475e-09	0.622303	0.013	0.204	0.000237448	Ctse
1.13474e-09	0.615642	0.701	0.839	3.6635e-05	Ptprcap
1.72238e-07	0.608016	0.026	0.195	0.0055607	Npnt
4.99337e-07	0.589704	0.312	0.521	0.0161211	Ptms
1.44379e-08	0.587975	0.688	0.841	0.000466128	Dynll1
2.49821e-09	0.58125	0.461	0.691	8.06548e-05	Rac2
2.15005e-08	0.572531	0.201	0.446	0.000694145	Arhgef1
8.00506e-08	0.571533	0.156	0.378	0.00258443	Akna
2.15229e-08	0.553022	0.045	0.252	0.000694866	2310015A10Rik
6.18291e-07	0.552301	0.532	0.707	0.0199615	St13
3.92594e-10	0.540528	0.838	0.909	1.26749e-05	Hmgb1
1.45898e-07	0.539729	0.045	0.23	0.00471033	Tspan32
2.86056e-07	0.527657	0.136	0.341	0.00923532	Anapc13
1.22987e-06	0.523795	0.162	0.356	0.0397065	Tmco1
2.76306e-07	0.519351	0.519	0.708	0.00892053	Arl6ip1
6.7908e-07	0.507461	0.078	0.256	0.0219241	Dguok
9.01181e-07	0.506727	0.26	0.447	0.0290946	Tmem256
1.17842e-09	0.503576	0.877	0.941	3.80453e-05	Xist
3.44302e-07	0.503232	0.221	0.435	0.0111158	Trim8
1.48962e-06	0.50237	0.227	0.427	0.0480924	Cbx3
8.60963e-07	0.48513	0.591	0.733	0.0277962	Gimap3
2.74675e-11	0.484938	0.883	0.947	8.86789e-07	Gm10076
5.68189e-07	0.481007	0.039	0.207	0.018344	Mrpl14
7.84107e-13	0.478518	0.916	0.957	2.53149e-08	Rpl36a
1.07623e-06	0.475262	0.76	0.861	0.034746	Jund
8.85029e-21	0.471736	1	0.999	2.85731e-16	mt-Co1
2.34006e-16	0.447802	0.987	0.989	7.55488e-12	Rpl35
3.05188e-08	0.441119	0.552	0.791	0.000985299	Tnfrsf4
4.99811e-07	0.436786	0.247	0.465	0.0161364	Dpm3
2.16316e-09	0.407917	0.935	0.947	6.98375e-05	Rpl22l1
3.00448e-11	0.401252	0.968	0.981	9.69995e-07	Rpl10a
5.47e-08	0.384068	0.883	0.953	0.00176599	Uba52
2.10202e-20	0.383524	1	0.997	6.78639e-16	Rps28
2.08535e-23	0.376494	1	1	6.73255e-19	Rps29
2.63434e-17	0.353743	0.994	0.997	8.50495e-13	Rps27
5.01062e-09	0.272634	0.994	0.99	0.000161768	Rps9
3.82553e-09	0.271461	0.994	0.996	0.000123507	Rpl6
4.97217e-08	0.251175	1	0.996	0.00160526	Rpl39
1.37205e-06	-0.283322	0.221	0.093	0.0442966	Setbp1
6.58159e-07	-0.303814	0.182	0.067	0.0212487	Rara
6.27346e-12	-0.328214	1	0.999	2.02539e-07	H2-K1
4.79459e-07	-0.349687	0.942	0.86	0.0154793	Atp5md
1.08297e-06	-0.373713	0.994	0.966	0.0349636	Npm1
9.62724e-07	-0.376254	0.234	0.104	0.0310815	Rnaset2a
6.17775e-07	-0.381736	0.26	0.12	0.0199449	Hilpda
9.32283e-07	-0.406576	0.935	0.923	0.0300987	Eif4a1
4.20702e-07	-0.41127	0.279	0.133	0.0135824	Mcm6
7.83269e-07	-0.41611	0.331	0.17	0.0252878	Arih2
9.25306e-07	-0.420035	0.877	0.77	0.0298735	Ptpn22
1.35002e-06	-0.423708	0.721	0.553	0.0435853	Psme2
1.78279e-08	-0.424652	0.903	0.784	0.000575574	Srsf7
4.07984e-08	-0.425991	0.221	0.085	0.00131718	Klrc2
1.22827e-10	-0.43337	0.195	0.057	3.96548e-06	Wdfy1
4.30957e-07	-0.437714	0.266	0.125	0.0139134	Slc25a33
1.22965e-06	-0.439184	0.857	0.763	0.0396993	Eif5
3.83085e-16	-0.442587	0.994	0.993	1.23679e-11	B2m
3.64666e-07	-0.443847	0.87	0.72	0.0117732	Kdm6b
3.10251e-08	-0.463134	0.526	0.308	0.00100165	Nfkb2
9.28241e-10	-0.470589	0.961	0.893	2.99683e-05	Myl6
2.56624e-07	-0.474497	0.461	0.278	0.00828509	Nop16
1.49328e-09	-0.483836	0.922	0.81	4.82105e-05	Sub1
3.276e-13	-0.486922	0.299	0.099	1.05766e-08	Spry1
8.889e-08	-0.494874	0.682	0.501	0.00286981	Etf1
2.25646e-07	-0.496032	0.422	0.245	0.00728497	Ifrd1
4.12645e-07	-0.501421	0.877	0.808	0.0133222	Slfn2
3.00156e-12	-0.501614	0.955	0.886	9.69053e-08	Rbm3
1.5643e-07	-0.50247	0.89	0.841	0.00505036	Eif5a
8.60339e-09	-0.515546	0.766	0.614	0.00027776	M6pr
5.94831e-08	-0.51627	0.708	0.55	0.00192041	Nolc1
1.4947e-08	-0.519285	0.701	0.556	0.000482563	Ebna1bp2
1.13109e-07	-0.533542	0.831	0.716	0.00365172	Kras
1.07535e-10	-0.539397	0.935	0.827	3.47177e-06	Arpc3
4.46169e-11	-0.546935	0.903	0.797	1.44046e-06	Tomm20
1.40789e-08	-0.550133	0.61	0.403	0.000454536	Nfkbib
2.97824e-09	-0.563914	0.838	0.719	9.61524e-05	Crtam
1.54157e-11	-0.564156	0.286	0.103	4.97695e-07	Sult2b1
1.02799e-07	-0.565503	0.831	0.747	0.00331885	Mif
5.83142e-11	-0.570621	0.844	0.726	1.88267e-06	Snu13
1.10537e-06	-0.572967	0.299	0.152	0.0356868	Il18rap
6.90399e-09	-0.592503	0.61	0.384	0.000222895	Gch1
1.15852e-06	-0.5964	0.39	0.227	0.0374029	Irf4
8.47491e-11	-0.621548	0.753	0.539	2.73612e-06	Tgfb1
3.52645e-08	-0.622748	0.344	0.166	0.00113851	Fosl2
6.81717e-20	-0.644723	0.987	0.933	2.20092e-15	H2-Q7
1.50222e-08	-0.646192	0.227	0.085	0.000484992	Ly6c2
1.51219e-10	-0.647617	0.519	0.282	4.88209e-06	Myc
3.41325e-11	-0.648235	0.409	0.191	1.10197e-06	A430093F15Rik
1.22676e-10	-0.672208	0.227	0.074	3.96059e-06	Jaml
9.60917e-08	-0.687708	0.526	0.351	0.00310232	Sla
1.72242e-14	-0.69265	0.325	0.115	5.56083e-10	Cd5
1.40458e-08	-0.722789	0.506	0.307	0.00045347	Slamf7
3.10846e-10	-0.727467	0.753	0.579	1.00357e-05	Sh2d2a
1.50049e-08	-0.727817	0.435	0.247	0.000484432	Dock10
1.2095e-10	-0.745816	0.253	0.09	3.90486e-06	Plcxd2
3.80045e-09	-0.748318	0.519	0.319	0.000122698	Prdx6
1.22265e-25	-0.757071	0.279	0.05	3.94733e-21	Bend4
2.6883e-30	-0.758582	1	0.981	8.67917e-26	Srgn
1.30486e-07	-0.758691	0.591	0.406	0.00421273	Foxp1
1.51155e-21	-0.768821	0.935	0.795	4.88003e-17	Bcl2a1b
1.34918e-13	-0.801539	0.565	0.289	4.35582e-09	Klrc1
4.99116e-10	-0.80209	0.727	0.503	1.61139e-05	Nr4a1
1.64388e-14	-0.807346	0.513	0.247	5.30728e-10	Slamf1
6.73489e-12	-0.812598	0.604	0.368	2.17436e-07	Lat
8.65016e-11	-0.820352	0.903	0.705	2.7927e-06	Nr4a2
6.31285e-12	-0.82581	0.753	0.541	2.03811e-07	Nfat5
3.01552e-13	-0.837188	0.688	0.453	9.73561e-09	Hnrnpdl
2.33097e-14	-0.847779	0.182	0.038	7.52552e-10	Ramp3
7.87035e-10	-0.849181	0.455	0.25	2.54094e-05	Gm12840
1.07838e-20	-0.864024	0.565	0.238	3.48156e-16	Gm47283
6.70832e-13	-0.896253	0.403	0.179	2.16578e-08	Tnfaip3
6.2926e-14	-0.916928	0.597	0.344	2.03156e-09	Itgav
8.62528e-19	-0.927502	0.844	0.556	2.78467e-14	Nfkb1
2.76112e-15	-0.929235	0.61	0.326	8.91429e-11	Zeb2
1.38139e-12	-0.932587	0.468	0.228	4.45983e-08	Ctla2a
2.34243e-19	-0.937464	0.494	0.199	7.56255e-15	Cd6
5.34372e-14	-0.940511	0.617	0.347	1.72522e-09	Slc3a2
9.12631e-22	-1.13166	0.825	0.488	2.94643e-17	Pim1
4.36688e-13	-1.13808	0.721	0.508	1.40985e-08	Nkg7
8.82755e-18	-1.18517	0.623	0.327	2.84998e-13	Gadd45b
1.43482e-22	-1.34054	0.766	0.423	4.63232e-18	Nr4a3
1.83416e-24	-1.45348	0.61	0.263	5.92157e-20	Rgs1
2.73121e-09	-1.54334	0.708	0.581	8.81773e-05	Ifng
4.62029e-18	-1.69451	0.76	0.442	1.49166e-13	Ccl5
4.37055e-43	-2.61466	0.662	0.197	1.41103e-38	Ccl3
5.26888e-55	-2.68903	0.838	0.281	1.70106e-50	Ccl4

## Sheet: KO vs WT transTex (C4act)
Genes differentially expressed in activated PD-1 KO trans Tex versus activated WT trans Tex (C4act cluster). The DE analysis was performed using the FindMarkers function of the Seurat package. The columns correspond to: p_val = raw p-value, avg_log2FC = log2(fold change), pct.1= proportion of cells expressing that gene in the first group of the comparison, pct.2 = proportion of cells expressing t…
p_val	avg_log2FC	pct.1	pct.2	p_val_adj	gene
1.72804e-18	0.938558	0.861	0.912	5.57899e-14	Rpl36a
1.2153e-26	0.829015	0.99	0.988	3.92359e-22	Rps28
1.95036e-45	0.796327	0.017	0.288	6.29673e-41	Ctse
1.01615e-07	0.776276	0.814	0.887	0.00328066	Ftl1
5.91857e-10	0.765081	0.851	0.925	1.91081e-05	Hmgb1
8.29798e-27	0.759316	0.996	1	2.679e-22	Rps27
2.08932e-11	0.745231	0.891	0.975	6.74536e-07	Hspa8
1.81095e-13	0.727659	0.949	0.988	5.84666e-09	Rpl35
5.71531e-14	0.725928	0.951	1	1.84519e-09	Rpl12
1.02629e-21	0.721024	0.99	1	3.31339e-17	Rps21
1.11227e-08	0.635868	0.857	0.887	0.000359098	Uba52
5.01816e-26	0.625775	0.995	1	1.62011e-21	Rps29
8.49879e-08	0.599619	0.839	0.85	0.00274384	Gm10076
1.38681e-13	0.564511	0.973	0.988	4.47731e-09	Rps19
2.34156e-18	0.553613	0.991	1	7.55973e-14	Rpl38
7.74123e-12	0.503273	0.983	0.988	2.49926e-07	Rps18
6.92531e-14	0.501228	0.993	0.988	2.23584e-09	Rps15a
6.0733e-16	0.499814	0.995	1	1.96076e-11	Rps24
1.13105e-13	0.49143	0.995	1	3.65159e-09	Rpl37a
1.33764e-07	0.490236	0.978	1	0.00431857	Ptma
1.27435e-10	0.486804	0.979	1	4.11424e-06	Rpl8
3.04147e-07	0.486663	0.974	0.95	0.00981938	Rps12
7.91918e-08	0.478309	0.97	0.925	0.00255671	Rps9
6.2011e-09	0.467202	0.987	1	0.000200202	Rpl39
5.0876e-07	0.449704	0.967	0.963	0.0164253	Rps20
6.22914e-12	0.436228	0.989	1	2.01108e-07	Rpl35a
4.58113e-11	0.432811	0.99	0.988	1.47902e-06	Rps16
5.83081e-08	0.425574	0.969	0.988	0.00188248	Rps4x
6.19366e-10	0.424515	0.991	1	1.99962e-05	Rpl34
1.04652e-09	0.418095	0.989	1	3.37868e-05	Rps8
5.68739e-08	0.415309	0.984	1	0.00183617	Rps10
9.58685e-09	0.403677	0.988	1	0.000309512	Rpl37
1.72371e-10	0.402506	0.993	1	5.565e-06	Rplp1
1.82929e-09	0.40075	0.98	1	5.90586e-05	Rpl21
1.03361e-09	0.399921	0.99	1	3.33702e-05	Rpl36
1.65194e-09	0.389104	0.99	1	5.3333e-05	Rplp2
2.62901e-08	0.38398	0.989	0.988	0.000848777	Rpl27a
5.21992e-07	0.379543	0.984	1	0.0168525	Rps7
2.57745e-07	0.360391	0.994	0.975	0.00832131	Rpl13
5.3109e-09	0.352642	0.989	1	0.000171462	Rps27a
5.29345e-09	0.348328	0.992	1	0.000170899	Rps23
4.18024e-07	0.347269	0.988	1	0.0134959	Rps3a1
4.93456e-07	0.338304	0.987	0.988	0.0159312	Rpl18a
1.18395e-07	0.336632	0.986	1	0.00382238	Rpl23
2.80626e-07	0.326736	0.989	0.988	0.00906	Rps14
5.25613e-07	0.320523	0.991	1	0.0169694	Eif1
4.65128e-08	0.302513	0.999	1	0.00150166	Tpt1
3.35618e-10	-0.485815	0.993	0.988	1.08354e-05	Srgn
1.2583e-09	-0.499882	0.99	0.9	4.06241e-05	H2-Q7
4.05316e-11	-0.554401	0.999	0.975	1.30856e-06	Nkg7
1.08403e-06	-0.636508	0.916	0.75	0.0349981	Pou2f2
5.28444e-07	-0.639447	0.853	0.55	0.0170608	Pim1
1.15277e-07	-0.705779	0.86	0.6	0.00372173	Ifi27l2a
7.7983e-07	-0.715496	0.729	0.45	0.0251768	Btg3
4.31047e-07	-0.754088	0.787	0.488	0.0139164	Nr4a3
9.56294e-07	-0.796826	0.722	0.488	0.0308739	Zeb2
1.32547e-07	-0.804832	0.515	0.2	0.00427927	Gm47283
2.41783e-13	-0.815689	0.996	0.975	7.80598e-09	Ccl4
8.05015e-09	-0.852414	0.456	0.1	0.000259899	Zbtb32
5.91939e-09	-0.880614	0.704	0.312	0.000191108	Ccl1
3.11711e-10	-0.8933	0.788	0.412	1.00636e-05	Ms4a6b
2.17944e-10	-0.93017	0.704	0.288	7.03633e-06	Il18rap
1.8293e-09	-0.991736	0.802	0.537	5.90589e-05	Ccnd2
1.16501e-16	-1.12474	0.89	0.525	3.76125e-12	Slfn2
4.11941e-08	-1.12828	0.553	0.212	0.00132995	Gzmb
6.95351e-07	-1.1395	0.581	0.288	0.0224494	Tnfsf8
1.86626e-16	-1.14811	0.992	0.95	6.02521e-12	Ccl3
7.39867e-18	-1.48601	0.977	0.775	2.38866e-13	Ifng
1.28564e-06	-1.97283	0.488	0.238	0.041507	Gzma

## Sheet: KO vs WT termTex (C5act)
Genes differentially expressed in activated PD-1 KO term Tex versus activated WT term Tex (C5act cluster). The DE analysis was performed using the FindMarkers function of the Seurat package. The columns correspond to: p_val = raw p-value, avg_log2FC = log2(fold change), pct.1= proportion of cells expressing that gene in the first group of the comparison, pct.2 = proportion of cells expressing tha…
p_val	avg_log2FC	pct.1	pct.2	p_val_adj	gene
1.78224e-26	1.83445	0.064	0.574	5.75397e-22	Nrgn
2.81639e-11	1.29167	0.085	0.38	9.09273e-07	Penk
8.32755e-22	1.23355	0.475	0.786	2.68855e-17	Odc1
1.97748e-17	1.14402	0.014	0.385	6.38429e-13	Slc16a11
1.81141e-08	1.08411	0.113	0.349	0.000584814	Tnfsf8
3.55174e-17	1.05024	0.113	0.521	1.14668e-12	Nrp1
1.71678e-11	0.970083	0.128	0.428	5.54263e-07	Cited2
3.75902e-08	0.90689	0.142	0.388	0.0012136	Mt1
2.95848e-20	0.871076	0.674	0.885	9.55147e-16	Gm10076
2.20271e-12	0.86051	0.27	0.609	7.11146e-08	Ptms
7.14485e-17	0.846299	0.787	0.932	2.30672e-12	Gm45716
3.02813e-25	0.844915	0.858	0.951	9.77633e-21	Rpl36a
8.96707e-33	0.806383	0.986	0.998	2.89502e-28	mt-Co1
3.95678e-13	0.799299	0.184	0.537	1.27745e-08	Tmem256
8.19983e-11	0.791736	0.262	0.561	2.64732e-06	Gpr68
3.05426e-10	0.77411	0.092	0.366	9.86068e-06	Art2b
1.47738e-23	0.771984	0.929	0.982	4.76972e-19	Rpl35
3.84188e-13	0.763885	0.589	0.794	1.24035e-08	mt-Nd4l
3.14905e-10	0.755787	0.184	0.479	1.01667e-05	Tnfrsf4
7.03405e-13	0.753011	0.277	0.62	2.27094e-08	BE692007
4.67052e-11	0.747258	0.638	0.831	1.50788e-06	Hsp90b1
1.80375e-10	0.74176	0.326	0.634	5.82341e-06	Pdia6
8.95524e-12	0.739941	0.121	0.44	2.8912e-07	Mllt3
5.77311e-10	0.736562	0.142	0.428	1.86385e-05	Neat1
6.86621e-10	0.732009	0.135	0.405	2.21676e-05	Arhgap45
3.58846e-11	0.709667	0.071	0.366	1.15853e-06	Itgb8
4.58464e-09	0.703084	0.085	0.34	0.000148015	Gldc
1.91094e-10	0.697122	0.05	0.315	6.16948e-06	Gm17745
3.71311e-14	0.694102	0.681	0.878	1.19878e-09	Ucp2
2.58402e-10	0.687062	0.44	0.718	8.34251e-06	mt-Nd5
9.7056e-12	0.685713	0.582	0.8	3.13345e-07	Nfatc1
4.18946e-12	0.682765	0	0.266	1.35257e-07	Ctse
8.89872e-09	0.682284	0.376	0.636	0.000287295	Hivep3
3.54491e-10	0.676759	0.191	0.495	1.14447e-05	Hmgn1
3.45236e-37	0.670613	1	0.998	1.11459e-32	Rps28
3.25592e-10	0.665713	0.064	0.339	1.05118e-05	Tbc1d4
4.4117e-07	0.664888	0.546	0.717	0.0142432	Sdf4
3.54466e-11	0.652377	0.61	0.839	1.14439e-06	Dynll1
9.18805e-11	0.650663	0.525	0.782	2.96636e-06	Celf2
2.34527e-10	0.645205	0.277	0.593	7.57169e-06	Rinl
2.03836e-10	0.644378	0.525	0.746	6.58084e-06	Atp5g2
2.69379e-09	0.641914	0.567	0.77	8.69691e-05	Arl6ip1
1.85101e-08	0.639279	0.142	0.384	0.0005976	Oxsr1
1.78544e-14	0.638727	0.745	0.94	5.7643e-10	Fxyd5
1.20696e-08	0.630941	0.475	0.702	0.000389666	Calr
4.72934e-09	0.627543	0.447	0.698	0.000152687	Tsc22d4
4.14287e-09	0.624303	0.589	0.798	0.000133753	Ikzf3
7.09191e-18	0.624259	0.865	0.964	2.28962e-13	Rpl10
8.72508e-10	0.619789	0.284	0.582	2.81689e-05	Lsm4
4.38331e-07	0.605887	0.369	0.597	0.0141515	St13
1.92046e-22	0.605551	0.986	0.997	6.20021e-18	Rps20
4.04161e-36	0.604014	1	1	1.30484e-31	Rps29
9.38685e-09	0.602712	0.362	0.626	0.000303054	Arhgef1
2.02528e-08	0.597318	0.277	0.552	0.00065386	Snhg8
1.84227e-21	0.596616	0.993	0.994	5.94777e-17	Rpl12
6.37721e-07	0.596538	0.085	0.29	0.0205888	Csf1
2.79191e-08	0.595071	0.142	0.389	0.000901368	Cirbp
2.2669e-13	0.592574	0.894	0.959	7.3187e-09	Hspa8
2.75721e-09	0.591675	0.113	0.385	8.90165e-05	Cdk2ap2
2.00711e-08	0.591394	0.071	0.3	0.000647996	Akap9
1.16152e-07	0.590724	0.128	0.365	0.00374998	Phgdh
2.59837e-12	0.582682	0.908	0.968	8.38885e-08	Zfp36l1
9.7993e-10	0.582398	0.589	0.815	3.16371e-05	Ppib
8.14756e-29	0.580973	1	1	2.63044e-24	mt-Atp6
9.06109e-19	0.580501	0.95	0.994	2.92537e-14	mt-Cytb
1.48057e-10	0.57963	0.589	0.828	4.78002e-06	Mrpl52
5.50043e-08	0.579627	0.213	0.461	0.00177581	Tubb5
8.3999e-12	0.578607	0.794	0.909	2.71191e-07	Mbnl1
7.90186e-12	0.57804	0.816	0.946	2.55112e-07	S100a11
2.05345e-08	0.573874	0.348	0.629	0.000662957	Pdia3
5.04152e-11	0.5736	0.809	0.882	1.62765e-06	Dnaja1
2.61915e-09	0.573586	0.589	0.793	8.45592e-05	Ldha
3.30924e-13	0.56915	0.887	0.951	1.06839e-08	Hmgb1
8.46309e-10	0.562134	0.092	0.367	2.73231e-05	Anapc13
3.97573e-07	0.558346	0.433	0.669	0.0128357	Ltb
3.90903e-08	0.554576	0.34	0.616	0.00126203	Ets1
7.90749e-09	0.553602	0.255	0.547	0.000255293	Runx3
2.50182e-07	0.551967	0.567	0.769	0.00807713	S100a10
6.33955e-07	0.551676	0.27	0.515	0.0204673	Epcam
8.02104e-08	0.548562	0.227	0.493	0.00258959	Asnsd1
2.00445e-12	0.54708	0.894	0.958	6.47136e-08	mt-Nd4
9.82021e-07	0.546455	0.546	0.757	0.0317045	Prf1
1.49343e-07	0.546157	0.035	0.229	0.00482153	I730030J21Rik
1.41317e-09	0.54407	0.028	0.266	4.56242e-05	Dguok
4.05406e-07	0.543235	0.355	0.589	0.0130885	Elk3
4.0651e-07	0.538651	0.106	0.32	0.0131242	Larp7
1.46282e-10	0.536307	0.929	0.964	4.7227e-06	Tmsb10
1.16294e-07	0.535502	0.085	0.306	0.00375456	Rnf166
6.42558e-08	0.532008	0.135	0.383	0.0020745	Hook3
5.83768e-08	0.53158	0.674	0.813	0.00188469	mt-Nd3
3.67334e-16	0.529658	0.979	0.996	1.18594e-11	Hsp90ab1
1.03367e-06	0.529042	0.163	0.383	0.0333722	Gm26532
8.51998e-08	0.5288	0.284	0.556	0.00275067	Tbrg1
5.10765e-08	0.524449	0.121	0.37	0.001649	Inpp4b
1.44802e-07	0.519718	0.22	0.467	0.00467494	Bola3
5.89349e-07	0.516669	0.028	0.204	0.0190271	Slamf6
9.2531e-10	0.51156	0.61	0.817	2.98736e-05	Rhoh
2.54602e-07	0.509678	0.305	0.56	0.00821982	Chmp2a
7.23213e-07	0.50809	0.149	0.378	0.0233489	Klf9
8.51776e-07	0.507569	0.248	0.491	0.0274996	mt-Atp8
1.56585e-07	0.506774	0.255	0.511	0.00505534	Prdx5
1.38713e-06	0.504961	0.149	0.363	0.0447834	Nab1
1.04121e-06	0.502294	0.199	0.422	0.0336153	Hp1bp3
7.89295e-08	0.501989	0.461	0.719	0.00254824	Rac2
2.37864e-09	0.501923	0.844	0.948	7.67945e-05	Actg1
1.01136e-06	0.501463	0.624	0.781	0.0326517	Gas5
2.7856e-07	0.499949	0.199	0.453	0.00899329	Gpatch8
1.55691e-08	0.49857	0.638	0.837	0.000502647	Ywhaz
2.25049e-07	0.497001	0.163	0.407	0.0072657	Fkbp5
8.73139e-09	0.495781	0.752	0.907	0.000281893	Xist
1.20143e-07	0.493002	0.043	0.241	0.0038788	Pdia4
2.21204e-07	0.492979	0.333	0.612	0.00714157	Krtcap2
1.07451e-06	0.492652	0.291	0.538	0.0346905	Zfand5
1.24317e-15	0.488763	0.993	1	4.01358e-11	Actb
8.70513e-11	0.488022	0.929	0.97	2.81045e-06	Cd3e
1.71794e-07	0.487345	0.39	0.638	0.00554638	Mrfap1
4.90166e-07	0.486765	0.135	0.361	0.015825	Rabgap1l
1.08575e-06	0.479828	0.461	0.676	0.0350534	Hnrnpm
6.79152e-10	0.475522	0.965	0.978	2.19264e-05	Rplp0
1.5876e-21	0.469741	1	0.998	5.12557e-17	Rpl35a
4.87668e-13	0.465022	0.993	0.994	1.57444e-08	Rpsa
8.65022e-07	0.464704	0.596	0.782	0.0279272	Gimap5
2.6273e-18	0.461975	1	0.998	8.48222e-14	mt-Co3
5.85509e-07	0.458324	0.121	0.343	0.0189031	Klhdc2
1.14579e-06	0.45805	0.362	0.607	0.0369918	Rsrp1
1.88125e-07	0.45675	0.028	0.214	0.00607362	Emb
3.60338e-07	0.455255	0.113	0.333	0.0116335	Pgls
7.90887e-12	0.454159	0.943	0.995	2.55338e-07	Trbc2
4.27465e-07	0.454148	0.028	0.207	0.0138007	2310015A10Rik
1.08834e-06	0.452694	0.27	0.509	0.0351372	Selenof
1.11754e-15	0.451518	1	0.996	3.60798e-11	Rpl13
2.16381e-11	0.450143	0.957	0.962	6.98585e-07	Rpl3
2.44795e-07	0.446404	0.801	0.898	0.00790321	Set
7.2232e-07	0.445106	0.057	0.247	0.0233201	1700019D03Rik
2.25818e-13	0.443784	0.993	0.986	7.29055e-09	Rps4x
3.73379e-07	0.443749	0.043	0.234	0.0120545	Rad50
2.87929e-15	0.441235	1	0.996	9.29578e-11	Rps18
9.29726e-07	0.4338	0.461	0.703	0.0300162	Ndufa2
1.08738e-07	0.430722	0.248	0.524	0.0035106	Cnn2
3.35863e-08	0.424607	0.73	0.869	0.00108433	Nsa2
1.1789e-06	0.423942	0.057	0.242	0.0380608	Scp2
2.93754e-09	0.419467	0.894	0.951	9.48383e-05	Rpl22l1
4.63584e-09	0.41761	0.957	0.989	0.000149668	Cd3g
5.11335e-10	0.415013	0.965	0.962	1.65084e-05	Rpl10a
1.10259e-17	0.411473	1	0.998	3.55972e-13	Rps21
1.82101e-12	0.410483	0.993	0.997	5.87914e-08	Rps9
4.18571e-13	0.407465	0.979	0.998	1.35136e-08	Rpl41
2.59503e-11	0.404408	0.986	0.992	8.37807e-07	Rps19
5.27188e-14	0.403901	0.993	0.989	1.70203e-09	Rpl8
8.3644e-07	0.402684	0.064	0.26	0.0270045	Mfsd6
2.78927e-13	0.399862	0.986	0.995	9.00515e-09	Rpl6
5.90797e-13	0.396258	1	0.997	1.90739e-08	Rpl39
1.94347e-07	0.39187	0.028	0.219	0.00627448	Anxa5
4.77618e-17	0.391764	1	1	1.54199e-12	Rps15a
2.33257e-09	0.390912	0.993	0.992	7.5307e-05	Rps12
4.35444e-08	0.389468	0.865	0.935	0.00140583	Cfl1
9.53502e-16	0.384481	1	0.998	3.07838e-11	mt-Co2
4.01487e-14	0.383134	1	0.998	1.2962e-09	Rps8
8.95482e-12	0.377826	0.993	0.995	2.89106e-07	Rpl21
4.04222e-10	0.377153	0.972	0.993	1.30503e-05	Trac
1.06775e-15	0.376176	0.993	0.998	3.44723e-11	Rpl38
5.07377e-07	0.375167	0.007	0.17	0.0163807	Tspan32
1.41686e-07	0.368928	0.908	0.951	0.00457433	Rpl14
6.38533e-07	0.3586	0.766	0.872	0.020615	Jund
7.12393e-14	0.357484	1	1	2.29996e-09	Rps24
5.9025e-10	0.357157	0.979	0.997	1.90562e-05	Rps7
2.19416e-14	0.344986	1	0.999	7.08385e-10	Rps27
2.88123e-10	0.332027	0.993	0.998	9.30204e-06	Eif1
5.9096e-11	0.318731	0.993	0.995	1.90792e-06	Rplp2
1.25133e-10	0.312826	1	0.998	4.03992e-06	Rpl37a
8.03995e-11	0.3128	1	0.997	2.5957e-06	Rps3a1
1.05509e-07	0.282969	0.993	0.995	0.00340636	Rps10
8.76022e-10	0.279812	1	0.999	2.82824e-05	Rpl23
3.16567e-07	0.268714	1	0.999	0.0102204	Rpl32
3.14074e-08	0.266062	0.993	0.995	0.00101399	Eef1a1
2.25493e-08	0.257869	1	0.997	0.000728005	Rpl30
2.53373e-07	-0.422713	0.972	0.922	0.00818015	Myl6
2.63772e-18	-0.438071	1	0.996	8.51588e-14	H2-K1
5.0806e-08	-0.476375	0.965	0.908	0.00164027	Ubl5
2.04113e-10	-0.526634	0.936	0.877	6.58979e-06	Gpr65
3.06519e-23	-0.569085	0.17	0.016	9.89596e-19	Tmem163
8.25742e-11	-0.572125	0.972	0.93	2.66591e-06	Sub1
1.28126e-06	-0.581585	0.759	0.684	0.0413655	M6pr
1.11171e-07	-0.633407	0.667	0.564	0.00358916	Gch1
8.82377e-08	-0.633492	0.518	0.348	0.00284875	H2-Q4
1.31434e-07	-0.650606	0.603	0.44	0.00424335	Mapkapk3
9.48274e-10	-0.653038	0.589	0.404	3.0615e-05	Nfkbib
5.32922e-11	-0.665541	0.518	0.3	1.72054e-06	Ubald2
5.07752e-18	-0.667648	0.979	0.956	1.63928e-13	H2-Q7
2.96547e-07	-0.704463	0.681	0.587	0.00957402	Psme2
3.43332e-11	-0.713046	0.872	0.704	1.10845e-06	Junb
6.06579e-09	-0.715395	0.617	0.446	0.000195834	Tgif1
2.44349e-07	-0.726456	0.61	0.466	0.00788881	Cd69
5.14419e-10	-0.727487	0.582	0.371	1.6608e-05	Sult2b1
1.77146e-07	-0.736557	0.475	0.311	0.00571917	Lilrb4a
1.80601e-10	-0.751218	0.56	0.354	5.83071e-06	A430093F15Rik
2.00913e-07	-0.758824	0.546	0.397	0.00648648	Zeb2
2.75251e-23	-0.788875	1	0.994	8.88649e-19	Nkg7
6.9877e-08	-0.789868	0.404	0.245	0.00225598	Mcm6
1.50334e-15	-0.794347	0.305	0.094	4.85355e-11	Bcl2l1
8.97124e-24	-0.817549	0.972	0.952	2.89636e-19	Bcl2a1b
7.36215e-10	-0.844323	0.752	0.656	2.37687e-05	Rgs1
3.64373e-11	-0.874096	0.773	0.611	1.17638e-06	Nr4a3
5.4347e-12	-0.880101	0.745	0.586	1.75459e-07	Nfkb1
3.45595e-44	-0.915326	0.986	0.994	1.11575e-39	Srgn
3.57019e-26	-0.918519	1	0.994	1.15264e-21	Ccl4
4.33736e-09	-0.976157	0.709	0.605	0.000140032	Slfn2
1.36211e-14	-0.995504	0.794	0.597	4.39756e-10	Nfkbid
7.95696e-18	-1.01069	0.511	0.227	2.5689e-13	Gm47283
1.71516e-24	-1.02806	1	0.991	5.53739e-20	Ccl5
1.3108e-22	-1.09614	0.922	0.774	4.23192e-18	Nfkbia
2.86937e-16	-1.11623	0.631	0.362	9.26375e-12	Tnfaip3
1.39609e-27	-1.25508	0.539	0.187	4.50729e-23	Icam1
7.95961e-18	-1.29316	0.738	0.474	2.56976e-13	Gadd45b
8.83122e-37	-1.30915	0.993	0.986	2.85116e-32	Ccl3
4.50549e-39	-1.49162	0.943	0.706	1.4546e-34	Pim1
4.69278e-11	-1.59967	0.78	0.775	1.51507e-06	Ifng
5.85512e-20	-1.65474	0.652	0.342	1.89033e-15	Gzmb
