# Supplementary material for: Memory-like CD8+ T cells lacking PD-1 adapt to persistent stimulation by reducing TCR signal transduction rather than increasing exhaustion
Source: Front Immunol. 2026 Feb 5;17:1743170. doi: 10.3389/fimmu.2026.1743170 (PMC12916634; doi:10.3389/fimmu.2026.1743170)
Supplement: Supplementary Table 5 — ScRNAseq: Pathway analyses of genes differentially expressed between the indicated subsets of PD-1 KO versus WT P14 subsets. Related to Figure 2. [file Table5.xlsx]

## Sheet: Arm act (C1,2act) vs no (C1,2)
Over-representation analysis results of genes differentially expressed in stimulated Tcm/Tem versus non stimulated Tcm/Tem (C1/C2act vs C1/C2) in LCMV-Arm specific P14 cells. The results were obtained with the enricher function of the clusterProfiler package. The columns correspond to: Dir=Type of genes selected for ORA (direction of change of gene expression); Description=gene set name; GeneRati…
Dir	Description	GeneRatio	BgRatio	pvalue	p.adjust	-log10	geneID
Up-regulated	HALLMARK_MYC_TARGETS_V1	106/477	200/4350	2.38518e-52	1.14489e-50	49.9412	Hspd1/Ddx18/Hnrnpu/Eprs/Set/Nop56/Eif2s2/Cct3/Eif4e/Ctps/Srm/Ran/Eif3b/Serbp1/Fbl/Ldha/Snrpa1/Abce1/Syncrip/Rrp9/Ddx21/Pa2g4/Npm1/Nhp2/G3bp1/Eif4a1/C1qbp/Srsf2/Odc1/Eif2s1/Iars/Nop16/Gnl3/Apex1/Cct5/Myc/Rsl1d1/Gspt1/Ranbp1/Tcp1/Hsp90ab1/Srsf7/Snrpd1/Etf1/Nolc1/Eif1ax/Cct2/Mrps18b/Cnbp/Hspe1/Aimp2/Eif3j1/Srsf3/Cct7/Hnrnpc/Lsm2/Snrpa/Nme1/Xpot/Nap1l1/Pwp1/Smarcc1/Pabpc4/Hnrnpa2b1/Ruvbl2/Sf3b3/Pcna/…
Up-regulated	HALLMARK_MYC_TARGETS_V2	42/477	58/4350	1.38092e-28	3.31421e-27	26.4796	Hspd1/Ddx18/Dusp2/Nop56/Ndufaf4/Mrto4/Srm/Noc4l/Hk2/Nop2/Grwd1/Mphosph10/Nip7/Ppan/Rrp9/Utp20/Pa2g4/Npm1/Mybbp1a/Nop16/Gnl3/Myc/Bysl/Wdr43/Rcl1/Pprc1/Nolc1/Slc19a1/Hspe1/Wdr74/Ipo4/Aimp2/Imp4/Rrp12/Pes1/Tbrg4/Tcof1/Tmem97/Prmt3/Pus1/Farsa/Phb
Up-regulated	HALLMARK_TNFA_SIGNALING_VIA_NFKB	64/477	198/4350	7.10487e-17	1.13678e-15	14.9443	Ier5/Atf3/Nr4a2/Dusp2/Pmepa1/Nfkb1/Nr4a3/Yrdc/Tnfrsf9/Fosl2/Cd69/Relb/Ier2/Junb/Nfat5/Egr2/Gadd45b/Phlda1/Plek/Rel/Map2k3/Kdm6b/Ccl4/Eif1/Stat5a/Nfkbia/Gch1/Egr3/Trib1/Myc/Nr4a1/Btg3/Cdkn1a/Tnf/Tnfsf9/Egr1/Ehd1/Nfkb2/Sphk1/Cd44/Fosl1/Map3k8/Cflar/Dusp4/Klf10/Fos/Csf2/Gem/B4galt5/Klf9/Ppp1r15a/Zc3h12a/Fosb/Traf1/Ptger4/Dusp5/Tgif1/Tnfaip3/Rela/Icam1/Atp2b1/Tnfaip8/Ccnl1/Zfp36
Up-regulated	HALLMARK_MTORC1_SIGNALING	59/477	197/4350	6.39252e-14	7.67102e-13	12.1151	Hspd1/Eprs/Hspa5/Eif2s2/Atp2a2/Cct6a/Hk2/Mthfd2/M6pr/Bcat1/Slc1a5/Tomm40/Nfkbib/Ldha/Slc7a5/Rrp9/Ppa1/Shmt2/Pno1/Hspa4/Map2k3/Psme3/Eef1e1/Sla/Tfrc/Cdkn1a/Etf1/Hspa9/Stip1/Calr/Hspe1/Asns/Tuba4a/Phgdh/Atp5g1/Abcf2/Psmd12/Nufip1/Cacybp/Psat1/Tmem97/Ppp1r15a/Aldoa/Hmgcr/Canx/Cd9/Polr3g/Got1/Psma4/Ifrd1/Psma3/Ssr1/Psmd14/Prdx1/Xbp1/Psmc4/Ufm1/Pdap1/Hsp90b1
Up-regulated	PID_MYC_ACTIV_PATHWAY	31/231	79/2534	1.47709e-13	2.65876e-11	10.5753	Hspd1/Ncl/Ptma/Ddx18/Eif4e/Ruvbl1/Ccnd2/Bcat1/Ldha/Npm1/Hspa4/Shmt1/Eif4a1/Odc1/Eif2s1/Hsp90aa1/Polr3d/Myc/Tfrc/Pim1/Fosl1/Eif4g1/Mtdh/Nme1/Rcc1/Ruvbl2/Bmi1/Nme2/Cdca7/Taf4b/Ubtf
Up-regulated	HALLMARK_UNFOLDED_PROTEIN_RESPONSE	38/477	111/4350	3.02984e-11	2.90865e-10	9.53631	Atf3/Hspa5/Nop56/Eif4e/Nop14/Sdad1/Mthfd2/Slc7a5/Rrp9/Npm1/Nhp2/Eif4a1/Eif2s1/Iars/Tars/Hspa9/Nolc1/Dkc1/Calr/Pdia6/Asns/Eif4g1/Ddx10/Xpot/Atf4/Psat1/Banf1/Exosc1/Exosc2/Exosc10/Srpr/Hyou1/Eif4ebp1/Ssr1/Xbp1/Imp3/Fus/Hsp90b1
Up-regulated	PID_NFAT_TFPATHWAY	17/231	44/2534	8.55029e-08	7.69526e-06	5.11378	Il2ra/Il2/Junb/Egr2/Ifng/Irf4/Egr3/Tnf/Egr1/Slc3a2/Cd40lg/Fosl1/Fos/Csf2/Nfatc1/Fasl/Tbx21
Up-regulated	PID_IL12_2PATHWAY	20/231	62/2534	1.99736e-07	1.19842e-05	4.92139	Il2ra/Il2/Nfkb1/Relb/Gadd45b/Ifng/Map2k3/Ccl3/Ccl4/Stat5a/Jak2/Nfkb2/Fos/Fasl/Tbx21/Socs1/Gzmb/Gadd45g/Il2rg/Rela
Up-regulated	PID_TCR_CALCIUM_PATHWAY	11/231	28/2534	1.51572e-05	0.000682074	3.16617	Il2ra/Il2/Junb/Ifng/Cd40lg/Fosl1/Fos/Csf2/Nfatc1/Fasl/Fkbp1a
Up-regulated	PID_AP1_PATHWAY	18/231	70/2534	3.02289e-05	0.000980142	3.00871	Atf3/Il2/Fosl2/Tgfb1/Junb/Ifng/Myc/Egr1/Jund/Fosl1/Fos/Mafg/Csf2/Nfatc1/Fosb/Cbfb/Mt2/Hif1a
Up-regulated	PID_IL2_STAT5_PATHWAY	11/231	30/2534	3.26714e-05	0.000980142	3.00871	Il2ra/Bcl2l1/Il2/Ccnd2/Stat5a/Myc/Lta/Fasl/Cdk6/Il2rg/Bcl2
Up-regulated	HALLMARK_IL2_STAT5_SIGNALING	38/477	198/4350	0.00032056	0.00244329	2.61203	Rgs16/Il2ra/Bcl2l1/Tnfrsf9/Hk2/Nop2/Ccnd2/Slc1a5/Furin/Irf8/Cish/Gadd45b/Phlda1/Odc1/Irf4/Myc/Alcam/Nfkbiz/Pim1/Cd44/Uck2/Mapkapk2/Umps/Map3k8/Il1rl1/Capg/Csf2/Gpr65/Tnfrsf4/Itgav/Socs1/Traf1/Pus1/Il4ra/Bcl2/Ptch1/Prkch/Xbp1
Up-regulated	HALLMARK_ALLOGRAFT_REJECTION	38/477	199/4350	0.000356313	0.00244329	2.61203	Zap70/Il2ra/Il2/Ccnd2/Bcat1/Tgfb1/Abce1/Irf8/Crtam/Srgn/Ifng/Npm1/Lcp2/Eif5a/Ccl4/Irf4/Tnf/Jak2/Eif3a/Cd40lg/Rars/Eif3j1/Nme1/Aars/Capg/Fas/Gpr65/Fasl/Socs1/Gzmb/Il4ra/Eif3d/Ube2n/Il2rg/F2r/Mrpl3/Icam1/Hif1a
Up-regulated	HALLMARK_UV_RESPONSE_UP	31/477	157/4350	0.000690889	0.00414534	2.38244	Hnrnpu/Atf3/Furin/Junb/Ddx21/Nfkbia/Eif5/Gch1/Tars/Nr4a1/Tfrc/Btg3/Stip1/Ppat/Rrad/Polr2h/Asns/Tuba4a/Fos/Ppif/Aldoa/Fosb/Ago2/Grpel1/Amd1/Sigmar1/Icam1/Gls/Pdap1/Eif2s3x/Bsg
Up-regulated	PID_IL2_PI3K_PATHWAY	10/231	34/2534	0.000599345	0.0138086	1.85985	Il2ra/Bcl2l1/Il2/Nfkb1/Hsp90aa1/Myc/Eif3a/Il2rg/Bcl2/Rela
Up-regulated	PID_CD8_TCR_DOWNSTREAM_PATHWAY	15/231	66/2534	0.000613716	0.0138086	1.85985	Il2ra/Il2/Tnfrsf9/Kras/Junb/Ifng/Tnf/Egr1/Fosl1/Fos/Nfatc1/Tnfrsf4/Fasl/Gzmb/Il2rg
Up-regulated	PID_HIV_NEF_PATHWAY	10/231	35/2534	0.000773074	0.0154615	1.81075	Nfkb1/Cycs/Nfkbia/Tnf/Cflar/Fas/Fasl/Traf1/Bcl2/Rela
Up-regulated	PID_IL2_1PATHWAY	13/231	55/2534	0.000958627	0.0172553	1.76308	Il2ra/Il2/Kras/Cish/Fyn/Ifng/Stat5a/Myc/Mapkapk2/Fos/Socs1/Il2rg/Bcl2
Up-regulated	HALLMARK_G2M_CHECKPOINT	34/477	194/4350	0.0033277	0.0177477	1.75086	Ncl/Hnrnpu/Top1/Sfpq/Slc7a1/Ube2s/Tgfb1/Slc7a5/Hspa8/Syncrip/G3bp1/Srsf2/Odc1/Myc/Slc38a1/Gspt1/Snrpd1/Nolc1/Dkc1/Uck2/Nasp/Smarcc1/Hnrnpd/Ilf3/Srsf10/Kpnb1/Lig3/Mt2/Nup98/Amd1/Rad23b/Hif1a/Tra2b/Ewsr1
Up-regulated	PID_CD40_PATHWAY	9/231	31/2534	0.00125298	0.0205034	1.68817	Bcl2l1/Nfkb1/Stat5a/Nfkbia/Myc/Cd40lg/Traf1/Tnfaip3/Rela
Up-regulated	HALLMARK_E2F_TARGETS	34/477	197/4350	0.00428966	0.0205903	1.68634	Nop56/Ctps/Lyar/Ran/Mthfd2/Ube2s/Syncrip/Pa2g4/Shmt1/Srsf2/Eif2s1/Myc/Gspt1/Ranbp1/Tfrc/Cdkn1a/Nolc1/Rbbp7/Nasp/Nme1/Nap1l1/Ipo7/Tbrg4/Pcna/Hnrnpd/Ak2/Ilf3/Anp32e/Snrpb/Cse1l/Pole4/Ssrp1/Phf5a/Tra2b
Up-regulated	PID_NFAT_3PATHWAY	12/231	53/2534	0.00223332	0.0322209	1.49186	Bcl2l1/Ran/Nr4a1/Pim1/Map3k8/Nfatc1/Ywhae/Kpnb1/Bcl2/Prkch/Csnk2a1/Fkbp1a
Up-regulated	PID_REG_GR_PATHWAY	16/231	82/2534	0.00232706	0.0322209	1.49186	Il2/Nfkb1/Ifng/Stat5a/Hsp90aa1/Nr4a1/Cdkn1a/Egr1/Fos/Csf2/Nfatc1/Smarcc1/Tbx21/Rela/Smarca4/Icam1
Up-regulated	PID_TELOMERASE_PATHWAY	14/231	68/2534	0.0025717	0.0330647	1.48064	Ncl/Il2/Nfkb1/Tgfb1/Ifng/Hsp90aa1/Myc/Dkc1/Rbbp7/Hnrnpc/Pinx1/Fos/Ywhae/Ptges3
Up-regulated	PID_NFKAPPAB_CANONICAL_PATHWAY	7/231	23/2534	0.00327795	0.0393355	1.40522	Nfkb1/Ran/Nfkbia/Tnf/Tnfaip3/Rela/Malt1
Down-regulated	PID_AR_NONGENOMIC_PATHWAY	10/304	31/2534	0.00233154	0.0363331	-1.4397	Gnai2/Cdc42/Pik3r1/Gng2/Ar/Rac1/Plcg1/Mapk3/Map2k2/Creb1
Down-regulated	PID_P38_MK2_PATHWAY	8/304	21/2534	0.00194679	0.0330955	-1.48023	Lsp1/Tcf3/Cdc25b/Mapk14/Ywhaz/Ywhaq/Creb1/Ywhah
Down-regulated	PID_RHOA_PATHWAY	13/304	45/2534	0.00167986	0.0314134	-1.50289	Cdkn1b/Itgb1/Ppp1r12a/Cdc42/Pkn1/Tln1/Mrtfa/Msn/Prkcz/Diaph1/Pip5k1c/Ezr/Pten
Down-regulated	PID_IL12_2PATHWAY	17/304	62/2534	0.000654837	0.0136061	-1.86627	Cd8b1/Cd3g/Cd3d/Stat4/Il18r1/Cd8a/B2m/Lck/Cd3e/Cd247/Stat1/Ppp3r1/Gzma/Mapk14/Ppp3ca/Ppp3cb/Ccr5
Down-regulated	PID_IL12_STAT4_PATHWAY	11/304	31/2534	0.000569261	0.0133787	-1.87359	Cd3g/Cd3d/Stat4/Cd28/Il18r1/Irf1/Cd3e/Cd247/Ppp3r1/Ppp3ca/Ppp3cb
Down-regulated	PID_TXA2PATHWAY	16/304	56/2534	0.000572351	0.0133787	-1.87359	Gnai2/Arhgef1/Lck/Grk2/Prkcq/Slc9a3r1/Arrb2/Gna15/Gng2/Tbxa2r/Rac1/Pik3cg/Prkcz/Pik3r5/Mapk14/Prkca
Down-regulated	PID_PDGFRB_PATHWAY	29/304	129/2534	0.000416143	0.0129698	-1.88707	S1pr1/Arpc1b/Lck/Slc9a3r1/Pik3r1/Pik3cd/Sipa1/Wasf2/Cyfip2/Rac1/Pik3cg/Plcg1/Stat1/Dnm2/Nck1/Iqgap1/Mapk3/Pik3r5/Arpc2/Rap1b/Map2k2/Ywhaz/Brk1/Ywhaq/Csk/Rasa1/Prkca/Ywhah/Pten
Down-regulated	HALLMARK_APOPTOSIS	34/543	161/4350	0.00115113	0.0111249	-1.9537	Txnip/Cdkn1b/Hmgb2/Ifngr1/Gpx4/Bnip3l/Tspo/Pdcd4/Satb1/Add1/Dap/Lef1/Irf1/Gna15/Madd/Tap1/Anxa1/Cyld/Cdc25b/Rnasel/Slc20a1/Cd2/Pea15a/Isg20/Lgals3/Igf2r/Ppp3r1/Ebp/Ppt1/Bcap31/Emp1/Sptan1/Ddit3/Casp8
Down-regulated	HALLMARK_DNA_REPAIR	32/543	149/4350	0.00118915	0.0111249	-1.9537	Arl6ip1/Gpx4/Supt4a/Polr2e/Dguok/Vps28/Vps37b/Nt5c/Pold4/Polr2g/Snapc5/Hcls1/Cetn2/Pde4b/Guk1/Rfc2/Rpa2/Lig1/Rpa3/Surf1/Edf1/Mpc2/Tk2/Bcap31/Rala/Polr2i/Rrm2b/Gtf2a2/Polr2a/Upf3b/Sdcbp/Nt5c3
Down-regulated	HALLMARK_INTERFERON_GAMMA_RESPONSE	40/543	200/4350	0.00133499	0.0111249	-1.9537	Txnip/Klrk1/Ccl5/Epsti1/Ly6e/Psmb8/H2-D1/Psmb9/Sri/Stat4/Itgb7/Vamp8/B2m/Samhd1/Irf2/Samd9l/Irf1/Psmb10/St8sia4/Tap1/H2-M3/Ifit1bl1/Ifnar2/Stat1/Sp110/Bpgm/Vamp5/Lats2/Peli1/Pde4b/Isg20/Lysmd2/Parp14/Tapbp/Rapgef6/Il10ra/Gzma/Sppl2a/Casp8/Nmi
Down-regulated	PID_CD8_TCR_DOWNSTREAM_PATHWAY	19/304	66/2534	0.000156632	0.00585802	-2.23225	Cd8b1/Cd3g/Cd3d/Nfatc3/Stat4/Cd8a/B2m/Prkcq/Cd3e/Cd247/Ifnar1/Ifnar2/Mapk3/Nfatc2/Map2k2/Ppp3r1/Prkca/Ppp3ca/Ppp3cb
Down-regulated	PID_CD8_TCR_PATHWAY	18/304	54/2534	2.70438e-05	0.0012643	-2.89815	Cd8b1/Cd3g/Cd3d/Grap2/Cd28/Cd8a/B2m/Rasgrp2/Lck/Prkcq/Cd3e/Cd247/Plcg1/Ptprc/Stim1/Rassf5/Csk/Prkca
Down-regulated	PID_NFAT_3PATHWAY	18/304	53/2534	2.02012e-05	0.00125921	-2.8999	Nfatc3/Prkcq/Gsk3b/Chp1/Mapk3/Prkcz/Nfatc2/Ppp3r1/Mapk14/Ywhaz/Ywhaq/Camk4/Prkca/Ep300/Ppp3ca/Ywhah/Ppp3cb/Fkbp8
Down-regulated	HALLMARK_INTERFERON_ALPHA_RESPONSE	27/543	97/4350	3.15339e-05	0.000525566	-3.27937	Txnip/Epsti1/Ly6e/Cd47/Psmb8/Psmb9/B2m/Cnp/Lpar6/Irf2/Samd9l/Irf1/Tent5a/Tap1/Trim12c/Trim5/Elf1/Nub1/Mvb12a/Sp110/Ncoa7/Isg20/Sell/Parp14/Gbp2/Casp8/Nmi
Down-regulated	PID_CXCR4_PATHWAY	29/304	99/2534	1.86369e-06	0.000174255	-3.75882	Itga4/Itgb1/Cd3g/Cd3d/Gnai2/Lck/Grk2/Cdc42/Pik3r1/Arrb2/Pik3cd/Itga1/Rack1/Cxcr4/Cd3e/Gng2/Cd247/Rac1/Pik3cg/Stat1/Ptprc/Prkcz/Pik3r5/Rap1b/Foxo1/Grk6/Csk/Itch/Pten
Down-regulated	PID_TCR_PATHWAY	23/304	63/2534	3.07585e-07	5.75184e-05	-4.24019	Cd3g/Cd3d/Fyb/Grap2/Cd28/Rasgrp2/Lck/Prkcq/Cdc42/Cd3e/Cd247/Sla2/Plcg1/Ptprc/Stim1/Nck1/Flna/Rassf5/Dbnl/Was/Csk/Prkca/Pten
Down-regulated	HALLMARK_ALLOGRAFT_REJECTION	51/543	199/4350	1.70512e-07	4.26281e-06	-5.3703	Rpl9/Cd8b1/Klrd1/Ets1/Cd3g/Cd3d/Ifngr1/Ccl5/Fyb/Cd47/Rpl39/Rps9/Rps3a1/Ccnd3/Stat4/Cd28/Il16/Cd8a/B2m/Lck/Ccr2/Psmb10/Rps19/Cd3e/Cd7/St8sia4/Tap1/Cd247/H2-M3/Cd96/Ncf4/Ifnar2/Itgal/Tap2/Fcgr2b/Hcls1/Ctss/Stat1/Ptprc/Nck1/Cd2/Flna/Il27ra/Tapbp/Gzma/Was/Elf4/Csk/Gbp2/Ccr5/Galnt1
Down-regulated	HALLMARK_OXIDATIVE_PHOSPHORYLATION	53/543	197/4350	1.61165e-08	8.05826e-07	-6.09376	Gpx4/Atp5h/Cox7a2l/Cox8a/Ndufa6/Uqcrh/Ndufa3/Atp5g2/Ech1/Atp5c1/Ndufa2/Mrpl34/Cyb5a/Cox6c/Ndufb3/Atp5e/Slc25a4/Atp5j2/Ndufa7/Uqcr11/Atp5l/Ndufa4/Hadhb/Acaa2/Hsd17b10/Atp6v0e/Gpi1/Cox4i1/Mdh1/Acaa1a/Suclg1/Ndufa1/Slc25a11/Atp5k/Glud1/Ndufs4/Ndufb5/Cox6b1/Slc25a3/Ndufa8/Ndufs7/Surf1/Atp6v1d/Acadm/Ndufb7/Sdha/Acat1/Ndufs2/Vdac3/Atp6v1g1/Echs1/Ndufv1/Oxa1l

## Sheet: KO vs WT P14 (C3,4,5act)
Over-representation analysis results of genes differentially expressed in activated Tml + trans Tex + Tcm/Tem from the PD1-KO condition versus the activated WT cells after exporsure to LCMV-cl13 (KO C3act+C4act+C5act vs WT C3act+C4act+C5act). The results were obtained with the enricher function of the clusterProfiler package. The columns correspond to: Dir=Type of genes selected for ORA (directio…
Dir	Description	GeneRatio	BgRatio	pvalue	p.adjust	-log10	geneID
Up-regulated	HALLMARK_MYC_TARGETS_V1	40/207	200/4350	1.036e-15	4.86921e-14	13.3125	Hsp90ab1/Odc1/Rpl6/Rpl34/Set/Eef1b2/Rps10/Hspe1/Rplp0/Rpl22/Rps6/Rpl14/Hspd1/Rack1/Rpl18/Rps5/Snrpg/Nme1/Eif3j1/Pabpc4/Tcp1/Mrpl23/Hnrnpa2b1/Rps2/Hnrnpc/Ldha/Nap1l1/Tra2b/Ndufab1/Cct3/Cbx3/Srsf2/Rnps1/Cdk4/Cct7/Npm1/Dut/Canx/Hnrnpr/Impdh2
Up-regulated	HALLMARK_IL2_STAT5_SIGNALING	24/207	198/4350	1.62191e-05	0.00038115	3.4189	Tnfrsf4/Odc1/Cd81/Ikzf2/Penk/Tiam1/Tnfsf11/Cxcl10/Il1r2/Nrp1/Plagl1/Car2/Tnfrsf18/Ctsz/Tnfrsf9/Gsto1/Rhoh/Gpx4/Cd83/Twsg1/Batf/Xbp1/Rabgap1l/Eomes
Up-regulated	PID_MYC_ACTIV_PATHWAY	12/94	79/2534	2.20203e-05	0.00306083	2.51416	Odc1/Hsp90aa1/Hspd1/Nme1/Gapdh/Ncl/Ldha/Supt3/Ruvbl1/Cdk4/Npm1/Max
Up-regulated	PID_VEGFR1_PATHWAY	6/94	26/2534	0.000280339	0.0194835	1.71033	Hsp90aa1/Hif1a/Nrp1/Cd2ap/Prkca/Ptpn11
Up-regulated	HALLMARK_MTORC1_SIGNALING	19/207	197/4350	0.00230162	0.0360587	1.44299	Cd9/Hspe1/Hsp90b1/Hspd1/Cacybp/Gapdh/Rpn1/Ldha/Pdap1/Calr/Hspa5/Stip1/Cct6a/Tcea1/Canx/Tpi1/Tuba4a/Xbp1/Ppa1
Down-regulated	HALLMARK_COMPLEMENT	13/140	196/4350	0.0097577	0.0429339	-1.3672	Ccl5/Pim1/Gzmb/Tnfaip3/Ctsd/Plek/Gzmk/Gzma/Timp2/Dock10/Rasgrp1/Casp4/Lgals3
Down-regulated	PID_IL23_PATHWAY	7/98	39/2534	0.000580513	0.0214876	-1.66781	Ifng/Il18rap/Tnf/Nfkb1/Il18r1/Nfkbia/Tyk2
Down-regulated	PID_CD8_TCR_DOWNSTREAM_PATHWAY	9/98	66/2534	0.000792944	0.0214876	-1.66781	Ifng/H2-Q7/Tnf/Gzmb/B2m/Junb/Il2ra/Fasl/Il2rg
Down-regulated	PID_IL2_STAT5_PATHWAY	6/98	30/2534	0.000801778	0.0214876	-1.66781	Ccnd2/Il2ra/Fasl/Il2rg/Bcl2l1/Jak1
Down-regulated	PID_NFAT_TFPATHWAY	8/98	44/2534	0.000210344	0.0140931	-1.85099	Ifng/Tnf/Junb/Il2ra/Fasl/Irf4/Egr3/Slc3a2
Down-regulated	HALLMARK_TGF_BETA_SIGNALING	7/140	54/4350	0.00153716	0.00751499	-2.12407	Tgfb1/Pmepa1/Junb/Smad3/Id2/Smad7/Tgif1
Down-regulated	HALLMARK_P53_PATHWAY	15/140	195/4350	0.00132958	0.00731268	-2.13592	Mapkapk3/Ccnd2/Rgs16/Tgfb1/S100a4/Cdkn1a/Btg2/Ctsd/Rhbdf2/F2r/Tnfsf9/Ier5/Btg1/Slc3a2/Plk3
Down-regulated	HALLMARK_IL6_JAK_STAT3_SIGNALING	10/140	86/4350	0.000378182	0.00237714	-2.62394	Tnf/Pim1/Tgfb1/Il18r1/Il2ra/Cd44/Ifngr1/Tyk2/Il2rg/Ltb
Down-regulated	HALLMARK_INFLAMMATORY_RESPONSE	20/140	199/4350	4.05145e-06	2.97107e-05	-4.52709	Ccl5/Il18rap/Rgs1/Icam1/Nfkb1/Cxcr6/Rgs16/Ptger4/Cdkn1a/Btg2/Il18r1/Nfkbia/Slamf1/Tnfsf9/Atp2b1/Klf6/Emp3/Cd48/Rasgrp1/Cd69
Down-regulated	HALLMARK_APOPTOSIS	19/140	161/4350	6.2446e-07	5.49525e-06	-5.26001	Gadd45b/Tnf/Rara/Ccnd2/Cdkn1a/Btg2/Fasl/Cflar/Timp2/Bcl2l11/F2r/Cd44/Ifngr1/Smad7/Egr3/Bcl2l1/Casp4/Cd69/Lgals3
Down-regulated	HALLMARK_IL2_STAT5_SIGNALING	23/140	198/4350	4.76964e-08	6.35024e-07	-6.19721	Gadd45b/Pim1/Cish/Gbp3/Ccnd2/Capg/Rgs16/Hopx/Il18r1/Il2ra/Dennd5a/Ahnak/Cd44/Il1rl1/Ifngr1/Nfkbiz/Klf6/Irf4/Phlda1/Cd48/Bcl2l1/Ltb/Irf8
Down-regulated	HALLMARK_INTERFERON_GAMMA_RESPONSE	23/140	200/4350	5.77294e-08	6.35024e-07	-6.19721	Ccl5/H2-Q7/Pim1/Klrk1/Gbp3/Icam1/Nfkb1/B2m/Tnfaip3/Xcl1/H2-D1/Cdkn1a/Nfkbia/Slamf7/Gzma/Gpr18/Psme2/Irf4/Btg1/Ptpn6/Irf8/Casp4/Cd69
Down-regulated	PID_IL12_2PATHWAY	19/98	62/2534	2.76739e-13	3.7083e-11	-10.4308	Ifng/Ccl3/Il18rap/Ccl4/H2-Q7/Gadd45b/Gzmb/Nfkb1/B2m/Ccr5/Il18r1/Il2ra/Fasl/Gzma/Nfkb2/Map2k3/Tyk2/Il2rg/Relb
Down-regulated	HALLMARK_ALLOGRAFT_REJECTION	30/140	199/4350	3.13823e-13	6.9041e-12	-11.1609	Ifng/Ccl5/Il18rap/Ccl4/Srgn/H2-Q7/Tnf/Gzmb/Icam1/Ccnd2/B2m/Thy1/Capg/H2-T23/Tgfb1/Ccr5/Il2ra/Fasl/Klrd1/Gzma/Cd47/Itgal/F2r/Ifngr1/Il2rg/Flna/Irf4/Ptpn6/Ltb/Irf8
Down-regulated	HALLMARK_TNFA_SIGNALING_VIA_NFKB	39/140	198/4350	1.67074e-21	7.35124e-20	-19.1336	Ccl5/Ccl4/Dusp2/Gadd45b/Tnf/Icam1/Nfkb1/Tnfaip3/Nr4a3/Ptger4/Pmepa1/Cdkn1a/Btg2/Junb/Nfkbia/Smad3/Cflar/Dennd5a/Plek/Rel/Ier2/Nfkb2/Kdm6b/Cd44/Map2k3/Zc3h12a/Id2/Tnfsf9/Atp2b1/Klf6/Ier5/Nr4a1/Phlda1/Tgif1/Egr3/Btg1/Nfat5/Relb/Cd69

## Sheet: KO vs WT Tml (C3act)
Over-representation analysis results of genes differentially expressed in activated PD-1 KO Tml versus activated WT Tml (C3act cluster). The results were obtained with the enricher function of the clusterProfiler package. The columns correspond to: Dir=Type of genes selected for ORA (direction of change of gene expression); Description=gene set name; GeneRatio=ratio of the total number of signifi…
Dir	Description	GeneRatio	BgRatio	pvalue	p.adjust	-log10	geneID
Down-regulated	HALLMARK_INFLAMMATORY_RESPONSE	7/48	199/4362	0.00554219	0.0341768	-1.46627	Rgs1/Nfkb1/Ccl5/Slamf1/Myc/Gch1/Il18rap
Down-regulated	HALLMARK_MYC_TARGETS_V2	4/48	58/4362	0.00354358	0.0262225	-1.58133	Myc/Nolc1/Nop16/Npm1
Down-regulated	HALLMARK_MYC_TARGETS_V1	9/48	200/4362	0.000264102	0.00244294	-2.61209	Myc/Srsf7/Nolc1/Etf1/Ifrd1/Nop16/Mcm6/Eif4a1/Npm1
Down-regulated	HALLMARK_INTERFERON_GAMMA_RESPONSE	10/48	205/4362	5.75321e-05	0.000709563	-3.14901	Pim1/H2-Q7/Nfkb1/Ccl5/B2m/Tnfaip3/Gch1/Slamf7/Irf4/Psme2
Down-regulated	HALLMARK_ALLOGRAFT_REJECTION	12/48	203/4362	1.18352e-06	2.18951e-05	-4.65965	Ccl4/Srgn/H2-Q7/Ccl5/B2m/Tgfb1/Ifng/Crtam/Eif5a/Npm1/Il18rap/Irf4
Down-regulated	PID_IL12_2PATHWAY	9/31	64/2533	3.07711e-08	3.10788e-06	-5.50754	Ccl4/Ccl3/H2-Q7/Nfkb1/Gadd45b/B2m/Ifng/Nfkb2/Il18rap
Down-regulated	HALLMARK_TNFA_SIGNALING_VIA_NFKB	14/48	199/4362	1.31511e-08	4.8659e-07	-6.31284	Ccl4/Nr4a3/Nfkb1/Ccl5/Gadd45b/Tnfaip3/Nfat5/Nr4a2/Myc/Nr4a1/Gch1/Nfkb2/Fosl2/Kdm6b

## Sheet: KO vs WT transTex (C4act)
Over-representation analysis results of genes differentially expressed in activated PD-1 KO trans Tex versus activated WT trans Tex (C4act cluster). The results were obtained with the enricher function of the clusterProfiler package. The columns correspond to: Dir=Type of genes selected for ORA (direction of change of gene expression); Description=gene set name; GeneRatio=ratio of the total numbe…
Dir	Description	GeneRatio	BgRatio	pvalue	p.adjust	-log10	geneID
Up-regulated	HALLMARK_ALLOGRAFT_REJECTION	4/13	203/4362	0.00233679	0.0210311	1.67714	Rps19/Rpl39/Rps9/Rps3a1
Down-regulated	HALLMARK_TNFA_SIGNALING_VIA_NFKB	3/11	199/4362	0.0117611	0.0542104	-1.26592	Ccl4/Nr4a3/Btg3
Down-regulated	PID_CD8_TCR_DOWNSTREAM_PATHWAY	3/10	65/2533	0.00170212	0.0238297	-1.62288	Ifng/H2-Q7/Gzmb
Down-regulated	HALLMARK_ALLOGRAFT_REJECTION	8/11	203/4362	2.81313e-09	4.78233e-08	-7.32036	Ifng/Ccl4/Il18rap/Srgn/H2-Q7/Ccnd2/Gzmb/Gzma
Down-regulated	PID_IL12_2PATHWAY	7/10	64/2533	5.3337e-10	1.49344e-08	-7.82581	Ifng/Ccl3/Ccl4/Il18rap/H2-Q7/Gzmb/Gzma

## Sheet: KO vs WT termTex (C5act)
Over-representation analysis results of genes differentially expressed in activated PD-1 KO term Tex versus activated WT term Tex (C5act cluster). The results were obtained with the enricher function of the clusterProfiler package. The columns correspond to: Dir=Type of genes selected for ORA (direction of change of gene expression); Description=gene set name; GeneRatio=ratio of the total number …
Dir	Description	GeneRatio	BgRatio	pvalue	p.adjust	-log10	geneID
Up-regulated	HALLMARK_ALLOGRAFT_REJECTION	10/66	203/4362	0.000819362	0.0319551	1.49546	Rpl39/Rps9/Rps19/Rps3a1/Cd3e/Cd3g/Ets1/Ltb/Csf1/Prf1
Down-regulated	PID_IL23_PATHWAY	3/18	39/2533	0.00234779	0.0272343	-1.56488	Nfkbia/Nfkb1/Ifng
Down-regulated	HALLMARK_UV_RESPONSE_UP	5/26	161/4362	0.00225595	0.0139869	-1.85428	Icam1/Nfkbia/H2-Q7/Junb/Gch1
Down-regulated	PID_CD8_TCR_DOWNSTREAM_PATHWAY	4/18	65/2533	0.000922492	0.0133761	-1.87367	Gzmb/H2-Q7/Junb/Ifng
Down-regulated	PID_NFKAPPAB_CANONICAL_PATHWAY	3/18	23/2533	0.000488601	0.00944629	-2.02474	Nfkbia/Tnfaip3/Nfkb1
Down-regulated	PID_CD40_PATHWAY	4/18	31/2533	4.99008e-05	0.00144712	-2.83949	Nfkbia/Tnfaip3/Bcl2l1/Nfkb1
Down-regulated	HALLMARK_INFLAMMATORY_RESPONSE	7/26	199/4362	0.000116086	0.00089967	-3.04592	Icam1/Ccl5/Nfkbia/Nfkb1/Rgs1/Gch1/Cd69
Down-regulated	HALLMARK_ALLOGRAFT_REJECTION	8/26	203/4362	1.45119e-05	0.000149956	-3.82404	Srgn/Icam1/Ccl4/Ccl5/Gzmb/H2-Q7/Ifng/Gpr65
Down-regulated	PID_IL12_2PATHWAY	7/18	64/2533	1.20588e-07	6.9941e-06	-5.15527	Ccl3/Ccl4/Gzmb/H2-Q7/Gadd45b/Nfkb1/Ifng
Down-regulated	HALLMARK_INTERFERON_GAMMA_RESPONSE	10/26	205/4362	1.16127e-07	1.79997e-06	-5.74473	Pim1/Icam1/Ccl5/Nfkbia/H2-Q7/Tnfaip3/Nfkb1/Gch1/Cd69/Psme2
Down-regulated	HALLMARK_TNFA_SIGNALING_VIA_NFKB	12/26	199/4362	3.22435e-10	9.99547e-09	-8.0002	Icam1/Ccl4/Ccl5/Nfkbia/Gadd45b/Tnfaip3/Nfkb1/Junb/Nr4a3/Tgif1/Gch1/Cd69
